# Supplementary material for: Identification of Key LncRNAs and Pathways in Prediabetes and Type 2 Diabetes Mellitus for Hypertriglyceridemia Patients Based on Weighted Gene Co-Expression Network Analysis
Source: Front Endocrinol (Lausanne). 2022 Jan 24;12:800123. doi: 10.3389/fendo.2021.800123 (PMC8818867; doi:10.3389/fendo.2021.800123)
Supplement: Supplementary file 1 [file DataSheet_1.zip]

Archive with 11 entries (7 files):
- 800123raw data/
- 800123raw data/800123raw data/
- 800123raw data/800123raw data/Gene expression of each group/
- 800123raw data/800123raw data/Gene expression of each group/diabetes vs control.txt
- 800123raw data/800123raw data/Gene expression of each group/diabetes vs prediabetes.txt
- 800123raw data/800123raw data/Gene expression of each group/prediabetes vs control.txt
- 800123raw data/800123raw data/PCR/
- 800123raw data/800123raw data/PCR/ENST00000462720relative expression(original).xlsx
- 800123raw data/800123raw data/PCR/ENST00000480633relative expression(original).xlsx
- 800123raw data/800123raw data/PCR/ENST00000485392relative expression(original).xlsx
- 800123raw data/800123raw data/PCR/ENST00000503273relative expression(original).xlsx
