# Supplementary material for: Identification of Key LncRNAs and Pathways in Prediabetes and Type 2 Diabetes Mellitus for Hypertriglyceridemia Patients Based on Weighted Gene Co-Expression Network Analysis
Source: Front Endocrinol (Lausanne). 2022 Jan 24;12:800123. doi: 10.3389/fendo.2021.800123 (PMC8818867; doi:10.3389/fendo.2021.800123)
Supplement: Supplementary file 1 [file DataSheet_1.zip › 800123raw data/800123raw data/Gene expression of each group/diabetes vs control.txt]

	HTG_D_1	HTG_D_2	HTG_D_3	HTG_D_4	HTG_D_5	HTG_D_6	HTG_N_1	HTG_N_2	HTG_N_3	HTG_N_4	HTG_N_5	HTG_N_6
ENSG00000276232	918.129639	2337.679199	1245.472412	1966.485962	1248.448242	1133.506958	351.41013	376.419647	434.888641	389.810577	276.552307	278.327667
ENSG00000244734	2638.478271	564.460938	287.690796	186.975861	767.445129	518.212646	405.81537	128.37822	161.161957	729.730347	1009.661499	142.122543
ENSG00000162669	321.415264	346.048244	266.565055	27.847401	20.049074	67.22332	347.69129	469.450484	445.291476	228.593155	394.982544	384.126979
ENSG00000075624	316.904546	457.905214	431.596933	470.628743	282.639308	308.828657	366.00336	364.108757	662.410443	461.163741	493.527934	658.796723
ENSG00000147454	545.161223	491.204957	423.068055	383.949371	621.824758	206.264286	567.68253	471.232969	371.149591	456.011849	528.752218	564.460496
ENSG00000172270	13.838729	186.749928	204.76652	191.393073	170.743735	138.063177	222.68336	21.483775	29.572555	20.780215	22.751527	22.087008
ENSG00000148303	30.430555	80.302247	49.805957	103.206239	30.416916	74.103013	39.14037	187.764474	163.184621	228.915695	131.488551	63.634852
ENSG00000206172	220.393768	190.743745	155.579382	159.54633	155.293196	206.271273	312.72214	338.759983	164.409714	260.866161	245.848379	158.529349
ENSG00000122026	6.31148	27.587886	86.609288	7.056946	47.230854	90.425735	25.76893	100.16854	97.404861	147.80531	6.210267	10.116926
ENSG00000166710	69.611154	70.118549	119.406747	143.577102	64.255307	146.723446	80.88701	102.608167	109.458677	140.00167	151.490798	130.193323
ENSG00000013306	331.84928	406.202052	157.732225	185.795168	192.192578	186.993512	320.16451	229.961861	243.878951	225.105173	214.777798	201.622417
ENSG00000143416	14.418917	138.940181	30.222552	60.376191	130.790182	72.24913	113.12968	111.79524	12.111817	26.009494	18.884754	17.840348
ENSG00000159023	44.640827	48.798082	31.409735	43.762407	68.446914	106.930578	67.40504	15.168378	82.714762	143.370975	101.546427	155.149688
ENSG00000206503	146.806198	17.701667	86.787265	113.357648	109.978134	102.246987	84.12429	206.51329	191.483616	64.873785	67.409412	4.344794
ENSG00000188536	164.910355	34.119579	15.043259	34.105179	67.03672	12.822712	44.46559	106.585449	103.911224	87.883904	42.196014	45.708038
ENSG00000104904	224.58676	182.212606	163.01467	107.139985	117.93129	158.134715	210.41111	213.662822	223.310986	193.966106	244.976022	203.426683
ENSG00000167996	113.927117	157.245811	151.103474	159.336832	88.87472	36.81155	119.26854	150.501343	192.984993	92.580372	202.102474	127.221719
ENSG00000234745	44.728029	72.928631	24.710956	72.722159	26.342944	30.178061	34.7498	57.840476	119.769235	89.765894	68.324143	67.139685
ENSG00000136908	19.746535	30.829579	12.820099	59.972727	79.28411	11.011235	85.39521	68.892714	54.610057	36.462253	25.161074	29.80361
ENSG00000102879	60.15827	69.05552	61.188618	100.178224	43.169013	46.797914	86.70222	110.904299	117.41185	93.475365	73.81996	101.625323
ENSG00000119535	40.572117	49.036621	123.983661	66.824906	49.942145	36.531154	34.89395	45.163728	96.793606	90.770801	64.114664	89.943864
ENSG00000140988	73.624155	57.135011	42.812895	65.85218	49.2937	67.290265	69.51495	117.888292	168.115232	164.384179	101.911399	79.188767
ENSG00000251562	35.26466	39.226648	83.135281	46.862989	37.951744	14.577416	27.32828	62.454796	54.808681	137.364286	22.447311	118.522302
ENSG00000254772	35.859333	20.288858	70.959206	59.836398	27.19805	39.880894	42.36108	91.234232	78.831657	103.56752	55.468643	52.248478
ENSG00000156508	17.639736	20.1246	28.571089	19.800563	17.23588	58.207488	48.14433	24.255134	117.400205	67.925685	37.502451	53.451939
ENSG00000142347	48.4679	59.152782	83.639305	66.339576	49.642889	25.558927	40.11327	49.586129	91.764647	83.585992	58.873753	85.069669
ENSG00000143546	6.528281	43.727127	27.544966	40.198772	12.169945	29.361153	9.07294	19.96291	55.676544	25.436779	41.915405	22.002298
ENSG00000196924	76.451765	39.756873	33.645846	70.310341	29.488859	31.64882	30.00812	86.889956	73.118696	48.835218	53.673831	35.02
ENSG00000006016	26.085909	16.895638	12.050504	13.869664	34.107689	6.817718	30.29082	56.805157	6.200067	40.614127	40.323708	26.591035
ENSG00000231500	48.168024	42.881453	62.790028	44.707426	22.873389	47.208899	49.605	98.775482	97.625677	154.248862	65.249014	99.044403
ENSG00000147403	43.692224	33.784296	38.655841	53.340161	28.554947	19.739156	38.24997	58.412597	55.108724	72.478754	22.920601	46.7586
ENSG00000173821	28.570822	33.767286	53.33367	37.366551	21.792783	20.788332	15.67398	21.515293	33.696989	66.191481	34.514522	46.69252
ENSG00000133606	195.492536	143.477583	196.662187	104.958268	190.330817	187.793467	96.75057	142.583939	188.077182	173.001709	182.853596	212.354452
ENSG00000108298	29.648954	22.17663	23.141905	27.881577	17.961767	16.373948	22.52873	63.902006	44.213567	129.253853	64.093355	75.244911
ENSG00000136490	9.555081	19.101692	28.827163	43.054975	9.525391	11.210365	19.49224	42.084837	48.505711	37.666666	33.798348	32.701204
ENSG00000188404	27.707812	15.651097	5.030333	27.837751	11.597241	1.876379	25.66605	5.463253	31.160157	4.312551	16.465221	41.722311
ENSG00000129472	41.515039	26.918475	58.957503	61.293226	36.715254	16.365681	29.0725	47.015515	50.922709	40.016346	32.136341	65.184102
ENSG00000167526	31.279286	21.656728	26.504456	33.907672	22.462925	8.253309	23.53928	74.88006	51.961086	61.566955	38.534993	51.320901
ENSG00000074800	25.139549	36.111	29.560303	30.702828	18.46513	3.105999	19.69839	3.051587	51.006818	50.245546	40.671173	34.405985
ENSG00000143774	85.41296	98.114494	82.014448	77.477868	51.304575	95.323851	99.84714	107.328745	88.044528	80.465244	106.515842	118.555357
ENSG00000135924	6.039611	30.64549	34.459718	25.563519	26.313368	39.131972	57.88057	51.09646	37.73901	19.596973	41.348908	57.848776
ENSG00000111679	15.633833	42.78775	33.929835	37.371268	15.131483	18.677724	44.81154	25.820426	35.248905	41.173383	50.257406	23.983781
ENSG00000204525	18.164125	28.488813	23.790886	36.862628	17.562213	16.828774	35.09719	98.137	31.113281	147.494065	23.101572	51.141762
ENSG00000137642	19.216765	15.084504	38.741079	24.533926	18.387818	28.86692	11.40026	19.039032	41.812033	41.571387	26.382098	42.104279
ENSG00000103148	30.202454	15.77033	29.519566	8.451868	9.291006	10.735449	24.94024	22.919568	31.25163	19.595022	14.367851	42.657527
ENSG00000130830	24.075266	18.728654	38.340921	21.52123	48.800568	44.103078	31.71911	49.712887	22.768554	25.023234	28.782685	51.269451
ENSG00000254911	17.108318	28.219681	23.421844	83.508743	28.923363	8.480965	20.23097	12.303843	32.076393	19.897034	11.532779	6.992078
ENSG00000089157	20.529081	26.476651	31.248086	5.348757	0.895028	32.397292	6.81477	31.071466	35.242335	28.815013	18.042742	5.615649
ENSG00000011028	0	11.840462	0	0	10.231619	10.474704	28.09287	11.161242	6.102757	0	16.584602	0
ENSG00000163931	29.445172	30.244323	36.660225	46.592467	30.856848	30.47168	31.67437	43.825703	67.815272	50.92182	41.229154	47.076643
ENSG00000105339	21.035656	24.893492	33.454344	31.747361	14.86101	22.470016	15.55539	22.340951	41.082364	36.581072	23.542965	42.373506
ENSG00000143761	37.117977	28.060513	43.340788	34.920724	46.07815	21.92039	32.43805	41.462804	49.791439	26.972168	36.860921	49.438726
ENSG00000174444	12.126436	11.997375	12.666925	10.18673	20.946534	25.136202	15.99758	26.725725	31.020689	86.084303	7.879046	29.866515
ENSG00000157107	10.40314	16.523654	10.126827	39.117	24.877525	19.183003	32.38274	29.86675	6.230135	8.998493	12.309014	16.918521
ENSG00000138867	36.943988	29.264581	35.086093	23.676374	38.717851	30.761331	49.6619	20.074313	47.506043	37.24094	37.19712	48.646699
ENSG00000183283	7.411282	9.685718	18.792891	19.403693	11.11272	22.438165	15.27536	18.936104	28.788789	30.117088	12.542187	30.246674
ENSG00000105835	26.544716	16.098492	35.343258	18.978721	15.911943	23.418155	20.83225	14.47394	36.786472	46.704183	28.368895	25.692285
ENSG00000184009	26.876949	40.470033	30.476522	26.238562	16.75983	39.585454	26.23453	45.161108	58.803656	53.056252	28.342673	35.671784
ENSG00000025708	18.402377	30.460979	27.271965	66.568835	19.885021	15.178547	24.27309	31.578844	48.108508	42.864871	25.146167	32.627896
ENSG00000142937	2.927331	13.861349	25.794848	15.695988	19.822067	19.873694	8.0897	41.913714	12.791056	7.938011	40.45366	4.812352
ENSG00000101782	21.063501	1.00837	48.225394	35.942309	29.117162	22.472356	9.94491	29.111965	34.716189	27.159059	29.224522	49.538923
ENSG00000163162	14.678923	10.976042	25.026097	21.261595	8.845699	16.137383	9.39633	13.60428	27.627342	29.534053	17.438679	27.906534
ENSG00000137216	11.410453	10.411109	7.044764	3.358943	18.822559	3.413586	20.61855	8.149319	12.813375	20.927603	18.578902	23.338682
ENSG00000114626	26.389258	42.367122	37.187308	46.753876	24.796716	30.732705	32.55456	29.196399	47.74479	29.863989	39.51953	47.886885
ENSG00000107521	14.367767	21.515426	16.347891	15.113848	23.657067	15.669972	26.73536	36.874717	31.107588	32.180287	24.926134	20.73212
ENSG00000137285	1.686188	7.561193	12.386296	0.500895	20.341301	0.339675	12.9021	25.588922	8.903326	1.606567	8.81976	0.461359
ENSG00000079805	16.351548	19.318931	27.599958	27.257494	14.017901	14.784713	14.96919	23.314934	29.212345	32.66389	20.946205	31.161795
ENSG00000141526	19.204972	44.003217	29.817607	37.042211	18.080146	26.325535	36.7827	42.374675	50.988695	31.867871	39.035103	29.568856
ENSG00000141480	21.75724	22.25515	30.504715	24.955163	10.994169	12.194819	17.841	23.970013	36.097521	31.127936	21.876323	35.978521
ENSG00000143797	52.747213	84.388941	9.333053	126.608928	66.265743	204.510163	10.08751	11.923213	11.627177	11.032563	8.231107	18.105137
ENSG00000161970	23.952835	5.610224	6.938305	7.669293	4.778086	2.569172	12.64135	23.263841	11.296877	18.015226	13.849394	32.231074
ENSG00000101596	13.292376	12.609771	24.936003	22.619549	10.73711	19.398041	8.36679	11.944233	24.271144	34.923322	17.968167	27.207301
ENSG00000026508	3.903068	12.217379	19.678791	12.108446	11.87679	9.108262	5.49841	22.321599	37.021088	38.437475	12.286001	17.766814
ENSG00000267322	30.57038	39.016899	25.835211	41.92416	30.541822	10.210789	36.49066	46.523097	38.812827	41.871612	32.478605	23.760557
ENSG00000163466	14.094949	7.036955	18.91649	11.536006	8.461404	11.654521	6.42246	6.619442	23.232396	22.553347	16.024785	24.59812
ENSG00000161203	32.012065	29.529821	18.340023	18.919677	8.509713	16.024939	27.8145	35.681703	17.270441	24.671165	33.649622	18.120117
ENSG00000135926	20.028262	9.26378	4.427592	22.053439	3.614361	19.40133	4.01448	8.8593	10.05775	26.08938	29.598963	5.905066
ENSG00000112146	0.954451	1.274183	25.608007	23.266395	24.293834	2.678903	20.54105	29.841846	0.940928	23.737267	18.457061	31.482709
ENSG00000173020	12.580375	31.054381	22.151778	28.727125	13.948753	16.866101	19.49968	39.839653	26.381352	35.960182	23.626604	26.480156
ENSG00000125505	17.382403	28.020867	25.072045	28.518053	17.795445	13.88882	23.31629	26.876246	39.338137	35.468492	31.777269	34.564513
ENSG00000133816	45.023392	32.95691	38.973784	13.797133	40.157315	41.945739	33.67838	26.546902	37.364922	40.249634	46.621646	45.613424
ENSG00000168010	9.574217	14.889072	16.123582	22.69453	10.589963	9.22864	9.4494	18.240351	21.17602	21.485327	11.164815	21.054097
ENSG00000003402	15.508679	13.727275	26.116859	15.063631	9.749229	11.994557	8.01024	11.506006	22.735938	39.71597	22.730658	20.903225
ENSG00000140678	21.288166	30.988067	36.898889	24.061866	21.464942	20.690051	25.65912	31.975876	46.151885	26.989762	29.647628	37.312186
ENSG00000197622	25.962281	27.384038	29.653842	34.421999	23.356981	30.415506	21.71393	39.159388	43.454967	43.788148	29.709337	36.972403
ENSG00000113140	17.856011	12.454649	28.183733	24.350714	17.62026	22.780305	22.20141	23.443147	27.664062	33.887761	42.963433	39.347958
ENSG00000156265	14.62169	10.402711	14.118181	24.856469	10.099565	13.619851	20.62268	29.842738	16.203797	29.239753	16.677303	41.851124
ENSG00000213928	11.665386	11.772374	16.072267	20.550716	8.661522	8.98241	9.91301	7.252602	20.553974	19.887492	18.282208	19.708893
ENSG00000197249	11.794463	26.942324	23.948742	20.669653	15.510059	14.820218	15.47424	15.035128	27.618171	23.939802	25.136657	23.868634
ENSG00000169220	9.511895	20.727969	15.869603	15.894	7.952705	7.246369	10.71022	18.424891	30.855832	22.641491	16.175703	13.831728
ENSG00000043462	20.032004	27.346727	35.386958	27.377391	11.023359	21.815776	9.60319	18.536325	28.550465	37.350274	13.23206	25.418681
ENSG00000130066	11.854898	26.338325	18.007488	18.629774	12.773226	19.574731	14.3294	20.570644	24.29107	27.874347	31.648205	22.036115
ENSG00000100201	9.951921	8.478319	20.140181	13.727928	6.397734	19.374302	9.70348	10.079491	21.840572	34.912367	11.095245	19.165359
ENSG00000067182	10.35597	8.24911	17.22065	12.402346	7.8235	8.577928	20.37237	9.488245	28.951732	22.745411	14.339972	20.41337
ENSG00000123146	11.925946	15.831909	25.129553	18.501375	12.213949	7.045291	12.18796	14.645852	26.260731	26.004178	18.45669	21.815891
ENSG00000179818	14.822602	11.446662	23.725845	24.650303	14.687057	7.845281	8.25128	13.766549	12.662118	24.851739	15.358142	34.709007
ENSG00000128383	13.383001	25.586637	25.308657	34.111459	15.421291	15.323176	19.69285	18.312524	36.023248	28.018933	26.878158	21.220736
ENSG00000073921	12.967066	9.740018	19.640516	19.703679	10.305744	20.58226	10.3228	12.377192	21.972256	30.773163	14.260746	29.112798
ENSG00000129353	10.465077	15.59489	6.120339	17.947768	5.617412	4.376258	12.00417	6.774872	16.838937	8.821448	13.244766	20.341791
ENSG00000109332	19.172325	11.355278	21.622398	12.197379	15.863667	12.802645	11.5955	18.180302	22.346285	26.896959	19.621329	26.832901
ENSG00000081059	6.049959	8.563629	26.600022	13.398284	5.761734	5.166831	4.41279	11.859956	18.944397	21.892159	7.363067	22.984918
ENSG00000272888	32.214169	17.468332	35.100903	32.805047	18.405247	29.439628	27.76578	34.857916	42.691442	38.849394	34.51883	44.477938
ENSG00000110047	12.548932	15.387686	16.985993	25.560651	8.518898	13.879697	18.74252	25.147061	26.715284	19.440241	11.176146	21.419298
ENSG00000143119	6.905788	8.301498	15.969241	17.211053	6.928075	11.613976	6.25876	12.981315	20.352257	21.607997	10.318281	16.529065
ENSG00000180628	50.067147	55.524047	39.586371	35.933591	50.376493	25.245826	57.13806	53.186927	42.595893	53.300136	55.557393	77.598134
ENSG00000142046	7.999673	12.091015	11.879501	16.152719	4.097253	7.564464	10.70681	20.829186	18.148743	18.108902	20.052893	15.078385
ENSG00000175567	17.605405	25.290948	13.996737	18.865223	7.330842	17.889742	12.34203	37.481159	21.020627	47.332279	19.882419	13.777582
ENSG00000115271	13.192261	10.218692	16.718166	20.911999	10.357691	25.843806	14.12706	19.404467	23.103778	29.626555	19.274454	20.053248
ENSG00000100242	13.310005	6.347943	13.821962	11.838474	7.709244	7.663152	14.08644	23.208674	30.201736	27.172162	15.590152	16.672705
ENSG00000172531	18.4562	22.872511	14.320977	26.13845	9.09214	17.095975	16.77181	28.137681	25.71187	31.299546	23.099735	17.822537
ENSG00000144579	14.074142	20.937181	20.351476	33.857608	11.167869	18.118875	18.78274	30.172912	25.137294	26.96043	21.194507	16.210616
ENSG00000110719	19.33358	31.990321	31.899336	36.935064	14.428505	24.630171	27.75292	32.73454	48.494913	35.923343	27.013727	29.226994
ENSG00000018280	13.000234	19.257521	15.866155	25.457073	11.90089	13.130597	12.71685	13.22293	23.863882	20.182028	19.099968	23.175934
ENSG00000237296	3.022559	8.66592	32.790235	2.809749	3.245883	3.069194	16.091	8.242006	8.989766	6.871582	6.60516	55.89673
ENSG00000171862	15.217566	4.85028	20.464315	16.061328	8.813338	20.851116	5.13607	12.346286	21.33889	29.535571	19.070772	22.576243
ENSG00000134516	8.151467	5.79148	15.930732	7.996016	3.395535	8.671616	2.5619	4.017861	18.079173	21.193997	4.529975	12.768681
ENSG00000008130	15.752694	26.252042	25.496968	40.122741	20.141836	17.653066	25.26653	25.381862	37.596451	36.834193	26.604051	28.840827
ENSG00000132155	5.97799	8.026391	15.71307	8.139231	8.110973	14.525604	5.65346	11.894403	20.517389	23.411311	12.986374	15.406359
ENSG00000175061	15.889092	12.364443	13.907255	11.855968	10.847943	24.348471	13.7791	37.294512	36.680726	21.712476	15.328681	38.854927
ENSG00000170345	3.024464	61.441971	3.644677	8.434777	6.107442	3.215934	10.82811	12.534581	17.416052	6.827062	37.306732	4.74139
ENSG00000125818	12.923087	13.085316	2.388655	12.12819	7.360413	9.235014	25.80175	3.030502	7.775706	4.933569	4.563299	32.562643
ENSG00000143226	11.485171	26.524584	20.21286	32.935972	14.41981	25.749265	14.50502	17.495256	27.506049	21.976143	27.795293	24.974159
ENSG00000182866	6.294335	4.851678	2.776768	9.632048	1.115296	6.712809	0.69092	13.503085	8.878161	12.210496	0.769684	11.085018
ENSG00000100055	8.565545	9.882173	17.075236	12.931179	7.455572	7.92811	6.18984	7.071228	17.150033	21.245613	12.91632	23.446215
ENSG00000159314	13.808567	19.699827	22.645388	25.453712	12.307336	15.510482	20.09815	20.422232	30.715619	25.437695	22.206169	29.798858
ENSG00000116337	11.562576	18.119076	13.204906	20.581886	13.394805	22.699198	12.59573	27.065165	27.659958	24.070589	14.120551	15.858403
ENSG00000117676	12.980191	20.513131	18.046203	17.605425	8.296935	14.760564	13.09196	13.247662	23.11965	22.135229	19.649499	21.685726
ENSG00000111644	8.159049	16.43329	16.787	25.906447	11.422131	9.105514	12.6438	19.148514	10.997068	11.506221	25.096959	20.134376
ENSG00000151651	9.829564	16.265007	16.247048	20.594565	7.723787	11.198243	13.41963	22.023606	27.941544	18.229816	12.523726	19.236531
ENSG00000143669	10.655168	5.929792	16.105553	15.42709	2.271608	19.227429	9.01061	8.060847	20.978181	23.723262	13.204436	10.556961
ENSG00000110700	4.99681	6.779871	12.490503	10.467265	7.308938	9.889444	12.88908	11.893466	34.230085	16.873455	15.551614	23.013142
ENSG00000019102	5.515025	13.152798	7.924134	17.198525	5.569035	5.19484	10.65975	15.924758	10.686242	11.850384	17.956252	14.350175
ENSG00000138326	15.362832	3.414618	7.696974	7.834722	9.45501	2.015853	4.14855	15.162389	20.463437	26.400043	15.119676	13.111059
ENSG00000130592	10.054565	15.735726	15.172088	19.201337	9.490343	11.246751	13.47434	26.030829	21.029774	22.001451	11.705961	17.415161
ENSG00000107742	7.522763	0.701787	10.280008	1.079366	7.387359	0.125873	4.52487	18.324352	9.580944	19.958494	3.046164	3.39176
ENSG00000166888	12.922844	12.458473	20.415355	14.897682	15.057788	14.005733	10.61872	24.351101	19.452902	21.695286	20.790079	23.491073
ENSG00000114353	19.553653	28.957055	22.46829	28.095533	18.650947	21.116547	21.72989	24.111943	31.473495	35.34794	20.732751	27.362965
ENSG00000123416	12.540242	22.840803	14.089449	23.620049	9.620327	14.052059	17.53628	25.393037	22.364389	22.565164	22.713267	15.811859
ENSG00000270882	7.807223	24.776995	7.734385	20.444584	12.840071	4.340933	11.70282	12.289317	15.767787	14.433797	12.613564	7.961913
ENSG00000148180	12.89127	17.690466	9.169864	11.909806	2.433087	7.02114	3.38958	4.723549	6.849394	7.822062	3.239217	11.151682
ENSG00000090674	12.766967	20.365336	15.068125	9.512523	9.218469	14.315212	23.2801	20.375012	17.023401	9.923937	17.953029	16.358899
ENSG00000107099	15.399091	16.842622	22.985631	20.395215	9.463267	21.272487	9.38039	10.219868	25.957607	22.431918	17.963059	27.829572
ENSG00000180879	4.335899	6.631377	8.46298	15.851234	3.875513	11.367408	4.45585	16.681868	11.20136	10.195226	17.280038	7.402846
ENSG00000068831	10.287711	15.056103	17.287685	18.875295	8.946453	12.467945	13.5072	21.455955	23.084148	19.93183	12.817431	20.645931
ENSG00000131981	21.625787	14.603125	11.104953	11.215211	19.636713	8.483265	15.98104	12.787112	10.80919	2.854565	24.771577	18.258837
ENSG00000111859	7.958851	5.442555	16.133401	9.829554	4.957051	7.842172	5.48647	8.540877	14.319189	20.780514	9.928193	15.525199
ENSG00000071127	12.829826	17.428531	21.746624	20.178214	13.31799	12.052478	13.58005	18.412951	21.487838	23.622133	20.844093	17.392597
ENSG00000188895	6.326543	5.514338	14.151351	9.847346	8.036066	13.713063	4.0705	7.23923	14.220818	17.688367	10.59659	12.162755
ENSG00000156787	5.922096	0.135922	2.654007	18.283702	0.344588	17.713732	0.19533	13.466777	1.136347	13.748412	5.2159	0.658702
ENSG00000204642	6.171553	11.700897	11.382393	15.22433	6.072818	6.202225	8.11422	15.119168	11.157907	17.573763	11.663091	15.384507
ENSG00000168066	8.469113	7.785397	17.120202	8.484499	5.539464	10.94844	5.0619	10.700609	17.601555	21.466943	9.91246	15.499747
ENSG00000167460	6.667683	10.730293	13.415679	5.862331	7.221722	11.600073	6.63243	6.083554	9.856318	16.680241	16.25228	18.200271
ENSG00000111640	28.771422	33.11918	32.467113	55.335928	34.664982	26.358237	23.58684	36.044925	55.088124	35.649368	35.88132	26.77847
ENSG00000030582	4.364488	8.499077	16.943558	18.9231	7.441947	10.510045	10.30612	17.68673	14.343924	20.69473	11.026791	12.184422
ENSG00000204592	13.261399	31.815046	18.300633	25.40013	27.014264	10.527261	21.22361	104.648894	23.566662	18.912893	20.480272	19.072699
ENSG00000124614	2.020011	5.469409	6.055707	3.521089	0.421855	9.235552	4.0343	10.706876	11.943349	10.507671	5.266102	9.427145
ENSG00000103653	11.451422	16.469166	15.576556	20.183799	12.134976	14.896383	13.08982	19.986315	20.947197	24.838845	16.85475	22.440385
ENSG00000265972	9.420494	10.28133	18.728979	10.911797	7.821414	13.046993	8.23543	14.547925	16.633838	22.61147	17.354324	16.882069
ENSG00000092929	11.658758	14.406395	18.958466	18.172827	8.479125	11.950903	17.9047	21.616668	22.431341	19.594119	12.533297	14.938747
ENSG00000060138	24.602243	21.825046	26.13669	13.480858	20.310046	17.059293	19.09335	21.161314	25.263285	40.813912	39.374092	40.10134
ENSG00000164733	10.192593	10.604515	11.500713	3.154457	3.368985	5.2305	2.13334	12.25648	16.852412	4.217837	4.79788	8.23571
ENSG00000104774	8.76347	8.061817	13.861039	14.141962	7.53197	8.470588	4.20891	5.876076	17.497255	20.032231	14.362562	16.153846
ENSG00000059804	7.983308	10.777639	11.426395	15.61634	6.424673	10.328215	12.16442	8.596847	17.308229	13.189689	16.996137	18.447244
ENSG00000151726	5.988428	3.569554	10.510092	4.6018	3.173302	12.16171	2.47801	3.734946	14.269946	10.064641	1.117849	13.858911
ENSG00000135821	14.912469	55.859815	14.292065	17.85188	15.886248	13.372215	13.85395	27.914758	18.300445	20.608819	22.301281	18.560817
ENSG00000166783	13.096325	11.155518	15.848931	9.35117	13.945888	10.163615	5.18169	9.713931	18.121388	21.840022	13.720198	19.597117
ENSG00000162704	3.191619	9.987304	3.821191	4.684895	0.895309	17.946035	7.13439	10.740867	1.476411	10.890686	8.973534	6.888144
ENSG00000158578	5.716904	8.910892	32.609447	6.158006	10.227724	0	1.22973	8.043067	19.244841	7.94654	14.695632	12.600901
ENSG00000022840	18.130304	10.555233	16.454925	10.826006	16.882888	12.861558	18.45964	12.101628	20.980369	18.803793	13.613283	20.770708
ENSG00000123066	7.785779	12.733245	17.134503	19.357387	10.870137	18.728937	5.44791	16.614699	15.298713	15.951494	10.259163	22.855658
ENSG00000090238	40.651809	18.526097	17.526233	15.041565	29.648555	4.4011	16.84403	39.131666	14.382658	13.199025	31.667031	15.966991
ENSG00000114391	11.147452	9.185098	11.87535	8.806609	7.897946	11.074527	15.78947	29.891342	20.171388	22.495191	22.610705	11.599488
ENSG00000197943	5.088391	8.85079	10.262127	11.427997	5.462575	5.928047	6.4369	11.435238	20.963151	18.218427	6.791946	13.361747
ENSG00000107738	9.988828	16.435672	18.672095	17.030178	12.168342	13.660323	9.42699	13.97155	26.848144	22.390245	18.704972	20.388336
ENSG00000223509	10.139449	2.377206	3.636052	2.557041	5.301552	4.051245	3.74609	12.470518	9.281646	10.890021	6.902799	12.712902
ENSG00000099995	13.523136	13.856471	15.441509	8.598633	10.452821	9.38749	11.07089	14.391535	21.791093	18.06478	14.9893	18.670657
ENSG00000180353	16.91881	18.430509	28.18052	20.604911	18.0441	15.398809	9.51858	17.94127	36.373775	38.002726	21.64892	30.226161
ENSG00000260032	8.762743	7.533939	13.661687	8.879978	5.962945	8.709624	6.56647	11.314128	15.426257	19.671453	13.246528	16.048388
ENSG00000185624	14.325561	17.243164	15.534194	17.900333	10.1775	17.258263	8.42217	26.445168	29.966074	15.488301	20.956772	21.225564
ENSG00000127663	7.131101	7.524093	11.660041	12.462813	6.938746	6.663596	6.93214	9.300108	16.269613	13.739323	13.605563	14.952988
ENSG00000023902	11.669222	7.355486	13.962133	9.945481	5.881428	5.901306	5.71828	18.208154	12.655723	22.778606	8.578458	13.802256
ENSG00000274536	11.32158	10.471958	16.998127	13.320434	9.129789	14.086054	6.9404	7.882675	37.576034	17.453356	15.048148	15.334182
ENSG00000115085	9.97051	11.091302	11.21732	15.150119	7.887275	8.722079	7.70103	18.42834	16.687074	19.161693	7.897956	12.558801
ENSG00000188846	11.726116	2.58599	6.301922	5.202442	4.652564	2.40554	4.43176	4.502639	9.756997	19.732509	16.270183	12.798714
ENSG00000169554	5.978173	2.77228	16.054716	3.754166	2.695744	8.124539	1.8173	6.904358	9.87665	18.216489	4.134461	9.517477
ENSG00000100225	7.352814	1.304437	4.811528	5.310388	2.874986	21.275591	23.7884	9.379895	5.884718	15.043802	4.324862	14.640365
ENSG00000130402	7.986116	5.36169	9.037613	12.363271	4.365512	5.334624	7.71152	11.163957	13.529957	8.586118	11.848064	16.842968
ENSG00000159840	8.603335	4.99262	6.825267	14.408241	9.369184	3.059989	8.2183	12.191717	24.509441	5.408597	7.074241	12.827847
ENSG00000187764	9.723946	13.743814	16.971823	15.141525	10.363115	13.414849	10.00685	11.481197	17.340415	19.692843	14.150711	19.660463
ENSG00000121060	7.808556	8.327395	12.819813	13.601234	9.02009	13.30764	4.82858	6.737221	15.369713	14.787518	14.985042	18.175939
ENSG00000278231	5.391212	5.830814	10.399695	10.441511	4.466912	4.842529	3.80747	5.314854	12.780112	11.665887	11.120583	13.006904
ENSG00000090372	5.76039	7.283804	8.275001	13.507076	6.058727	6.169878	7.87736	12.752175	14.571405	12.453609	11.34376	13.125796
ENSG00000275023	12.132837	10.876289	13.728233	11.211129	7.252207	9.306725	8.07937	17.524996	16.670041	20.239644	12.344602	15.52786
ENSG00000132471	6.282418	6.945585	12.106599	7.475468	8.916243	11.929012	10.68102	9.645682	22.30803	12.552634	19.634458	22.262569
ENSG00000072786	12.304385	12.80405	24.050521	13.704045	9.522371	12.502672	7.59381	10.786181	20.306619	24.957278	15.461336	22.015127
ENSG00000136942	2.529463	5.886881	4.373742	9.726279	1.951412	0.75496	8.55241	9.603906	11.074345	9.980706	7.188993	5.942033
ENSG00000163682	2.609974	4.440591	7.559838	2.090576	5.629871	7.914621	5.31343	1.691983	13.165629	39.540829	14.251063	8.540043
ENSG00000105393	4.253825	14.583138	11.81625	3.953946	5.559461	9.790844	11.91892	15.3507	11.02983	16.26279	15.269463	13.511967
ENSG00000178927	11.749117	24.973535	15.239269	42.819063	12.415068	13.277905	14.2092	14.185316	32.186769	15.02829	18.808346	23.028648
ENSG00000147162	6.406667	7.01058	12.728826	7.494918	3.956228	10.588734	4.32982	9.599598	12.814473	14.474134	5.824516	11.886402
ENSG00000260528	10.214759	8.985305	4.884396	9.221024	1.932614	11.258035	14.1688	7.07271	19.911923	5.200665	3.979107	9.886887
ENSG00000204628	9.516426	12.704236	11.652476	7.302423	6.067867	6.667004	10.2974	26.241265	13.310062	15.166278	6.055052	10.242476
ENSG00000162366	11.469539	6.264546	9.97558	6.87814	3.048113	3.564093	10.30937	7.992705	6.737567	3.656984	4.680537	9.656421
ENSG00000071553	1.297222	8.441741	0.912764	8.247239	0.552705	0.99878	5.14035	11.747714	1.978868	11.884449	9.574497	0.589138
ENSG00000167986	19.283335	21.83433	25.609247	12.298939	19.681689	19.716614	23.98026	31.049057	33.502379	28.177319	21.448441	23.207189
ENSG00000186468	7.878282	2.010135	22.559677	4.618741	5.010088	1.48428	14.51468	5.534081	5.820924	9.959791	16.058633	3.428113
ENSG00000092841	11.385871	16.054233	17.331986	8.969729	11.675292	14.615348	14.22429	8.19907	19.335961	13.319516	17.299282	7.95751
ENSG00000169180	9.639371	8.28732	17.031282	15.021595	9.665733	10.722633	6.51522	9.95756	11.509586	16.442243	5.732822	17.046633
ENSG00000131051	11.835709	8.529585	16.018964	11.882754	7.505771	10.840762	8.67175	11.2363	16.291758	22.717217	10.228377	18.075502
ENSG00000182541	9.243518	8.245725	14.62467	14.805075	8.400127	6.83678	5.5091	6.116152	24.783029	11.973186	6.490699	22.092966
ENSG00000244687	11.64495	6.664802	9.192521	4.064805	13.363246	1.19855	1.57673	6.860509	11.002562	8.334565	4.411813	7.472206
ENSG00000198755	6.438933	6.219867	9.767443	8.545289	3.488912	8.686777	7.16748	12.071561	16.52538	17.049223	13.839098	15.865921
ENSG00000104964	19.325911	18.885713	20.666446	20.594944	16.509159	7.677628	15.055	30.406926	25.663229	32.744798	21.717463	20.650766
ENSG00000111913	8.823671	8.894306	21.514557	14.931181	8.115367	13.752366	6.37058	10.673223	16.353895	19.119423	11.910744	10.87441
ENSG00000042753	4.288894	0.390993	8.911107	0.512799	9.11059	4.055762	0.3906	9.063889	7.84977	8.637649	9.543147	3.774336
ENSG00000110934	6.332453	8.77917	12.715756	8.946031	4.954637	8.806907	4.97037	7.228001	12.958062	19.259438	10.50722	12.164881
ENSG00000196235	2.349463	2.082419	4.806679	2.419858	2.301254	5.837466	6.94454	7.36057	4.501241	13.651103	9.575926	8.241807
ENSG00000149273	9.67769	1.328165	17.199682	2.163157	0.130683	1.590389	0.34564	3.390145	8.396974	7.145731	4.152128	4.971808
ENSG00000161016	7.496188	4.601791	7.426616	10.371611	6.495498	4.110367	6.86711	12.129614	9.899475	11.332168	3.853368	2.369412
ENSG00000089351	5.718582	12.053186	14.582086	11.346202	7.022822	9.299738	7.34227	9.881259	14.668906	14.599375	12.270553	17.203096
ENSG00000133943	4.889094	6.538478	12.426019	10.715173	4.29118	6.798214	3.67436	6.289744	10.321346	10.735219	6.945193	11.547393
ENSG00000184014	6.706355	11.647036	16.952243	17.34053	6.734099	12.64991	5.5088	11.236765	14.549724	16.1403	12.270446	14.280614
ENSG00000108309	12.85975	10.228326	5.2145	14.281146	9.569808	15.312526	17.88638	11.475947	7.577017	9.692946	26.547779	16.475908
ENSG00000022567	2.479069	5.683469	0.661202	6.9265	4.339271	0.270716	0.44256	2.499748	8.936429	8.181734	8.958055	1.248709
ENSG00000078304	10.219412	4.112571	11.299747	6.283172	1.915563	6.937828	3.37763	5.51966	9.087405	19.422947	4.686569	10.065788
ENSG00000230590	5.222682	3.658845	11.398859	4.766206	3.901657	9.850521	3.7249	7.110634	10.026497	10.555943	5.995853	9.819961
ENSG00000184922	18.37211	23.00691	23.837872	30.688313	27.76332	13.383202	28.71324	25.3113	37.246314	26.716876	19.891186	26.085578
ENSG00000136279	7.454764	11.994901	9.449991	20.399886	8.792853	6.53965	12.67324	6.295906	27.672966	22.002096	9.704756	13.150427
ENSG00000148429	14.119227	11.378826	9.840505	26.047746	17.189494	10.053673	4.30468	5.946432	5.852715	6.083021	6.858526	7.844222
ENSG00000160410	9.255056	18.965882	13.55666	17.186749	10.334371	17.149684	6.98848	13.344378	22.740504	16.43839	15.876777	22.311206
ENSG00000177156	9.243287	11.026053	12.674553	12.912793	8.276639	7.25416	9.17457	8.905812	16.082552	14.979431	13.490231	21.459411
ENSG00000105220	1.750841	11.653116	6.929955	8.312065	5.400546	4.816117	6.71416	11.493951	10.996069	11.857996	9.336075	7.651078
ENSG00000263244	6.914514	5.078188	10.603888	6.407093	4.18918	9.596119	3.473	5.049623	13.715792	15.040115	8.307833	11.201087
ENSG00000135506	7.55213	8.706313	9.314723	7.688933	5.085019	3.698661	5.78929	4.04026	11.808607	12.973675	10.478021	11.85179
ENSG00000015133	8.149439	8.237708	12.853595	10.472733	4.500304	6.495564	5.1257	10.758745	13.058489	20.082705	8.546492	12.007867
ENSG00000126934	11.045866	12.607972	12.679005	10.05814	10.831223	8.381832	18.51371	19.529033	20.346832	19.163543	12.596012	15.550987
ENSG00000140575	8.595394	7.96586	18.851798	11.887345	7.784468	13.254193	5.48444	9.06863	20.33041	22.009192	8.777656	14.821963
ENSG00000072110	8.094279	10.089422	16.457593	10.388431	6.919315	5.241131	5.41116	8.375604	19.854319	12.219179	11.915963	15.0125
ENSG00000114316	6.91025	8.035529	11.958672	9.755503	4.298216	1.905428	3.31943	6.113588	6.757327	16.233143	7.347578	11.555584
ENSG00000146828	8.23255	11.927487	9.270936	16.009388	7.186516	12.803423	10.56027	14.193929	24.471312	14.723359	13.335537	18.32886
ENSG00000215021	23.051864	2.825546	4.787178	3.173703	1.99277	0.838542	2.77001	22.266046	22.924474	10.169292	5.371753	5.977515
ENSG00000281376	34.570904	34.336002	32.491642	33.561798	30.386232	28.506817	56.43648	61.982666	40.456203	32.146988	32.457233	59.136528
ENSG00000099331	8.170013	9.736192	12.207672	10.157712	7.774301	4.397039	4.81987	7.359977	13.317129	13.820276	12.711336	12.829884
ENSG00000026297	3.280199	3.176232	8.33036	7.75981	3.605958	9.833992	3.77813	7.917736	4.474987	16.881999	2.777921	9.947863
ENSG00000105287	4.006068	12.631238	4.468252	7.382116	2.67812	9.804378	8.54076	8.236092	7.74864	4.375876	13.234979	6.64021
ENSG00000011600	16.729734	8.712675	7.873028	8.654795	16.313539	10.98511	8.70387	7.747618	19.763921	31.347563	9.968149	19.100381
ENSG00000196954	7.666996	3.601081	9.046162	4.867838	6.93939	2.568081	3.259	4.009933	8.865589	13.282033	7.818299	10.199215
ENSG00000108349	4.845518	6.570626	12.090093	7.317366	5.71493	6.153547	4.37661	4.193191	11.851709	10.966229	10.188427	11.850246
ENSG00000166579	5.428584	6.418434	9.915068	8.503217	3.135367	6.835898	2.82189	4.602651	10.902976	10.001624	5.478545	13.250002
ENSG00000163946	11.303431	6.716576	9.867013	12.631936	15.362161	26.529725	5.40123	3.690953	9.13523	9.724053	11.43596	7.338907
ENSG00000114861	5.482133	3.273871	15.1057	5.840394	2.293406	6.455832	2.77307	5.168883	9.5586	14.453306	5.026183	11.40574
ENSG00000123329	6.839651	11.381638	10.586711	15.552437	8.210567	7.120558	8.03537	13.054365	12.322745	13.045683	8.041931	13.479516
ENSG00000171853	2.858098	8.222804	10.40446	7.934663	4.878947	5.278968	4.66282	8.248258	13.061079	15.193751	6.734236	10.544955
ENSG00000180096	9.296541	10.728532	6.415937	11.723632	5.941319	5.922889	6.48788	17.313812	9.797914	15.604406	9.323401	9.837837
ENSG00000276045	5.095675	2.677541	7.594418	8.514673	2.224608	3.28345	5.16144	11.099131	9.548673	8.060843	3.215676	8.174779
ENSG00000075420	4.940845	1.840072	6.820409	6.109549	2.693168	6.001982	2.78571	3.126098	8.813744	14.521356	6.969145	8.501134
ENSG00000083845	4.821456	5.36355	5.795691	9.68747	8.550955	12.492582	16.16555	7.793796	6.626633	6.225472	34.721414	26.102005
ENSG00000082146	16.774264	10.215227	15.636922	8.482546	16.003943	9.722072	16.62805	22.682531	11.640666	16.739527	16.144808	36.928405
ENSG00000100504	6.28018	9.404883	9.871082	13.81366	3.33081	7.976323	7.07873	7.996524	9.087595	12.735555	13.266158	12.287239
ENSG00000145741	6.60881	8.549449	14.391034	4.383488	6.236102	7.422833	9.81339	10.455392	10.98978	23.94121	11.945729	12.525639
ENSG00000142599	4.790778	8.688168	13.542844	8.505031	6.159924	6.485009	5.769	8.517136	11.395621	14.51706	7.878903	11.350489
ENSG00000125772	3.748141	2.1715	7.830815	4.792119	2.168795	7.559594	2.56564	5.038674	7.355957	11.605758	4.350264	7.637478
ENSG00000073331	5.31303	3.477609	12.521275	5.773416	3.027187	8.018647	3.5178	4.016704	13.348529	12.72254	6.306249	8.985763
ENSG00000168918	4.174029	7.492293	9.393596	7.140337	4.336086	6.356246	3.88432	8.696574	10.520664	11.430898	6.413584	13.68621
ENSG00000156931	7.792553	5.871195	11.84192	6.924514	6.444428	10.937594	5.0216	5.996085	11.108975	20.256041	9.908393	11.501549
ENSG00000214176	8.064077	11.545706	11.162358	13.6251	8.152998	8.853924	9.07143	19.045145	14.954173	13.676107	8.319222	10.340533
ENSG00000028137	4.873446	7.172212	11.995314	9.14488	3.746882	7.945744	9.52557	9.169737	16.688258	11.719042	12.636332	18.777872
ENSG00000137193	12.889386	16.041789	15.934081	17.148117	15.656704	12.578113	19.7712	22.389056	16.880845	10.816023	13.524077	18.542037
ENSG00000231925	3.80403	4.680801	8.808456	7.163058	3.010788	3.469194	3.804	7.257933	9.516767	8.608475	5.865227	9.298694
ENSG00000013441	9.455426	8.647055	9.176298	22.987167	13.607197	11.741127	4.17799	2.904881	6.759461	9.854027	6.338452	9.651392
ENSG00000185811	6.886226	5.01569	11.358716	9.057698	3.213603	6.52542	4.08324	6.350392	9.643054	14.350078	5.963074	15.757226
ENSG00000266714	5.497817	8.720544	9.590989	11.036592	5.195945	6.093075	7.98228	8.792377	11.425676	13.686313	5.316388	8.812352
ENSG00000140853	8.461681	15.333182	17.070571	17.704554	5.914484	7.941537	5.77857	15.349519	17.484918	14.958379	9.322468	16.905712
ENSG00000081237	7.265599	4.33756	19.156301	9.226212	7.114591	8.644819	2.83006	7.156399	13.336919	23.712901	7.800725	12.00533
ENSG00000072135	11.666104	11.830317	14.044069	11.95601	9.981176	9.252063	8.9057	16.171284	15.671721	17.469049	15.843023	12.155958
ENSG00000112576	10.578187	4.994322	11.603933	10.05331	5.842699	7.139427	3.38361	6.906796	11.323022	15.434133	9.776156	12.009932
ENSG00000148400	3.258468	7.366508	10.326545	7.523608	4.722388	4.658293	6.32715	6.864755	10.900591	10.74296	7.949995	9.591581
ENSG00000029534	9.729619	9.278336	9.748419	11.218693	13.830595	5.335203	30.52592	11.596042	12.734402	5.533798	7.865466	22.120065
ENSG00000100219	3.840567	0.357773	3.045739	6.217595	2.912751	3.6253	0.36162	0.84921	5.703132	6.776797	0.244644	3.537006
ENSG00000076513	7.912569	8.085017	14.310135	11.416456	6.562559	7.566679	6.11771	8.749457	14.406253	17.19567	10.011412	12.989232
ENSG00000122406	1.836055	2.655094	5.879492	1.673186	0.997314	9.002877	2.31954	5.289029	8.57534	16.012397	3.700091	5.697142
ENSG00000163374	6.845802	46.422955	11.351747	9.379464	13.057693	3.438843	9.18353	17.682127	9.845752	12.971382	8.595247	45.711961
ENSG00000141524	6.322743	9.806684	10.519296	14.406126	5.110094	10.134493	9.58614	15.872235	15.264853	12.927806	8.110262	10.294174
ENSG00000003756	8.672516	9.624443	16.110255	11.647619	6.846765	8.416325	6.28916	9.012747	14.475577	19.947691	8.121471	16.763123
ENSG00000135049	5.544168	2.895662	9.134026	8.058622	3.641477	4.890811	3.81837	3.977932	8.817305	13.690676	8.735128	9.255659
ENSG00000198408	6.491016	3.588134	11.220054	6.354577	2.014911	5.901133	4.49079	4.750628	10.383964	10.42611	6.903968	10.112294
ENSG00000160014	5.157138	3.77009	4.800661	5.298319	4.528348	5.550111	20.58931	13.624463	14.337856	7.5146	15.804948	10.479458
ENSG00000087274	7.070368	8.311355	14.28144	8.929927	6.247473	8.402282	5.24995	11.828061	11.002502	16.673886	8.335538	13.506334
ENSG00000260231	0.27683	0.022397	0.097812	4.502573	10.437874	0.039199	0.09306	0.007653	8.886789	9.979543	7.799113	8.078288
ENSG00000168961	4.35781	6.99742	10.079681	8.57277	3.560996	3.263942	2.48413	5.272885	7.356904	13.40227	8.024688	7.752649
ENSG00000186517	10.795261	10.108826	12.151297	9.161812	6.4077	7.443753	5.75805	9.3488	17.714632	16.593271	8.691149	12.263097
ENSG00000186635	12.649991	16.245839	19.776195	18.123334	8.343631	16.967716	13.34314	17.24576	23.129201	18.427311	15.072887	21.729059
ENSG00000141551	8.549807	13.762487	12.746974	11.813215	9.562197	11.897734	8.55974	20.120708	17.703162	17.339175	11.671969	14.251212
ENSG00000051108	8.865712	8.735172	11.974225	8.465433	6.506837	12.319396	6.58565	12.522545	15.09858	15.461504	8.542815	10.748623
ENSG00000284948	3.368583	7.727408	8.492826	6.004241	3.487662	4.39369	5.86388	5.920273	13.54939	9.036027	10.29895	9.362517
ENSG00000243716	4.140909	4.157338	8.266371	6.734359	3.162725	7.084558	6.20327	5.756358	9.998377	16.376055	3.71198	11.727357
ENSG00000094975	7.334174	3.619681	7.064027	8.285256	9.252582	13.024706	5.03771	10.217277	2.684041	2.940433	6.753646	9.671109
ENSG00000104824	11.462347	15.775341	11.272656	12.748363	12.082089	14.601108	6.41308	17.038844	15.894181	21.854965	9.620985	16.980878
ENSG00000204577	11.159104	13.387304	14.213702	16.624813	10.473019	8.034003	10.25185	12.862749	15.777176	16.178936	12.859987	14.744033
ENSG00000125538	1.247572	8.399392	5.605432	5.089697	2.765489	4.650355	5.11951	2.157037	8.229036	7.38091	12.904293	5.198553
ENSG00000166900	2.266944	6.421866	4.374884	2.666176	0.939415	0.461635	0.74879	4.840827	5.139249	7.595052	1.486713	7.806692
ENSG00000110651	11.532851	14.047602	8.323372	2.753321	8.423959	8.476733	8.93912	20.572451	13.134154	17.806738	10.536638	10.824678
ENSG00000262246	8.175498	10.697655	10.717194	11.472	5.080447	8.020472	8.91716	15.481439	18.928233	21.984808	11.296043	10.980424
ENSG00000198837	10.041364	14.601545	12.301232	15.936087	8.522786	10.970777	15.58361	14.752551	21.057622	17.605788	11.335687	13.22103
ENSG00000179335	10.584364	9.873339	11.358761	9.761989	10.531613	7.680979	8.55984	14.904325	13.724848	13.669619	13.133326	14.308931
ENSG00000101347	4.906991	3.290777	9.041738	7.768783	3.078575	7.297175	2.94196	6.369342	9.465565	15.705699	7.656297	11.195729
ENSG00000165406	15.971902	5.54151	4.411679	38.053033	12.240706	6.244207	13.87235	13.289752	15.528822	13.978088	9.628762	15.746136
ENSG00000188906	2.558042	5.295009	11.501755	8.680169	4.536428	6.015528	2.24702	1.868235	10.48714	6.401639	7.178312	4.967335
ENSG00000158850	15.637263	6.492702	8.716907	8.760704	6.843257	3.465185	5.43346	8.031025	11.120274	11.470473	10.828236	6.29046
ENSG00000222041	11.352641	11.587896	14.399223	15.126448	6.983009	14.371845	11.40814	9.680584	10.595756	15.55465	17.437169	17.226322
ENSG00000142676	2.359526	2.779595	5.75053	3.263548	0.961036	3.711598	1.22147	3.523377	7.057972	7.712378	6.495684	11.215734
ENSG00000147416	4.610488	3.938433	8.341311	6.600473	3.229341	9.186926	2.56689	5.01096	9.628246	10.976764	6.413898	8.45687
ENSG00000100316	6.14639	6.05706	8.124754	4.787932	2.576551	5.293594	3.60652	14.763335	9.733367	14.64009	5.619435	9.263432
ENSG00000116584	4.948699	7.773219	10.187722	8.51224	4.785809	5.682421	5.23684	7.954157	13.660722	13.218779	7.009841	9.595723
ENSG00000159842	8.615258	11.023077	12.998149	11.885742	6.090912	8.989993	8.07399	12.975837	13.48438	17.643762	9.708846	14.153956
ENSG00000178952	3.151319	0.682071	3.7031	3.424709	0.665469	0.894724	0.59129	0.935981	4.740571	5.423534	5.978451	4.681674
ENSG00000260592	10.267482	10.397582	9.230192	20.757437	8.374557	10.63077	21.07339	19.110683	12.855152	11.896744	8.829062	25.226593
ENSG00000124731	4.324969	8.099943	9.199223	3.99601	3.670425	3.129648	1.98695	4.963409	8.612034	7.589894	10.285063	7.168586
ENSG00000115325	5.392731	7.709151	6.920061	10.421039	0.993075	4.294197	5.97443	9.434498	10.338535	9.853242	9.897254	7.450603
ENSG00000074370	9.696865	17.05198	11.701815	10.375014	8.254526	6.852532	9.17239	11.238069	15.737828	14.380525	11.357512	13.619174
ENSG00000231607	7.140782	5.506838	9.976084	11.170314	8.852511	8.582869	4.38407	10.413851	6.608746	12.539166	6.385179	11.789061
ENSG00000026025	12.961803	12.024158	13.52106	11.652086	7.850123	11.912213	6.66018	21.300993	35.953833	30.417309	13.562283	16.086519
ENSG00000165119	7.414139	5.027842	14.362194	6.295597	5.274614	5.558209	5.08599	7.373219	9.045848	21.857807	10.074524	14.242667
ENSG00000204387	3.252489	5.308299	6.230475	9.140824	3.491505	5.108394	6.84169	10.124079	10.79498	10.557273	7.973169	7.970642
ENSG00000072818	6.643703	10.15002	12.605216	10.703558	6.23804	5.994019	7.46865	9.387813	11.860923	13.411533	7.739911	10.138271
ENSG00000160796	8.478907	12.943287	17.768616	13.4119	8.685937	10.474967	10.69455	14.545664	19.30396	11.986962	10.175875	14.834057
ENSG00000136286	13.51442	15.691894	13.266248	18.761048	10.550056	12.736404	11.32472	24.630877	21.238518	23.870639	14.045304	12.782091
ENSG00000019582	6.345568	10.142419	10.159063	5.305081	5.058026	4.671767	4.84108	6.303671	10.793732	9.418711	7.518559	11.146736
ENSG00000077549	7.435082	7.965734	8.829633	4.763661	0.590736	5.789963	1.98475	5.168183	5.76478	18.057813	3.616151	8.900835
ENSG00000183666	0.246716	5.389368	1.403877	0.054094	3.962202	5.041165	6.09501	5.303068	0.874032	1.351425	4.448545	0.701851
ENSG00000075413	7.827947	5.586991	8.945527	5.307646	4.617684	11.670976	3.23797	6.074833	10.635552	12.284815	5.932553	10.612841
ENSG00000038274	0.029917	3.470877	8.121686	4.311644	1.190237	6.261491	3.80864	5.807102	6.126834	8.618247	6.874868	9.316267
ENSG00000125637	14.299585	10.094212	10.707087	12.682254	6.346786	10.364279	10.8931	12.05898	16.122286	16.658733	17.922128	15.274672
ENSG00000141002	6.777458	9.892183	9.399368	10.533641	7.374803	7.781899	6.22483	10.001359	12.860722	14.37261	12.059168	11.515196
ENSG00000062716	8.418167	9.721388	11.13949	9.469807	11.829825	14.212359	3.4286	9.070987	22.525588	14.074069	11.671945	12.957214
ENSG00000072736	1.271446	8.783368	1.914537	5.775892	2.171023	2.757843	5.99801	11.41354	3.219012	9.130167	1.206931	5.135294
ENSG00000067225	8.647988	8.35322	10.389382	12.100673	6.842595	12.689927	7.94935	11.696282	17.369874	18.585396	11.603589	11.742761
ENSG00000213600	7.066822	11.867944	7.912989	16.342951	7.531704	11.289552	8.5247	11.704158	13.840241	14.230112	8.846729	9.410607
ENSG00000134882	2.2482	3.476348	6.094758	14.039007	0.573172	2.523459	7.95735	5.752534	5.827963	6.53625	6.660322	8.227203
ENSG00000146192	4.144131	6.568025	7.562082	9.146414	3.678318	4.89208	4.32918	8.004493	9.705462	11.424741	5.535294	7.278678
ENSG00000115091	3.342868	2.097	7.773022	5.440383	2.415351	5.607891	2.39044	3.909711	6.57115	7.575596	4.643461	8.641915
ENSG00000108654	10.393696	10.019083	15.817637	9.156791	6.83382	10.502439	8.31808	14.231275	14.146534	23.328375	12.064855	11.192712
ENSG00000140995	7.388529	12.760911	9.696093	14.733173	8.111355	10.184611	8.59506	11.239889	17.643875	12.814538	5.467049	11.417497
ENSG00000104419	3.037433	5.477943	7.081307	5.870534	2.381139	4.493265	3.29073	7.783892	8.703661	11.940232	7.584395	9.406527
ENSG00000139370	4.414416	5.339106	11.764831	5.894218	2.928432	7.145871	2.30857	4.296488	8.503347	11.415504	5.631847	9.892088
ENSG00000140350	5.034113	5.597143	11.066047	5.436543	2.646478	5.906736	3.64345	4.200043	11.201327	13.504438	7.839183	9.489445
ENSG00000177600	2.669533	4.147518	43.129645	28.459814	3.045379	2.078829	4.53299	6.236857	5.601158	6.558601	12.716937	5.775259
ENSG00000138834	5.73146	10.07305	9.231827	11.451429	7.161721	7.526205	7.60366	15.072061	12.051991	10.306213	7.492239	10.677712
ENSG00000168071	4.937065	9.501933	6.156595	10.357396	6.050875	2.292375	6.77627	8.569936	15.899954	10.540745	7.812545	9.242317
ENSG00000171608	5.183697	7.816491	10.97296	11.977386	6.779225	6.021958	9.39956	10.510606	15.336648	10.820465	9.901678	12.694434
ENSG00000154845	5.215795	6.410654	13.336371	6.197654	4.828628	8.641938	5.11375	7.091166	10.554694	16.832106	7.395382	11.793496
ENSG00000002834	9.974092	14.586741	15.154318	11.59963	11.280532	6.017568	7.84447	12.237271	22.242051	15.205831	13.977822	16.437486
ENSG00000116741	8.72054	15.030493	7.866883	13.603296	7.067291	7.997804	5.18949	4.175792	11.209062	9.626883	12.791372	7.172605
ENSG00000118454	1.325267	0.18418	5.149537	1.035755	2.703213	6.489977	0.30676	5.816615	3.118851	3.663488	1.015392	8.026894
ENSG00000135390	7.159261	3.543746	7.068288	6.048768	3.427516	4.389935	5.62631	1.792432	10.6857	2.149694	7.530817	2.935808
ENSG00000059377	12.764108	10.571598	16.482028	15.594997	8.951991	15.087553	8.58338	15.523607	17.447586	16.673581	13.317521	21.686042
ENSG00000100906	10.131824	14.801582	9.645437	9.616907	9.653059	7.409755	8.25107	11.224824	18.380483	15.25975	15.295947	6.465004
ENSG00000164068	4.840576	2.955446	8.714781	10.545121	1.842725	5.847978	2.19291	4.141165	15.414152	13.469066	2.669783	3.510258
ENSG00000173757	4.573827	6.248633	6.454385	6.816064	3.513159	6.952325	3.5464	13.308796	8.691279	7.529643	9.925365	19.753282
ENSG00000203879	8.446112	10.79874	8.257778	11.056359	5.710953	6.896858	8.49208	11.094998	14.247117	12.298429	15.26229	6.747015
ENSG00000162747	3.516762	5.475918	3.287978	9.145818	5.9598	3.465174	2.68625	5.086602	7.387481	8.231375	1.41436	7.485532
ENSG00000127824	4.984917	8.22861	10.876679	11.285934	4.159471	6.609369	6.30956	10.386527	10.398911	8.7742	10.84904	8.85499
ENSG00000116871	6.163973	3.447082	5.874675	7.037849	6.152732	3.558618	4.23225	10.115957	13.632523	8.757448	7.077295	8.53504
ENSG00000169193	6.055305	2.876891	0.550859	2.401583	3.408446	5.188408	1.96478	1.016002	6.611136	7.718989	4.124556	7.435339
ENSG00000170581	4.865691	6.917302	9.258352	9.637122	2.097395	3.955266	4.76004	5.670987	8.461183	12.081549	6.03781	8.569358
ENSG00000142546	3.244027	5.019889	7.421999	8.1289	2.993819	3.876506	4.49131	8.613244	8.472957	7.625298	4.054857	7.50878
ENSG00000255026	1.609458	7.461002	3.254421	5.54462	2.147214	3.828595	2.35342	6.427322	6.272637	7.042737	3.206188	7.512588
ENSG00000131143	0.026735	1.548148	5.463966	0.922313	0.034087	2.546106	3.57789	1.594651	6.315093	9.9579	5.857085	2.473555
ENSG00000170889	2.126192	2.350226	4.657866	0.096788	3.107056	0.200429	2.53432	6.324036	5.039387	9.417181	0.387714	3.369406
ENSG00000110324	6.616244	6.121444	10.167323	7.041807	6.667254	6.308978	5.17597	11.812126	10.429869	15.536857	8.857102	11.64174
ENSG00000072958	1.964744	4.006589	7.001882	3.721436	1.880772	1.86985	7.06533	6.006448	8.812323	2.961839	5.846008	4.807678
ENSG00000085117	3.605787	4.791132	4.586072	3.483826	2.952978	5.013977	1.2517	6.991871	8.006292	10.374482	8.259276	14.460404
ENSG00000175115	4.702599	6.166678	8.567056	9.262041	4.379945	4.222109	2.76552	4.222438	8.766722	9.430251	4.858083	12.433825
ENSG00000166333	4.29741	6.5838	9.889632	9.464361	2.491051	7.820747	5.21761	9.153069	10.601025	3.460933	14.337938	9.538161
ENSG00000109971	5.278358	7.601775	9.216657	7.444454	5.444418	10.260775	5.09402	9.796037	12.265875	20.065326	8.169462	7.879569
ENSG00000144711	3.846156	4.385593	7.131432	4.609903	2.460994	2.551252	2.35842	4.400967	6.911179	7.666782	4.86958	6.772108
ENSG00000120071	6.625351	3.771315	9.625916	5.800484	3.274694	5.692855	1.55229	4.575302	8.209293	11.507819	3.980688	7.757616
ENSG00000198805	0.691709	6.708836	7.1468	10.23254	8.38581	8.644015	4.29174	12.69109	12.371588	7.595666	11.051212	10.690074
ENSG00000061273	4.252063	5.110424	7.675393	8.40965	1.977446	3.439209	5.08212	10.199783	8.675579	9.731501	5.5935	7.548651
ENSG00000131669	11.16068	15.623643	6.787845	15.845091	7.6482	9.847474	6.93846	7.931558	10.114962	9.675347	11.28496	7.197799
ENSG00000171206	2.389753	5.058236	5.117212	5.385849	2.693116	3.856077	7.85084	4.668746	15.909788	8.050526	3.544097	13.531665
ENSG00000095066	3.946116	6.628825	3.195622	6.893637	3.23782	4.688215	4.57775	8.625651	10.493585	7.578123	7.942685	6.81158
ENSG00000100345	9.159179	11.046443	12.181751	15.731958	7.426404	7.943154	8.15501	10.777711	14.811816	13.085004	10.884589	12.360123
ENSG00000077454	9.36321	13.285376	13.017088	14.609635	6.302378	4.414341	10.89934	13.835319	15.994093	10.669197	10.972697	12.122534
ENSG00000173327	4.127488	7.374679	6.838676	10.450608	4.222378	3.814489	10.25274	6.677658	9.690936	6.166132	7.607569	8.442029
ENSG00000139436	4.504865	4.639085	10.368776	7.339433	3.92558	6.256857	2.77595	4.998334	9.12693	12.808317	6.082059	9.601101
ENSG00000076928	8.76677	16.757939	12.860027	16.783889	8.827616	12.896185	13.97831	19.25523	15.316861	14.366023	14.790659	23.238158
ENSG00000090060	4.930224	2.897486	7.665714	4.801098	2.657403	4.848794	2.31722	4.51386	6.792628	10.47435	4.476541	7.434095
ENSG00000164849	14.38661	7.911164	14.629622	13.296243	16.130616	8.718064	16.74073	18.142301	12.856697	9.278052	15.512246	21.191175
ENSG00000161638	5.264785	6.724285	9.001125	7.257072	4.050393	4.96739	4.55112	6.994551	9.612417	11.53001	7.58033	9.12344
ENSG00000187514	6.011262	5.775672	9.480484	6.296873	5.86812	5.610881	3.96745	12.487005	16.488356	19.028093	7.771899	12.337008
ENSG00000186654	16.200493	15.982797	13.881989	17.165502	23.872043	11.3327	20.7313	24.432626	13.297609	12.780446	14.144112	14.775539
ENSG00000014216	4.221827	7.105418	5.713866	7.913857	4.392538	4.486328	6.13583	6.069563	9.644064	27.53504	8.620226	8.454316
ENSG00000239306	3.676383	4.985654	8.317651	6.144306	3.593212	3.623563	3.72668	6.641218	7.988092	10.45603	5.086322	6.935427
ENSG00000141506	7.93851	7.450023	12.468475	7.286773	4.422657	7.096808	3.36028	6.1352	9.959644	15.959408	7.555446	10.244428
ENSG00000146574	10.98015	7.325536	11.340976	13.82119	5.433256	7.042811	7.06598	4.225493	6.841371	12.563726	5.13438	8.138845
ENSG00000242086	4.205051	5.217462	9.780964	9.5299	4.412732	5.091158	5.91319	8.231074	6.870595	7.960247	4.100572	9.898257
ENSG00000182208	13.333533	11.211183	12.410387	9.518869	10.786681	8.314202	18.97317	19.421041	8.809448	12.024644	10.548269	15.038901
ENSG00000072609	4.403826	6.243498	7.398208	6.572302	3.850026	6.436054	4.80503	8.618966	9.620778	16.833085	7.510352	9.802558
ENSG00000171858	1.989792	5.150159	2.407681	2.563079	1.486933	1.268153	7.50448	4.727004	16.311865	15.73084	10.9052	2.500613
ENSG00000215301	5.665871	6.31218	11.641671	6.371158	3.993014	5.714119	5.39051	7.973653	13.04474	10.008018	9.203112	10.215218
ENSG00000236304	2.524154	3.304467	6.530144	3.73455	1.723185	1.716029	6.33298	8.509403	6.6506	5.041002	4.342953	7.990693
ENSG00000068024	5.697349	11.55049	15.489984	5.655792	6.681444	3.545328	3.3117	3.503025	7.617036	8.91613	6.733234	8.287483
ENSG00000064601	3.250903	7.078263	5.000604	8.233007	3.307824	3.060483	4.96612	5.418766	5.712471	7.215317	7.398034	4.124099
ENSG00000165480	7.045104	3.158084	3.97233	6.064815	4.866533	9.914806	5.82993	5.021677	6.527316	15.613061	9.70998	10.498927
ENSG00000198858	10.964752	10.621485	11.07723	17.235939	8.288392	10.484353	12.38913	18.704125	14.486258	11.872973	14.230352	16.124326
ENSG00000116580	3.204821	6.844629	4.758708	6.604922	8.68728	4.356519	9.33078	3.885961	5.400365	8.099409	8.160443	4.793015
ENSG00000077238	2.386917	6.394231	5.350181	2.750464	0.934126	2.233447	2.34721	4.734939	7.574906	5.462296	3.731959	10.220995
ENSG00000130589	4.88557	6.827515	5.575279	10.007237	2.885596	5.002214	7.92409	7.969208	10.124327	8.752847	7.40476	9.304175
ENSG00000214655	4.635321	3.932934	8.115158	8.506802	2.362261	2.395909	6.11686	3.172037	9.58958	4.621255	3.55355	7.489721
ENSG00000135655	6.43588	4.091349	8.983104	5.991807	4.567733	7.185779	3.30604	5.415332	8.355975	15.234477	8.078334	10.159981
ENSG00000104805	16.322987	25.159876	22.959205	17.805504	21.488671	22.807073	15.82168	22.974049	17.738055	23.825889	22.464894	30.084825
ENSG00000131042	4.033148	11.453127	7.833186	10.586706	6.800031	7.100149	9.43302	10.722081	10.265433	7.670449	5.52024	8.161137
ENSG00000104093	2.6772	1.150072	6.693687	4.46756	1.858303	6.37767	1.29961	4.810078	4.742256	6.877903	3.777252	6.12285
ENSG00000154928	2.699348	2.689642	6.642873	5.44044	2.22829	5.20498	1.92842	2.129947	6.688798	8.616618	2.080706	8.046154
ENSG00000004939	11.672491	5.74635	7.071411	5.849388	6.415406	3.672603	11.45017	10.50078	6.278154	2.818871	6.694407	9.583606
ENSG00000087206	2.843718	4.295647	6.754393	15.919711	5.998217	8.975991	2.53979	4.660251	6.643838	7.609446	3.514896	7.125192
ENSG00000051523	6.581253	10.758567	8.913609	12.596364	7.381922	5.35644	8.49209	10.85031	15.995782	11.164165	10.875043	12.395245
ENSG00000089280	4.296181	5.719104	9.679258	6.333708	4.170395	9.21413	5.21463	6.197853	9.895098	8.784619	5.080654	7.970298
ENSG00000150995	3.371808	4.13596	8.032925	2.032417	2.054169	3.622584	0.88958	4.58962	9.283789	7.620346	3.587619	7.538898
ENSG00000205220	3.625323	8.64218	6.366257	12.793909	3.257817	4.87181	5.03718	15.440719	7.690639	6.8921	8.620394	8.694707
ENSG00000157954	7.526304	3.463801	4.591653	8.249094	8.878435	3.334406	7.28148	4.352779	7.635127	6.962089	3.723721	6.477831
ENSG00000167703	3.80492	9.796183	7.409365	9.359589	6.392089	4.26837	6.75632	6.350482	11.152379	10.738151	8.098334	11.216392
ENSG00000166887	3.3796	5.051697	7.445983	4.459208	3.500418	6.102421	1.36766	3.703949	7.783033	10.377148	5.475856	7.445483
ENSG00000089597	3.902195	8.114799	7.800535	5.508858	4.219204	8.655746	7.3281	10.006816	11.469025	13.684356	7.349015	9.550838
ENSG00000165801	3.13159	4.30501	5.940059	3.209164	4.329151	1.700014	2.31601	7.586772	8.836532	7.905911	5.628788	6.304297
ENSG00000229117	1.299516	4.897003	11.895671	95.882131	6.13281	1.054911	1.68126	3.567051	4.39858	1.108638	2.878921	1.818054
ENSG00000183726	7.979523	8.798485	6.376834	11.555423	7.598536	3.043262	2.80113	4.271946	6.53384	7.413691	4.385149	5.273613
ENSG00000133742	8.733185	2.638497	7.404702	11.896003	8.921292	5.613842	7.0701	5.330843	7.02101	12.639874	3.486792	14.057105
ENSG00000182179	5.073202	4.397113	8.048722	10.137522	3.159053	4.890434	5.17706	7.315668	11.365218	11.114032	5.851688	8.459005
ENSG00000197746	5.501181	9.38377	9.067717	7.782418	4.001153	4.543524	8.57526	5.70436	6.518	14.689674	3.364052	8.732601
ENSG00000101294	2.263085	5.633076	7.320709	3.365714	3.683529	1.889796	2.02215	3.859721	5.828989	11.020745	4.399498	7.230121
ENSG00000186001	7.414788	8.517975	10.183183	18.03211	23.788652	8.351447	8.26646	10.905538	6.860988	5.165677	6.622906	15.976942
ENSG00000144224	1.829843	2.337473	3.890448	4.787391	3.835645	8.688837	1.68525	1.64396	2.591314	6.45464	4.796228	6.777429
ENSG00000130429	4.020685	9.68115	7.257647	15.51362	5.270482	6.346468	7.24748	7.078556	16.612634	9.621462	8.131927	9.323818
ENSG00000241553	3.708163	3.583229	7.241691	3.700419	5.555434	5.335862	9.93321	2.753564	18.97469	7.148725	2.942312	6.362738
ENSG00000155926	6.660179	5.808656	21.458085	6.29483	6.611379	4.782136	2.9861	3.69372	11.141062	12.094737	5.538158	8.322051
ENSG00000184481	10.949102	2.371297	4.497289	1.52688	6.861128	3.138508	3.65572	7.148536	5.340268	5.535886	7.192621	13.682422
ENSG00000196998	3.495898	8.634103	4.053397	8.002128	2.714625	3.577919	6.13832	5.02984	6.894264	6.157899	4.765838	7.656286
ENSG00000141298	7.201194	9.059123	6.62622	4.020682	2.392748	9.23536	4.25587	2.476125	4.935873	7.363848	4.013009	7.599929
ENSG00000167106	1.939096	1.833008	4.707342	5.872841	1.505492	2.551558	3.34271	5.657741	6.160723	5.014728	2.074308	4.660795
ENSG00000123349	4.062412	4.201362	6.367574	5.666777	4.632102	7.789247	5.08437	8.217329	10.709729	11.373665	6.310485	8.15615
ENSG00000269968	3.109334	5.661146	2.69014	6.462505	4.200293	3.15057	3.35426	6.660872	7.458619	7.241257	6.545592	3.096558
ENSG00000010244	3.119814	2.728231	8.087514	5.019857	2.05105	4.891399	3.17736	3.055937	6.614306	10.633215	4.900559	6.371986
ENSG00000142541	4.254349	6.127123	4.088849	4.872987	3.199676	2.664717	7.57841	10.553942	8.394614	10.862821	4.122437	6.53336
ENSG00000155749	4.064129	2.587702	9.075702	3.551444	10.351978	1.14868	2.18894	11.570716	5.328958	4.187133	3.637289	8.69029
ENSG00000113643	5.727703	1.830208	5.483245	3.533877	1.638936	3.885777	2.0138	2.901444	3.627762	6.083989	8.36043	3.879856
ENSG00000160570	8.432736	7.44216	5.433732	10.230983	5.248428	3.854308	6.6519	9.58957	9.310488	7.074456	7.074516	3.252581
ENSG00000137076	2.699658	4.142984	12.597713	6.414846	2.948864	3.988703	3.77938	3.949611	12.320717	10.853442	15.018745	5.913897
ENSG00000144028	3.36958	6.949077	7.101417	5.537983	3.484182	3.582246	2.57592	5.164851	9.179694	10.17389	5.328309	5.070311
ENSG00000183486	8.503176	4.403193	5.674219	5.523911	2.898689	4.069149	2.5602	3.399303	7.077813	10.204323	6.015592	7.529286
ENSG00000197903	2.260537	9.086687	3.675073	11.770032	2.134595	6.09507	3.84934	7.428117	5.716053	4.104277	3.964586	2.636063
ENSG00000136560	4.096578	2.449362	8.082748	3.82073	2.534754	4.093953	2.02118	4.338059	7.195545	11.272389	5.650695	8.045214
ENSG00000141959	3.883597	5.327673	6.317638	1.546352	0.672127	2.054853	1.63458	8.824319	2.745223	2.027602	4.922605	7.237653
ENSG00000196498	12.420147	5.103999	6.957481	8.89149	4.56741	6.379965	3.57856	7.453452	14.721664	8.544594	5.439052	6.937572
ENSG00000078618	7.997725	4.341775	8.817836	5.214359	5.698465	5.429021	5.81154	4.504529	6.468776	10.564817	8.724231	10.176225
ENSG00000163479	1.219232	3.977262	5.405146	5.825507	3.820313	4.143639	1.55633	0.414614	3.142163	3.817477	7.690944	6.87622
ENSG00000131374	5.086076	3.146319	5.480886	7.492538	4.061503	8.387657	3.23587	6.5889	6.039698	7.627199	5.284256	7.68498
ENSG00000102710	3.1052	1.950523	5.862958	2.887954	2.361533	5.788642	3.1677	3.329383	7.835091	7.396569	4.695356	6.085998
ENSG00000038427	2.850904	3.859654	7.137947	1.707252	3.1783	8.15471	1.63466	5.128009	8.977655	6.721123	3.353834	3.181394
ENSG00000127507	5.944243	11.148469	5.051585	6.229722	6.587542	4.502417	5.47765	3.683149	12.321296	13.818855	8.146025	8.08939
ENSG00000133961	4.010167	2.581616	8.476811	5.306663	3.535947	4.213257	2.89356	4.539429	7.13232	10.312319	5.946809	9.528317
ENSG00000104852	3.447918	5.160423	5.8847	5.351952	3.39674	5.200579	3.36685	7.048284	7.369169	7.552589	4.471489	6.91562
ENSG00000134294	3.105074	3.611964	6.648628	4.289314	2.882916	5.377983	4.86463	7.826366	9.798681	8.649228	5.93282	6.8438
ENSG00000249790	2.609868	4.030924	1.408909	2.536029	13.574946	2.37794	13.83385	4.816092	2.985512	9.317282	1.241416	12.849121
ENSG00000180776	7.218924	1.136722	4.313721	10.369519	5.619184	3.862232	0.17515	11.409269	3.81787	5.81121	4.520945	11.530064
ENSG00000000938	6.714266	8.147733	14.308123	8.653971	4.205625	7.022702	5.75183	9.08566	14.344847	13.671551	7.228532	10.115259
ENSG00000105993	2.045758	1.730836	5.761689	2.325291	1.683178	4.152027	1.38796	2.457399	5.079801	6.424719	5.158322	6.636947
ENSG00000173889	1.110504	3.149484	4.413562	4.245138	0.638828	1.236535	7.91342	2.101516	5.902283	1.069462	6.69444	0.852615
ENSG00000196547	5.258198	5.726191	10.194214	7.710984	5.183628	6.24706	6.50684	15.192231	9.059199	13.686518	5.573998	7.993995
ENSG00000135845	3.690162	0.020892	2.85649	0.308665	0.058683	0.020765	1.72362	2.836475	2.932415	0.208134	2.871244	7.415263
ENSG00000174485	2.640349	0.6498	4.867549	3.050733	3.95404	1.748289	5.65337	16.505863	7.309263	5.677842	4.202445	7.37042
ENSG00000100330	4.584257	4.021717	6.029918	5.392693	3.022933	7.16864	3.39457	3.20744	7.962259	7.312513	3.821597	8.270609
ENSG00000166986	3.981441	5.3917	7.234736	6.245893	3.823308	4.065705	2.77215	5.924277	8.257034	8.59169	5.643954	7.435955
ENSG00000183597	10.285858	9.263727	12.940415	10.371195	8.599271	7.235105	12.67343	9.703071	12.629834	11.441265	10.947648	19.385703
ENSG00000180573	0.581762	0.153209	0.873282	2.904743	4.352177	3.5321	3.93503	0.698261	5.969794	5.058652	5.768369	4.731133
ENSG00000153310	4.445607	3.606871	9.984639	6.520871	3.043691	4.578305	2.79395	2.870384	7.043042	10.670689	4.1249	12.685221
ENSG00000197102	6.167059	4.730924	12.37227	6.044032	4.337155	5.713901	2.90813	7.694498	10.114206	18.117096	5.883775	9.511003
ENSG00000174718	1.276365	1.827775	4.456055	1.103378	1.495922	5.462202	0.39721	2.906071	6.32642	5.275178	2.521292	4.862993
ENSG00000277053	5.2424	3.084263	5.886414	7.937277	4.5046	5.424379	2.59871	6.226561	7.850916	11.615918	6.522214	9.370838
ENSG00000157873	4.699487	6.229369	6.884217	7.872133	3.910762	4.295936	7.7085	9.916833	7.61232	11.081118	5.129843	8.470845
ENSG00000072778	5.592554	10.006795	7.400657	8.249189	5.056954	7.958597	6.06275	8.405647	9.809523	9.667644	6.55573	5.96278
ENSG00000197111	8.903711	8.605428	12.228864	9.409358	11.302322	13.191499	8.39069	9.765053	12.59891	11.929657	9.923745	12.655175
ENSG00000134152	1.680948	1.655713	5.074221	4.120531	1.909115	4.194623	1.87421	3.657801	4.528217	8.127396	2.550349	6.204509
ENSG00000116679	5.212354	2.966748	7.402817	5.821509	1.472242	5.335696	3.09585	4.090867	9.40252	10.244686	4.975564	5.765162
ENSG00000121281	4.710029	6.740645	8.48334	7.770969	4.362964	5.987644	6.81818	10.061808	8.373408	10.87918	4.116077	6.232433
ENSG00000167978	4.750202	5.944778	7.364183	5.854192	5.398434	3.117796	4.06629	5.656818	8.710538	10.840313	7.943771	9.820598
ENSG00000103187	6.357176	10.677093	8.751476	8.453209	5.388368	7.062397	6.93024	8.884135	12.970736	12.333167	10.227083	8.367566
ENSG00000153944	5.351236	4.202869	7.951801	5.327318	4.909343	2.1796	4.90793	3.377246	6.783937	7.925467	3.488759	8.892833
ENSG00000133048	0.909118	6.102316	5.179226	3.709297	1.972764	2.572786	4.53279	4.060202	7.57607	5.096083	5.848172	1.473995
ENSG00000065357	6.117103	6.537649	14.006898	7.90074	4.94573	6.82415	4.74112	7.299988	11.813997	11.416282	5.903915	13.035634
ENSG00000233013	12.580666	0.663936	13.8479	8.805206	7.819089	0.228098	0.04076	2.682954	0.85846	0.652829	11.645322	0.54315
ENSG00000083168	2.558521	1.369805	5.084346	3.069706	1.240704	3.008213	1.39267	1.657827	5.019889	5.187251	3.026613	5.533139
ENSG00000153317	5.361629	5.28963	14.517532	7.04867	2.120078	6.6801	4.76719	5.003638	10.690159	6.880218	7.085728	10.719707
ENSG00000206337	10.459315	8.486719	9.738439	11.536433	7.462833	7.228702	6.5857	17.747551	11.749467	15.4845	9.50759	10.333413
ENSG00000197971	3.725425	3.538618	6.055503	4.721701	2.277705	2.151633	1.91589	3.65595	5.852754	9.443092	3.966032	7.257398
ENSG00000198668	2.107954	5.942724	7.528292	3.816255	2.180191	3.879772	1.30809	2.40983	5.331584	11.954107	4.405529	3.971148
ENSG00000197081	5.022025	6.713131	10.06757	6.703531	5.134819	6.975514	3.45847	5.257061	10.727675	8.699574	5.779155	8.483425
ENSG00000120899	8.256359	13.23036	15.708764	13.124817	7.740422	12.761711	9.00791	11.581474	13.806992	18.335283	11.973696	14.829971
ENSG00000143947	5.221842	2.263022	2.415885	3.444816	2.074434	1.819311	0.99999	12.524415	2.619463	7.932912	6.947007	8.006165
ENSG00000132334	4.817215	8.049716	9.441631	6.670194	3.824071	4.027583	4.35578	6.103841	10.158364	7.610279	6.463067	8.061637
ENSG00000162032	4.612316	7.803823	7.708541	4.103092	6.005898	7.822582	13.70572	10.349075	7.629498	9.248237	7.93785	9.77755
ENSG00000136840	1.311837	7.940087	4.195849	2.278957	7.556394	2.023326	8.69228	8.8125	4.05656	1.567857	2.554203	2.77574
ENSG00000205302	2.41824	2.665567	7.161747	3.88745	2.360751	4.175067	1.61574	4.127181	5.800096	6.670749	3.372497	6.337308
ENSG00000172354	17.72927	10.309676	10.466836	10.133665	6.25517	11.26231	8.04168	10.461113	14.778481	8.012614	9.250328	8.02525
ENSG00000140563	3.914893	2.086773	4.78765	5.526246	3.162788	2.337871	1.65126	3.450421	13.971053	6.842691	5.557362	6.752813
ENSG00000182487	5.433284	7.131725	4.494971	10.261258	5.546325	3.414113	5.45655	6.581188	13.433285	14.720693	6.56572	9.626058
ENSG00000137486	4.131929	3.72991	8.880576	5.519921	3.755355	5.738556	4.23055	4.294879	7.798189	7.35049	6.572414	7.560029
ENSG00000187555	2.792382	3.330293	6.00316	3.224325	1.651128	4.864299	1.43108	3.473643	5.484157	8.076087	3.473152	6.333577
ENSG00000168610	6.62132	6.225846	12.416099	6.50018	6.656071	9.20803	5.19374	7.122156	13.656604	9.491799	9.362674	14.85067
ENSG00000100307	4.204868	5.608281	5.095219	7.642759	4.13173	4.272748	5.51772	6.603181	8.554394	7.746883	6.077128	8.830994
ENSG00000103197	4.553835	8.897496	7.627345	8.921851	6.098417	6.304237	4.83747	10.418715	9.60257	8.184206	6.302119	9.173921
ENSG00000127603	4.264852	3.448201	7.905088	2.527111	1.548458	4.419273	2.39519	3.859725	5.813457	6.779665	3.373433	6.426872
ENSG00000237441	5.847553	8.067738	5.901954	10.136303	3.093795	6.575072	9.40805	9.866636	7.349676	7.599642	4.943212	8.736956
ENSG00000069424	8.258751	10.816184	10.637803	11.452635	7.218689	6.490297	5.13762	9.392109	13.323848	18.536211	9.978809	11.216141
ENSG00000198373	6.612326	6.027594	9.065259	5.884997	4.043004	5.114729	8.77077	8.478074	12.391151	12.746133	6.216209	16.981503
ENSG00000269858	3.00054	1.390322	4.481751	1.47942	2.377158	4.82772	4.44625	6.767919	8.770103	2.748221	5.06531	5.85692
ENSG00000142227	1.868867	1.223391	3.40386	2.02923	1.486079	3.16415	3.36796	3.095655	5.708279	7.406169	6.121172	5.827985
ENSG00000130175	4.589987	6.306648	5.08608	5.831755	3.489589	2.640549	3.64493	7.76368	9.361884	12.092204	5.859991	5.786835
ENSG00000008294	4.194659	2.576421	8.462394	4.414343	2.572318	4.920659	2.99278	3.328152	6.677044	9.859994	4.322067	6.291853
ENSG00000198830	4.526211	4.746068	4.625716	3.122946	4.184617	1.688811	2.80775	1.354619	8.663419	11.011913	4.559134	7.010261
ENSG00000118564	2.55236	2.588507	7.713922	4.541339	2.788269	6.103738	1.2268	4.325573	5.885977	6.156111	4.566128	4.839808
ENSG00000177666	4.533488	8.573966	8.176863	9.215261	5.096544	4.079214	6.17939	8.882188	10.415168	9.649485	6.064703	7.131309
ENSG00000257621	4.18895	2.139045	6.526556	3.556679	1.996681	2.746147	2.03525	4.245226	4.137061	10.336431	3.898645	6.331409
ENSG00000268555	1.816869	4.538784	2.911017	5.321092	1.726205	0.686185	2.24607	9.316064	0.71519	3.863176	1.318612	8.067261
ENSG00000005339	5.883375	5.893593	10.372965	9.642156	4.719615	5.732478	4.07895	5.125933	12.259915	10.507147	6.042963	12.633087
ENSG00000059145	3.065989	6.268369	6.791954	4.594774	2.871096	2.323123	3.46375	6.013792	6.329462	7.558311	3.658277	6.098251
ENSG00000105254	3.455941	4.728486	2.051362	0.888627	1.251754	0.489027	2.53262	4.383333	5.53301	5.65637	3.285189	2.44167
ENSG00000167815	1.464913	4.142421	7.697662	1.217353	2.65101	3.650559	4.00629	3.962664	5.770616	4.641153	0.757599	11.381511
ENSG00000182899	2.963239	2.137405	1.82626	3.056069	4.907772	1.818184	1.29957	0.736634	4.417606	9.06024	6.595152	7.318801
ENSG00000070961	1.55067	1.019882	4.666533	1.556714	0.98553	4.091094	1.29028	4.09513	4.028752	6.435488	1.989286	5.024474
ENSG00000100325	6.468837	4.562761	8.599955	3.438671	6.107193	4.021945	5.32211	3.795566	6.075638	9.867131	5.609055	7.904287
ENSG00000059378	6.258561	6.041113	12.441927	11.313306	3.977853	6.187232	5.89713	6.634688	8.672484	13.382135	8.394106	10.183013
ENSG00000093134	3.773902	7.742124	4.832019	4.009528	2.96477	4.41224	2.83308	2.935653	8.159852	6.360452	6.050636	5.049633
ENSG00000198198	2.732943	3.466267	6.476424	5.938213	1.973633	2.719853	2.79964	5.088083	7.970786	6.950761	4.095967	4.434109
ENSG00000145901	5.847199	4.812728	7.230929	5.970147	3.902052	3.663325	3.03478	3.843359	7.457328	7.42487	6.845453	8.824772
ENSG00000122359	4.025479	5.004867	6.857729	6.183315	3.02444	1.358678	3.56455	5.589711	7.909003	8.692061	7.089968	5.978985
ENSG00000132694	5.413079	4.848945	8.95113	8.837614	5.968655	4.846128	4.63258	6.518688	10.497179	10.906834	8.08432	4.802145
ENSG00000109381	2.748897	1.104536	5.644069	4.508831	1.440383	4.921216	1.46459	2.209698	2.845383	6.738527	2.179911	6.141712
ENSG00000284930	3.687279	4.18299	6.35915	4.164229	2.737899	5.195357	1.49222	3.278999	7.774782	9.226283	4.8812	6.93391
ENSG00000099797	3.508062	5.616739	5.623306	6.251146	3.870529	1.11021	4.32594	9.22286	7.660719	8.249345	5.810527	5.387228
ENSG00000162923	9.893837	6.886539	10.853072	8.96096	9.322351	11.772109	7.58919	10.73548	13.191669	12.750447	10.587623	21.861679
ENSG00000214078	6.428618	5.569808	8.280435	8.517748	6.955926	7.23466	2.1945	5.584108	10.630113	12.821832	3.918116	8.870602
ENSG00000124788	1.964134	1.727456	4.936556	2.753694	1.342317	4.242847	1.26559	3.127487	4.944478	5.951251	2.974995	5.174644
ENSG00000100288	2.489232	3.631058	5.080463	6.88925	2.657608	3.489749	3.1701	5.062747	7.57119	7.062147	4.614879	5.159057
ENSG00000165629	4.794799	3.556756	5.821026	4.223551	3.57113	6.864511	3.85206	9.273397	5.56661	12.775746	11.697202	4.902182
ENSG00000130254	3.399925	4.15408	5.867445	4.046756	2.369294	2.519504	2.07254	1.950787	5.404558	7.259272	2.981065	6.37428
ENSG00000130775	5.227755	7.785845	9.259428	9.140642	4.674973	6.230522	6.26094	6.65981	12.093263	10.061562	8.112731	8.180376
ENSG00000129657	6.423629	8.187884	11.269781	10.875761	8.821762	11.097945	6.9696	9.15494	11.327053	13.045875	8.330857	15.548999
ENSG00000172765	4.946663	7.493343	10.840403	8.443208	4.484881	9.254519	4.04134	6.259307	13.921224	8.340075	6.645248	8.04671
ENSG00000185787	2.490804	1.641499	5.259819	4.070892	0.883925	3.775579	2.96911	2.037615	5.17063	6.536642	3.08223	5.032534
ENSG00000163660	3.557702	4.926252	7.576871	3.685742	3.24887	3.086087	2.85608	5.353078	7.764096	9.630012	5.671709	4.875092
ENSG00000173120	4.542283	5.366092	8.724285	6.003905	4.287315	5.808097	3.66423	4.9901	9.881075	10.894672	6.896214	7.621397
ENSG00000148700	3.972807	1.607612	6.028298	3.005104	2.477419	3.798053	1.80554	3.601277	5.382283	7.317557	2.400344	5.538425
ENSG00000127483	4.762266	5.618946	5.381202	13.893986	6.172113	9.103084	2.95439	2.318383	3.191004	4.77067	2.662892	3.595756
ENSG00000161011	2.612558	4.038719	5.293883	4.574315	1.842047	3.290713	2.73763	4.491794	6.278366	6.83543	4.509093	6.30218
ENSG00000171522	4.304655	5.376849	4.170633	4.918958	5.295682	5.070842	3.22951	8.251409	10.459342	11.171187	2.673517	8.372834
ENSG00000103335	2.768399	4.541572	4.459978	6.080789	2.252654	2.371222	4.20922	10.057225	4.04547	6.025211	2.813453	4.332328
ENSG00000204435	4.282968	4.823868	2.191285	2.32415	6.679327	3.536788	3.64601	6.316171	6.501198	6.538337	6.081747	4.617228
ENSG00000134884	0.654748	1.36415	2.953157	1.688597	0.545202	4.07612	0	3.501852	4.43759	4.886267	0.296857	2.189931
ENSG00000128340	3.29108	4.652746	6.435525	5.162633	3.228942	2.353118	3.19091	4.822116	7.446873	5.040365	3.486398	6.889013
ENSG00000132274	4.967945	5.011652	10.371072	7.466328	2.927779	4.96834	3.14332	4.083853	5.913612	12.156868	5.169203	9.573458
ENSG00000111229	3.49898	1.932107	6.238565	3.378613	1.911229	3.415294	2.00046	1.566995	6.435919	9.942694	3.214959	7.080952
ENSG00000172183	3.472605	3.867379	5.87486	4.536334	2.757414	2.697745	2.14261	2.592941	5.388356	9.337222	5.11725	6.032638
ENSG00000168300	4.646899	9.394173	9.055329	11.37642	2.51552	7.373579	10.55562	9.577481	10.840561	9.647475	5.984595	8.28626
ENSG00000067066	3.778334	1.948041	8.400233	3.718756	2.549745	4.017545	1.97651	3.563631	5.494651	12.191605	4.550644	7.829308
ENSG00000198876	8.386602	5.682352	9.275973	4.422457	9.873363	11.986785	7.58017	7.474769	10.639483	9.625237	7.245468	14.036962
ENSG00000110697	3.885438	5.583391	4.225292	5.874602	2.480483	2.642284	3.90139	7.481241	7.371708	5.949357	3.598264	4.100871
ENSG00000164808	6.0315	2.106688	3.661613	2.705982	3.659896	2.274944	1.89502	4.179913	5.724083	7.201798	1.038599	3.862623
ENSG00000140264	6.676678	3.927052	3.202111	11.113571	13.662969	0.962884	2.56553	2.852599	18.150312	4.752108	2.971764	4.425215
ENSG00000141027	3.464893	1.808007	5.037956	1.54239	1.578391	2.682421	3.11701	2.774276	5.679888	7.68296	3.197925	5.047118
ENSG00000187116	1.621786	7.006425	8.202948	2.855091	6.610891	6.859767	4.37484	5.78945	11.531116	1.455577	6.572842	7.909054
ENSG00000197555	4.757598	5.053099	9.277902	9.346315	4.060718	3.887901	2.52976	4.804779	8.827145	9.54412	5.535469	6.811036
ENSG00000163527	5.119777	0.699819	1.460421	12.159202	0.387177	8.908024	5.40308	1.279173	8.654506	2.015357	0.602518	1.895823
ENSG00000105639	2.741771	3.783258	6.710795	6.279053	2.712229	3.535478	4.12242	4.473164	7.166964	6.429043	5.765331	6.854023
ENSG00000182885	1.218616	4.136853	5.676463	5.325017	3.38662	1.475039	3.51955	1.997881	10.3775	1.990946	3.300508	3.955496
ENSG00000038358	2.561339	4.606443	4.801623	5.843535	2.187317	3.118087	2.70704	6.350203	6.65069	5.793595	2.961414	4.383906
ENSG00000101160	7.111077	11.191578	11.643486	12.448698	5.364765	10.355169	9.29385	12.839005	19.535597	17.245518	9.934942	11.320278
ENSG00000013810	4.0016	2.345806	8.036852	6.976102	3.65963	5.024674	5.53852	6.145551	11.007407	5.011224	4.585312	9.701453
ENSG00000160584	1.244604	4.76803	4.898485	0.947645	4.072576	1.268978	2.74489	3.729984	2.990875	5.978257	1.866955	4.200278
ENSG00000166925	5.762917	6.869742	8.445335	9.488719	5.492094	4.216139	5.91869	9.616482	10.216743	8.36156	7.853539	8.617875
ENSG00000160255	19.991195	10.575159	11.211401	15.285656	10.13366	8.500548	9.16523	12.185829	19.651833	10.821854	13.023631	11.398642
ENSG00000040933	2.596577	3.588419	8.099318	4.067699	2.702602	4.78488	2.12047	4.156266	6.395726	7.843314	3.411338	5.590641
ENSG00000142534	10.097976	6.835315	10.792954	9.682585	12.81467	9.900949	8.55812	19.275265	13.126184	20.973316	9.358183	8.555682
ENSG00000160710	4.85126	4.714952	10.920468	5.569629	3.865852	3.481765	2.81229	2.865448	7.092656	12.106816	4.08901	6.366186
ENSG00000066926	7.750953	3.886106	8.251339	5.576654	8.81373	2.623478	6.50568	7.168145	8.095305	5.216194	4.710037	6.723518
ENSG00000132475	3.041554	6.582676	2.340828	6.623244	3.676594	3.104886	5.0123	7.189544	6.308795	7.007878	8.217456	4.528725
ENSG00000105402	9.65883	9.910199	7.243586	11.1007	9.877949	6.698559	8.18154	14.358347	9.598416	11.934826	8.231789	9.970455
ENSG00000169057	3.892389	3.850377	10.121129	5.624861	2.709628	4.464025	3.37401	4.669095	8.238933	9.658398	5.407713	8.984972
ENSG00000108039	2.395836	4.025791	4.57027	6.668651	3.175919	3.520713	6.01273	8.099787	4.831738	6.858868	8.30176	6.835426
ENSG00000149925	7.447518	9.739959	8.927248	9.093664	7.999002	4.253759	9.2023	11.775882	13.263667	11.515546	11.911015	8.080742
ENSG00000213983	5.166128	8.371818	9.963315	9.135575	5.330471	6.621096	7.1515	10.110462	9.412745	8.027795	6.28676	6.498192
ENSG00000146094	5.900782	11.945979	7.149509	11.350026	3.853296	6.193175	9.04192	6.685445	18.402844	6.597001	8.039211	8.910581
ENSG00000173575	4.67659	3.467138	7.512012	5.546023	4.868422	3.26711	3.43248	7.212685	7.286465	10.245178	6.843961	10.453606
ENSG00000143549	5.970996	5.790532	9.777721	4.62467	3.89283	4.294737	4.75347	5.689869	9.724857	11.684432	6.293614	10.929345
ENSG00000161960	5.852368	6.402386	7.881946	7.174487	4.526212	5.43654	5.34666	8.692388	9.342092	7.8094	7.51371	8.999478
ENSG00000141279	3.656874	1.457015	4.171129	5.253473	3.022967	2.415447	1.50847	3.071884	6.943192	9.948121	3.427665	5.459135
ENSG00000273333	5.676676	6.502523	7.769521	8.046139	5.323071	4.672654	3.84385	1.236964	8.643614	10.508699	6.537972	7.830224
ENSG00000185710	1.473469	1.74352	3.697965	4.878836	0.528975	2.747822	1.16788	1.916574	5.22337	9.584283	0.865568	6.194314
ENSG00000123143	5.518814	5.555814	7.279591	9.87418	3.818956	2.508111	4.33807	5.08023	10.822423	7.586459	7.264688	6.479907
ENSG00000179950	1.874028	4.549478	5.147269	8.009857	2.125247	3.31056	4.79392	11.63716	7.296959	5.879664	3.734525	5.081454
ENSG00000134851	3.835586	2.231915	5.899363	4.869209	2.748534	5.11335	3.6704	3.247013	6.661954	8.68723	4.874133	7.043521
ENSG00000147168	4.339614	2.448288	2.186829	6.843986	7.762926	3.612922	5.77491	9.898536	3.566407	2.852438	2.102015	2.166572
ENSG00000160211	3.093002	5.917678	4.116619	6.503136	3.139153	2.620641	4.08961	6.128354	6.927083	4.547785	3.815568	7.163952
ENSG00000131389	4.882067	3.992682	5.363861	5.829473	4.178915	2.565294	5.67535	1.489187	11.030871	7.181007	6.919741	6.94258
ENSG00000177565	2.696804	1.582076	5.791522	4.139854	2.099737	3.713026	1.87749	2.773809	4.921068	5.864012	3.4535	7.170918
ENSG00000197217	1.784311	1.812545	3.345765	3.471082	1.497733	3.239108	0.51786	3.219226	7.015684	5.04227	2.429212	4.629406
ENSG00000203880	3.603902	2.42182	6.311228	4.770967	3.78545	4.902343	2.65123	5.165516	6.195703	6.294243	3.356785	6.501608
ENSG00000136280	4.806148	5.820067	8.634411	11.065462	6.469721	6.231261	6.5326	6.882102	12.020117	12.32038	6.595782	8.787193
ENSG00000101040	6.543407	1.197824	5.233677	1.688462	0.537719	0.182078	0.32436	0.117908	2.567934	3.783179	1.941684	3.134452
ENSG00000073849	2.564925	2.065376	6.985766	2.408594	0.882554	1.289245	0.71303	2.699981	5.911118	7.505965	1.545442	5.80438
ENSG00000278600	2.287683	2.163517	5.821766	3.322004	1.803504	3.79959	1.78204	2.162224	6.036696	4.804996	3.925336	6.364511
ENSG00000172932	5.502178	7.372486	9.19143	9.77379	5.151043	5.24625	6.4115	7.894916	10.297017	8.419741	8.504475	7.900254
ENSG00000172794	1.681413	4.175614	3.488369	4.037554	2.715576	2.746237	7.33702	10.642997	5.841633	4.787352	7.708363	2.720273
ENSG00000132510	4.002406	6.353821	4.196789	8.583541	4.349099	5.409099	5.94512	9.183638	6.653292	5.216979	7.124555	8.503873
ENSG00000250571	3.934557	5.447161	4.840639	6.757323	3.415929	4.201697	6.47527	9.194438	9.647933	6.425155	3.958509	6.369519
ENSG00000160299	49.326021	2.464232	0.133372	6.542128	39.769924	6.176135	4.91682	6.660106	4.14413	0.535302	5.656657	6.717325
ENSG00000108424	2.727916	3.307145	4.928226	5.127867	2.281609	3.754244	2.23309	3.030904	8.888949	7.249898	4.774564	8.966631
ENSG00000204160	4.542536	6.758589	7.624995	8.382625	5.31709	2.826386	4.92557	4.660654	9.049603	6.872496	3.947409	5.547046
ENSG00000137575	7.920482	7.578862	9.345087	12.794155	7.928615	8.67973	6.39922	8.921136	11.408544	22.519767	12.6034	10.100461
ENSG00000117335	3.52905	3.178643	7.148674	6.370649	2.745518	4.636567	3.55773	3.647162	5.215303	8.21264	5.3225	6.176427
ENSG00000159140	1.574156	1.115107	4.598882	2.37848	1.244279	3.270781	1.88039	1.276652	4.469258	6.242792	2.899099	4.365694
ENSG00000135624	0.819196	0.99122	5.552647	3.210705	0.880945	1.216105	1.3462	3.215144	6.219648	7.963111	1.417547	4.622931
ENSG00000103479	3.587626	2.488041	6.837219	4.154675	2.422795	5.24278	1.68671	3.497476	6.708933	9.891409	4.231374	5.114917
ENSG00000105483	3.153548	2.483467	5.213549	4.481035	2.064394	3.365649	1.89727	4.085928	6.720103	6.981512	3.358066	5.239081
ENSG00000114331	2.533577	3.934909	5.18381	5.01998	1.897677	7.056352	1.81622	3.163281	5.778972	6.763453	5.566744	4.808224
ENSG00000162144	3.530075	7.621099	5.286226	5.844191	2.800135	4.815923	4.4091	3.942203	6.87908	8.25626	3.842188	9.318771
ENSG00000055163	5.785463	5.31915	11.008106	5.931395	2.190033	4.439934	3.94823	5.014658	9.253945	9.438253	3.615697	6.665217
ENSG00000108244	1.347044	1.473563	1.684455	5.171639	3.118356	4.970552	2.40831	2.291028	7.847244	5.009174	5.625184	2.236566
ENSG00000004059	2.559099	4.290035	6.539345	4.871445	3.011043	3.475198	4.31889	7.994391	8.137154	6.71956	5.577439	3.865593
ENSG00000112200	3.179714	2.31376	2.449277	12.884399	2.243827	4.276292	4.88495	4.479886	4.919138	2.269451	7.508068	2.045194
ENSG00000154832	2.050961	3.054315	4.326045	4.201309	1.882813	1.907738	3.21906	5.275962	5.537368	6.739691	4.012737	2.49058
ENSG00000204469	2.800229	5.796311	6.37548	4.779026	2.697274	3.018336	3.74979	4.093964	7.878668	6.87276	5.210474	6.303613
ENSG00000159720	3.476891	8.375368	7.739512	9.957075	8.156276	9.431242	9.60816	11.239852	10.86068	13.919481	9.347218	10.867856
ENSG00000259001	16.600594	13.635764	8.314969	10.728848	2.209378	11.824406	3.21015	3.16392	1.950114	2.617679	2.06571	1.737251
ENSG00000113719	3.974293	6.383845	5.422575	4.168253	2.736068	5.863402	3.93557	3.303662	8.649382	6.660182	5.37547	7.002323
ENSG00000196295	2.346382	4.195827	5.885212	5.211958	2.270294	4.601561	2.18945	3.270347	7.911974	6.808894	3.809985	4.218418
ENSG00000165219	2.521739	5.594232	3.977019	5.833537	2.335181	7.618254	5.85557	3.174992	2.853423	4.59633	4.753273	6.554816
ENSG00000233369	2.759106	2.294654	3.798692	5.950172	1.68267	2.445345	1.45066	3.620131	4.027559	4.107756	6.576026	7.684867
ENSG00000104870	4.148802	2.662837	4.239656	3.370399	3.617551	3.588487	2.42734	5.907278	9.018128	6.585722	5.783754	5.340065
ENSG00000087460	1.24152	3.438234	10.523494	3.234893	5.80219	2.672976	2.15232	2.182649	3.570378	11.948561	6.454867	3.764259
ENSG00000169442	2.337704	3.189336	4.795061	3.348482	1.195361	1.920128	1.70632	3.579546	5.089212	0.701706	3.144963	4.593393
ENSG00000074755	4.125988	4.880609	8.180567	4.877788	2.891013	4.206603	2.49914	3.218259	6.252206	9.12429	3.196582	5.773666
ENSG00000136436	4.2729	2.935796	9.178249	4.859531	2.95189	4.388623	1.94043	3.514715	5.619591	8.013328	3.452499	5.878266
ENSG00000166226	11.10894	6.736212	8.956399	12.071558	8.790214	10.166145	12.05312	8.144787	10.238263	10.254672	9.865526	12.162523
ENSG00000147813	4.808122	1.994972	1.98878	4.218724	1.382967	4.258133	2.9464	8.091384	8.929933	3.825877	5.600967	4.477063
ENSG00000077150	3.023394	4.146698	5.641964	6.335117	2.445935	2.224553	4.48235	4.688038	7.306293	6.48764	4.470257	5.677743
ENSG00000135899	4.621742	3.940468	9.477225	6.170246	4.256148	4.76752	2.45726	3.579244	8.321604	9.710388	3.517564	8.01911
ENSG00000112303	0.26522	2.371428	0.554729	4.681633	0.574985	0.306812	0.41261	1.849623	3.526553	1.930653	2.976612	2.599582
ENSG00000169813	0.686877	2.16893	5.017588	3.557493	1.209867	3.391843	3.0434	5.777296	6.633809	5.048388	5.304244	4.149024
ENSG00000177989	3.080879	5.85884	6.341579	9.999705	2.718738	2.953302	3.84801	5.507826	5.958265	8.004659	4.596555	5.578164
ENSG00000104894	5.271641	3.506462	4.060989	4.150161	3.664256	1.472261	6.14041	6.840781	8.445396	9.313895	4.519779	6.450488
ENSG00000176978	2.454292	3.769036	4.280706	4.335896	2.886408	3.645119	2.39542	6.523015	5.519451	8.40131	3.02848	6.987161
ENSG00000170776	3.885109	2.848914	6.003584	3.873298	2.644599	5.767801	2.48285	2.934132	8.994986	9.105441	3.698879	6.315897
ENSG00000241973	3.433845	5.851224	6.060114	3.783368	2.855792	2.73535	4.20245	4.686856	7.036797	8.074824	4.765022	6.234359
ENSG00000140199	2.243122	1.745126	4.939745	3.613313	1.632051	3.293713	0.91356	1.995053	4.680626	5.0654	2.706308	4.551905
ENSG00000187742	2.064716	1.933164	4.710346	4.729365	2.105837	4.28066	1.73907	2.104082	4.290717	4.799368	2.549491	4.682277
ENSG00000185000	2.742531	2.766513	2.898588	4.979939	0.960492	1.390868	2.37524	3.95831	7.904975	6.085034	1.655006	4.750763
ENSG00000160058	7.383155	5.369516	6.017054	12.09846	3.99034	4.854115	3.66445	7.45708	5.286718	6.098266	7.350375	8.44716
ENSG00000101199	3.392213	6.522579	5.60477	6.043099	2.543377	4.965538	5.23163	8.84813	8.593991	7.522123	3.905841	4.897288
ENSG00000133794	2.165447	3.87434	4.903248	4.49325	2.234803	2.984384	2.31395	4.038115	6.96654	6.955463	3.499792	6.430686
ENSG00000273096	8.101716	10.257005	10.162338	11.6683	6.565664	9.348973	10.97396	13.34432	11.929317	12.612329	16.348194	12.631347
ENSG00000176463	2.420476	2.205555	8.767377	7.109213	2.227651	3.112771	2.68	3.996752	4.757067	5.803671	3.860659	3.840274
ENSG00000113648	4.113182	5.398467	6.753797	4.036496	2.71621	5.135067	2.86751	3.899811	8.360414	8.559231	5.452998	5.930622
ENSG00000108107	4.841896	4.0704	4.366332	6.734293	6.632276	1.130643	5.61937	7.664375	12.526213	4.888451	3.60228	3.530969
ENSG00000162302	0.985416	3.834099	3.938992	4.815461	0.958526	2.218396	1.03011	4.539026	4.213931	5.959582	3.027691	0.974135
ENSG00000086666	6.340953	5.204316	3.716469	18.930838	5.161599	12.442925	7.5823	3.745446	5.091992	4.535801	4.175791	10.324377
ENSG00000196576	1.847343	2.623633	2.539461	3.972909	3.834387	4.390652	3.02153	7.084977	7.879111	7.678033	5.218357	3.382757
ENSG00000087266	5.949541	9.209396	11.801166	10.636179	5.058045	9.967139	10.48123	11.003337	14.449274	13.680115	11.563327	14.165164
ENSG00000102858	2.643345	4.974251	4.740177	5.870039	2.690186	3.044275	3.42606	3.888487	6.090764	5.802299	4.344019	6.546866
ENSG00000169045	3.47399	2.562548	7.847663	4.441561	1.396788	7.206895	5.88073	7.128717	8.570051	7.118239	6.293391	6.175304
ENSG00000131467	1.311767	4.301366	4.955441	2.67439	1.727039	1.329187	1.84805	3.149484	5.035037	3.716538	1.889965	6.858247
ENSG00000076770	1.367996	5.495581	1.267592	0.842373	0.912523	0.019317	4.3313	3.023503	0.042515	0	2.247021	4.10287
ENSG00000142102	3.530043	5.12149	5.010593	6.393982	2.893914	3.291562	3.21729	6.013436	7.078421	5.737071	3.822301	5.623534
ENSG00000064201	3.520024	6.587056	4.416264	5.15789	2.442788	2.972903	2.98799	7.916531	6.089124	5.670156	5.189213	4.181295
ENSG00000256269	7.305572	4.076748	8.550282	7.041123	7.353546	5.035537	7.8635	8.116437	4.245533	4.315217	8.917302	8.676509
ENSG00000187735	0.652978	0.238987	2.213353	0.224569	0.352633	3.897053	1.57829	0.679688	5.571407	2.236854	3.353682	1.992526
ENSG00000198851	7.13447	6.230829	6.738851	5.982362	4.286501	2.235421	4.60348	6.880289	6.409828	21.115763	15.456754	12.015637
ENSG00000224177	8.303766	9.166142	6.593976	7.966484	8.49798	5.592015	4.54946	4.579765	8.160396	6.604592	8.45008	11.454933
ENSG00000005007	7.064078	11.657692	10.008624	11.73978	5.952173	10.961253	9.61939	12.570015	13.144581	11.293156	11.375175	14.444319
ENSG00000170180	6.658701	4.888404	3.663746	18.822105	14.796239	18.053438	6.49316	4.785724	3.796846	4.101409	5.890258	5.52635
ENSG00000175309	3.861555	4.082365	7.542712	3.917795	2.819149	5.372436	2.48205	3.951239	7.110474	12.090156	4.691271	6.771756
ENSG00000012779	4.741962	6.379584	8.305737	6.408257	4.63546	5.073047	5.1657	6.606064	11.500471	6.779606	5.47257	8.124853
ENSG00000149182	4.19579	7.656782	6.192597	7.475307	3.129812	5.26059	4.92904	5.603148	8.108632	8.161365	6.012699	6.881386
ENSG00000136270	2.93085	4.448906	4.496707	6.066729	2.689547	3.781789	3.71631	6.274153	7.405307	5.86213	3.31685	4.514395
ENSG00000064687	3.506983	7.576295	7.252114	9.355021	3.73039	4.286935	4.86383	6.620526	5.905061	7.317734	5.035317	7.016083
ENSG00000126561	3.500634	2.7537	5.670712	4.368513	1.505913	3.527781	3.55137	1.834779	6.389808	6.825047	3.46401	6.421306
ENSG00000105963	3.770793	6.849057	3.242365	7.063	5.569186	6.211388	3.73538	8.378241	7.813898	6.66593	4.822765	4.531068
ENSG00000157350	4.110147	8.63242	6.638816	4.616505	4.393026	4.703073	2.658	2.404863	6.771526	4.929055	5.493835	19.971004
ENSG00000139636	4.186924	5.521013	6.322324	8.014541	2.920343	5.822336	5.46443	7.30224	10.004649	9.264779	5.278046	7.368554
ENSG00000198740	2.610824	1.867553	3.679587	2.803216	1.696222	4.538893	0	0.002732	4.27696	6.166148	2.344821	4.216336
ENSG00000165233	1.697673	5.060686	5.024944	7.861256	3.148051	3.932494	3.75639	8.569666	5.488368	5.685122	7.275034	3.815816
ENSG00000162341	1.676144	3.353957	2.153103	4.372174	2.190734	3.479825	2.48136	5.421882	6.739068	4.998246	3.437795	4.704082
ENSG00000203710	2.640466	0.687715	2.4454	5.549487	0.985537	2.003232	1.37029	1.217067	5.225967	6.714288	3.074102	2.753318
ENSG00000267601	3.18071	0.451225	2.832582	0.492154	0.228418	3.591893	2.83839	5.516826	0.497939	6.25263	0.38218	0.453243
ENSG00000276533	1.40673	3.822487	4.580718	2.356182	1.804358	4.663611	3.22947	3.393439	5.774056	4.791858	2.570028	2.084439
ENSG00000274180	2.251262	0.052487	0	2.927586	1.967715	1.777265	6.53609	2.867701	4.465926	0	2.656301	4.271629
ENSG00000105221	9.832999	10.666024	6.533679	7.639798	11.888749	9.335354	8.43509	9.00779	8.174102	11.838781	9.160758	11.367966
ENSG00000153827	3.400815	1.936937	7.854336	2.64092	2.092349	3.531259	2.50724	3.553541	6.434366	7.527473	3.730667	5.9216
ENSG00000172890	3.292744	4.988232	6.008108	5.887989	3.247029	4.383778	4.00902	7.829049	8.582012	9.1065	4.570945	6.439399
ENSG00000113263	2.729393	1.521318	5.891392	3.211708	1.648682	3.443526	0.80681	3.182961	4.668505	5.988123	2.1953	3.24906
ENSG00000173535	2.254358	3.356323	4.627322	4.549774	2.658992	4.696623	3.1085	1.678614	6.753086	5.374438	4.503713	5.827435
ENSG00000173064	2.362974	4.320708	8.6838	3.423269	2.078268	4.750896	6.55932	4.419534	5.856855	3.900237	3.291321	5.760929
ENSG00000172965	14.63582	7.700028	8.499563	18.993672	9.890137	10.968472	9.45368	9.396559	8.862289	8.120931	13.825919	10.539809
ENSG00000038532	3.447505	3.20621	7.391498	8.422501	5.93448	6.080371	6.48706	4.646818	5.315137	5.04881	3.349503	7.11366
ENSG00000166946	6.049883	3.976431	8.245623	5.066138	5.049776	7.029067	4.51431	5.901526	8.152047	7.182897	6.526982	8.897321
ENSG00000180448	6.595988	8.30731	8.783255	11.646605	5.033453	7.94418	9.81932	11.444534	15.097544	10.404947	8.493879	9.567452
ENSG00000005844	4.436457	5.868376	6.260261	6.180174	3.482247	4.078316	3.6079	3.514971	7.564725	8.51401	4.131848	5.543387
ENSG00000167476	13.052007	10.604461	8.144025	8.846885	7.667482	4.801073	9.62723	9.713305	7.656694	9.718651	11.472989	10.205871
ENSG00000064490	3.142106	2.288253	1.497335	3.760274	2.56544	2.257489	6.54591	3.225009	6.036895	5.125246	4.716707	5.077495
ENSG00000145868	3.028308	3.05927	5.3416	5.227812	2.275322	5.586675	3.92383	3.145007	7.052888	7.170996	4.82487	4.702597
ENSG00000254614	1.470578	0.437169	0.417958	2.744133	0.238125	0.238141	3.01623	2.466573	2.24826	5.653874	3.925939	2.463524
ENSG00000116560	2.118272	1.340328	4.594823	2.120172	0.646682	3.317719	0.89622	2.491059	3.795584	5.542331	2.384716	3.848335
ENSG00000034152	5.53239	10.102918	7.887982	9.5211	4.528928	9.91447	7.69848	8.550458	10.663998	8.512449	9.593838	5.88136
ENSG00000175463	2.910214	5.634448	5.442119	6.636293	2.594649	4.191108	5.10503	7.820468	7.245713	5.69398	3.676246	6.121693
ENSG00000104973	8.095612	8.870839	6.78015	8.067517	5.300088	5.149366	16.609	7.268949	8.39662	8.534841	10.191775	17.552826
ENSG00000243646	2.007984	3.800558	4.126083	3.743677	2.00577	1.593289	1.11239	4.450528	8.412443	3.736105	1.661444	4.116475
ENSG00000180304	3.091427	4.345533	6.566842	6.458365	4.96097	5.633933	2.7661	5.295354	6.787049	8.54316	4.01736	10.190146
ENSG00000124181	2.443787	5.72186	6.82762	7.901971	1.920132	3.388034	7.43356	6.455827	7.500804	7.479768	3.27946	6.084628
ENSG00000143933	2.53818	0.893749	3.730767	2.017146	0.45929	1.720343	1.15508	1.124719	3.929017	5.428509	2.438502	6.398126
ENSG00000007168	2.645932	2.316358	4.483243	3.172109	1.479176	3.455527	1.23901	1.971987	4.404333	5.560085	3.056801	5.220214
ENSG00000159592	4.852175	4.11033	5.599773	4.335521	3.05854	9.446153	5.684	5.932698	5.945614	8.131175	6.66687	10.618331
ENSG00000205531	3.278522	3.081591	4.666399	2.519545	1.702937	3.09318	5.32591	2.898168	4.9954	7.056448	7.666018	6.4145
ENSG00000197329	2.410348	2.456634	5.296841	5.632507	2.943446	6.494438	2.76241	3.789403	6.21572	5.478703	5.713303	4.235149
ENSG00000185033	4.550126	6.345512	6.974872	6.837335	4.840595	3.289586	4.60305	4.235651	13.064343	8.826657	5.199116	8.813956
ENSG00000109171	1.269771	2.01344	0.014673	0.129691	1.351202	0.067785	1.56	0.001965	2.410199	3.088737	0.011028	4.071961
ENSG00000198625	3.808322	1.537209	2.832478	2.482885	0.51034	4.116502	0.99506	2.554428	8.168249	5.546144	4.905407	3.973227
ENSG00000106617	2.991872	2.015705	4.573825	3.702041	1.094902	3.014275	1.31191	3.075471	4.437268	8.019254	2.631627	5.529549
ENSG00000179262	9.557933	7.041148	6.662063	7.6411	14.202578	4.384145	10.54148	8.738081	7.659179	6.656538	4.653836	8.982333
ENSG00000179583	1.601029	2.577042	3.280737	4.013557	1.225949	1.330005	2.11951	2.240371	6.243299	6.364367	3.554289	4.376571
ENSG00000123836	2.353241	1.653193	1.750237	3.78929	2.758823	0.388929	2.79931	0.215515	0.180895	0.12231	2.081877	6.500074
ENSG00000242125	4.29559	7.584048	8.594822	11.968285	3.38393	6.185151	6.94285	7.330885	11.263433	12.067162	6.982309	7.443367
ENSG00000124357	3.950396	7.76938	8.179641	8.163431	4.385058	5.284618	4.89175	6.3402	12.029611	8.748257	7.164938	8.319076
ENSG00000170571	3.755922	2.321482	5.324665	1.198863	2.142459	3.055784	1.34962	2.3105	7.314306	10.916632	1.329477	3.568334
ENSG00000113916	1.778186	2.346059	4.778045	2.695651	1.019536	2.395607	1.11626	1.922705	5.109686	4.953972	3.522306	5.077199
ENSG00000253982	11.949458	5.582766	12.784002	4.443646	5.427625	4.579391	2.36048	4.464868	4.400583	7.675163	6.805943	10.013672
ENSG00000237298	4.638901	4.61404	3.429653	3.893742	1.089861	7.361825	1.99693	5.481464	7.065119	7.001151	3.424644	5.327872
ENSG00000111786	2.665496	1.995414	3.44136	1.651923	1.355452	3.199639	1.65034	2.842868	4.962845	8.028428	3.621195	5.673949
ENSG00000272941	2.445098	3.310317	5.284448	3.855707	3.624599	3.164037	1.48734	1.924958	5.907633	5.435447	2.857417	4.835846
ENSG00000133318	0.823993	5.004808	4.667902	2.585715	0.998451	1.622856	1.05514	1.359855	8.268812	6.806345	0.999346	8.306568
ENSG00000108883	2.161823	1.701779	5.494161	3.281339	1.655601	3.095868	2.12095	4.276512	5.065841	5.670806	2.713575	4.481394
ENSG00000101336	2.816874	2.427317	4.501308	2.371194	3.005417	1.563527	1.33615	2.986396	5.885029	6.181418	3.934019	5.295906
ENSG00000092199	2.651901	2.091981	4.687135	6.702198	1.994603	5.036756	4.5947	8.465485	5.024746	4.744068	2.974523	3.94273
ENSG00000285756	1.227631	3.176095	3.725057	0.929132	4.550747	1.228788	1.24449	2.732455	3.606054	2.532467	2.127863	3.899189
ENSG00000100461	2.401158	2.243618	4.663162	3.618648	1.813551	2.615345	1.9343	1.618169	5.083373	4.749891	3.48672	4.766123
ENSG00000123338	3.367726	3.177376	5.914224	2.686636	1.976	4.926288	1.9545	3.298603	5.215292	7.930681	5.430341	5.040005
ENSG00000115232	3.739256	2.348407	7.879569	4.297794	3.786503	5.482528	3.28291	5.62803	6.088862	14.129216	3.399537	5.947335
ENSG00000135334	2.359056	1.808028	4.320876	2.607877	1.307935	2.245724	1.15993	2.652229	4.803504	4.48566	3.656888	4.107107
ENSG00000079335	1.322508	2.228429	5.114669	2.950746	0.818255	2.238278	2.06816	4.676119	4.947756	6.005112	2.673215	3.668799
ENSG00000154114	1.112851	2.530778	5.16144	1.169036	1.281217	5.487841	1.95964	2.369488	8.500886	2.426162	1.486463	10.423592
ENSG00000137145	3.132271	2.080263	2.656012	1.434056	1.414725	1.757301	1.69033	3.974266	5.343841	7.223273	3.619833	4.790157
ENSG00000213462	2.224628	3.128132	4.742864	4.808626	2.239844	4.058902	2.23374	3.153437	4.530813	6.378956	3.091111	5.700765
ENSG00000129559	1.496111	1.022519	3.753036	1.07886	2.561547	0.718042	1.06497	5.08022	3.991583	3.982208	3.351684	1.671331
ENSG00000170248	2.721197	2.082858	4.409269	2.141681	1.233266	7.133298	2.66209	3.039488	6.280243	7.25411	3.144216	4.720602
ENSG00000068724	1.437374	1.452724	2.851116	4.226199	1.781916	2.967498	2.16334	1.477681	3.050145	4.610342	5.303779	2.731966
ENSG00000104412	0.068312	0.016146	2.591488	3.155067	1.909177	0.268147	1.09277	2.704548	1.733848	1.025709	0.18067	2.448998
ENSG00000224389	1.777166	3.060853	1.078489	1.374752	0.419674	4.237739	4.0727	1.751164	1.317179	0.717516	3.040569	3.618622
ENSG00000281005	2.052525	2.613535	3.784068	3.009009	1.403705	1.057625	1.29837	2.798357	4.507961	4.649585	0.010751	0.001921
ENSG00000133112	2.901058	4.501411	9.379476	2.790505	1.30424	1.769822	1.90315	1.612406	4.387375	3.871109	2.48779	4.311311
ENSG00000157106	4.195762	3.762806	6.963857	4.3466	4.482645	3.210759	1.55806	4.800028	6.363993	7.912905	4.927352	6.690724
ENSG00000108219	1.851426	2.994313	6.730195	3.633286	1.06327	2.915426	2.36045	2.002221	4.630216	3.744315	4.305306	5.305091
ENSG00000160613	2.235919	2.687122	3.882454	3.661258	1.087551	2.613588	1.3847	1.342751	3.831066	5.702306	1.528185	3.350686
ENSG00000137462	3.305134	1.990663	4.087216	3.990314	2.332523	8.340148	1.31434	2.580281	4.882629	6.197972	3.348342	4.141211
ENSG00000130475	3.191957	4.478286	5.383106	5.475339	2.319471	2.380156	2.80946	4.078531	7.38806	6.50187	4.014115	5.335226
ENSG00000231721	2.610721	1.656803	5.124663	2.551013	1.206173	2.376581	0.88237	3.252651	5.426346	4.466236	2.420665	4.426491
ENSG00000102030	2.559706	4.128731	3.224306	5.540129	3.632798	1.822564	4.95245	5.445868	6.821523	4.838336	2.656888	3.675764
ENSG00000140400	6.559884	7.882487	8.161374	10.011675	3.568268	9.599598	7.22082	11.061766	8.225203	9.51597	8.376136	7.929116
ENSG00000112062	1.868257	2.618252	4.087433	3.778239	1.932276	5.740647	1.62713	1.989164	4.912838	3.666895	3.602381	3.403546
ENSG00000158517	2.49701	3.143604	10.740348	5.52116	3.913946	2.419505	2.77936	3.33585	6.32289	4.787536	3.308215	6.145922
ENSG00000130811	3.593347	5.404626	6.112934	4.169652	1.515845	3.381571	4.44459	7.008713	5.830517	4.588103	5.942698	3.364665
ENSG00000099624	1.915122	2.066916	4.107071	4.586262	1.088607	2.857911	2.80366	4.884329	4.463219	1.73856	1.498684	0.636636
ENSG00000104522	3.314544	4.342933	4.80361	4.815613	4.446012	12.589573	6.65272	5.335213	6.621424	5.51187	9.862898	11.62201
ENSG00000184640	6.29451	8.472682	8.746666	12.285763	5.027697	8.871386	6.93941	11.966586	11.237139	8.079556	7.334358	7.39574
ENSG00000136732	6.043269	1.02554	4.820595	3.069972	2.818641	0.63775	2.15391	4.302085	5.575735	4.766699	4.352715	3.857932
ENSG00000283633	1.055026	2.851281	4.128279	2.017125	0.281265	0.458212	1.1552	1.630268	2.167112	3.324861	3.593231	4.98299
ENSG00000234741	3.470738	2.849845	5.083054	5.330506	2.885041	2.960485	2.54392	6.133873	5.139883	6.467872	3.628902	4.485401
ENSG00000079277	4.083533	4.02435	7.53568	5.910349	2.472391	4.485863	2.72816	1.693522	4.516931	9.046467	3.456463	4.365333
ENSG00000168785	3.388605	3.109983	2.2614	13.464093	0.777142	1.129473	0.70308	2.088604	0.326146	1.768309	2.653554	3.399139
ENSG00000171988	5.967313	4.883	6.712517	6.276464	1.571984	7.770838	4.76515	4.240013	4.455436	5.410499	7.036212	8.050741
ENSG00000181090	3.753412	2.695177	5.379826	5.552612	1.198346	1.662379	2.94044	2.933984	4.388742	6.808513	2.246211	4.495599
ENSG00000103222	1.004332	2.431399	4.202139	1.310847	1.301466	1.463497	1.59045	3.710692	3.744763	2.704997	2.608049	2.719279
ENSG00000211456	2.461131	1.356585	3.795097	1.210995	0.817411	3.823089	0.54355	1.72588	3.385308	4.317215	2.352163	2.544308
ENSG00000241878	2.760192	7.504487	8.418263	8.479126	7.310842	13.892088	5.16951	14.845681	8.580134	9.547744	11.384439	9.254013
ENSG00000156976	3.720481	3.018201	5.255589	4.13035	3.426164	3.013697	2.45485	5.516026	6.128431	8.791451	3.787882	5.749444
ENSG00000103266	0.899916	3.567462	2.396568	1.179932	2.594636	1.599423	1.14087	4.273929	0.901908	1.878366	3.790112	3.599547
ENSG00000185187	3.585453	5.38982	2.996218	5.170782	2.499977	5.291918	3.47037	10.77885	6.369703	6.541448	6.02828	5.99866
ENSG00000105726	1.799957	3.625559	4.091431	4.684162	1.739585	1.819668	3.56936	4.157655	5.150944	5.459069	2.456138	3.426019
ENSG00000154889	4.041383	5.213235	8.246371	5.097903	4.047363	5.92763	3.93014	4.473683	8.750385	12.852981	4.611291	10.370915
ENSG00000084234	5.092101	2.043811	3.448206	3.34104	1.66996	4.04905	1.83715	2.524653	6.266818	3.30584	6.178675	3.521697
ENSG00000133226	3.638781	2.489263	3.210667	2.660097	1.338386	1.418273	0.97481	2.611587	4.667871	4.325705	1.200263	3.241513
ENSG00000099308	3.671206	7.238106	5.353329	6.816084	4.3121	3.986307	5.90816	7.036998	10.779219	8.127476	6.963778	7.82751
ENSG00000188313	1.846164	1.511609	3.834214	2.337855	1.606912	3.728368	1.45602	1.7119	4.800663	7.949118	2.901617	5.013355
ENSG00000129933	4.026851	8.172693	7.316013	8.459244	4.469053	6.245199	4.63533	5.735156	10.693142	8.03942	7.327739	7.469506
ENSG00000164327	1.551723	2.347874	3.725722	3.241624	1.310789	2.871548	1.02114	2.703725	4.400477	5.419042	1.810721	4.691044
ENSG00000086589	2.956808	1.395014	1.655106	5.06699	2.252503	3.604197	0.74012	3.464493	6.036284	7.445431	1.02964	1.614387
ENSG00000163694	1.979064	1.001191	5.153104	2.490488	1.036144	2.450848	0.84789	1.697143	3.027734	4.413435	2.686346	4.118899
ENSG00000161204	2.81208	3.451714	4.128355	4.506157	2.384622	3.180258	3.15719	5.385883	5.594322	6.524505	5.011037	4.490513
ENSG00000268858	0.184678	5.497137	3.565323	6.503067	3.392111	3.0065	4.42187	5.662951	6.671986	5.040659	3.446919	4.621315
ENSG00000115590	5.010388	2.123706	3.078115	3.819091	3.605753	3.223572	1.99468	2.811154	6.900284	4.325562	6.268969	5.998238
ENSG00000100129	3.073346	2.623402	3.172151	3.824929	5.270756	4.10737	2.35544	7.103752	3.652696	7.074986	4.268128	7.849542
ENSG00000204256	2.934101	5.131143	5.000936	4.232001	2.535137	2.425892	2.76338	4.370714	6.975724	6.897844	3.9614	4.279894
ENSG00000075415	1.463592	1.889383	3.405885	2.410357	0.533701	4.083843	2.18895	2.855175	5.595796	6.475753	3.920943	4.769742
ENSG00000136040	3.145061	2.077764	6.167834	4.237502	2.073306	3.699167	1.14596	2.732968	5.140172	4.468584	2.780228	4.5698
ENSG00000168394	2.023266	3.887766	4.454981	5.928512	1.973927	2.792532	2.90001	2.14371	4.828623	4.314219	2.264982	4.173208
ENSG00000174231	4.033618	4.604921	5.673603	4.88639	2.33449	3.48423	2.81422	4.750086	5.932618	6.870418	4.143167	6.35717
ENSG00000149311	3.105748	2.70655	9.006841	3.824228	2.324718	2.284224	1.28456	3.511436	5.742052	8.283255	3.286644	6.105182
ENSG00000134250	2.621036	2.067127	4.864121	3.604997	1.123646	4.548922	1.37425	3.274667	3.787428	4.84542	2.68609	4.51563
ENSG00000162521	3.263471	1.661009	1.119379	1.184054	1.854682	2.632032	1.07047	2.677083	3.652935	3.605623	0.671221	4.596764
ENSG00000012822	3.085504	2.922747	5.092177	3.521948	2.129705	2.302017	2.71446	2.651216	5.697119	6.080254	4.525594	5.083119
ENSG00000127948	2.225171	5.110754	3.993241	2.535288	2.325189	3.076774	2.24033	3.69162	5.139535	4.500834	2.982228	8.607355
ENSG00000108669	2.003356	6.083204	6.982367	6.247394	3.874114	6.976094	1.51578	8.625979	8.125811	10.003725	7.202573	8.007742
ENSG00000182979	3.062191	3.602925	4.650906	3.658732	3.10586	3.075372	3.05357	7.078481	6.893772	7.411746	6.264145	5.228128
ENSG00000117298	2.741591	3.325096	5.862318	2.357013	1.493852	1.10923	2.08631	1.757727	6.995348	4.456266	3.269915	3.461448
ENSG00000122545	1.992715	1.087883	3.488125	2.726181	1.036004	1.601157	0.89624	1.324605	3.253861	4.038016	2.333689	3.768552
ENSG00000135535	4.12824	2.400903	4.89731	2.296643	0.878287	3.508866	1.2292	3.369712	5.136605	4.382894	1.692289	3.489611
ENSG00000159335	2.48222	3.303024	3.371392	4.6594	4.666879	1.43084	6.07946	3.665748	1.084393	3.931073	4.641696	2.623696
ENSG00000140931	0.210239	1.468394	0.44966	2.7396	2.844012	2.888479	0.25579	3.100953	0.998723	4.563307	1.155534	0.381157
ENSG00000077044	3.500266	4.270299	7.077951	3.831488	2.503588	3.336375	3.78068	5.490239	7.119786	5.893746	3.568241	5.506571
ENSG00000095787	2.94251	1.145416	4.772677	2.585708	1.010455	2.745916	1.13033	2.117048	3.548482	5.17835	3.01558	4.267973
ENSG00000008516	3.530073	4.998856	7.148936	5.975853	3.343699	6.79567	7.54045	3.948159	6.810069	5.090853	6.003878	13.612514
ENSG00000140497	2.436249	6.099874	4.119018	6.092122	3.898342	2.338828	3.55749	5.489668	6.335707	5.585895	3.439656	4.883768
ENSG00000281530	2.463973	1.958744	3.283521	3.427806	1.895099	1.73684	2.21907	2.720882	4.82436	4.168949	4.103975	4.903221
ENSG00000125753	5.434358	4.897282	6.22215	8.086856	4.204696	2.316116	5.93939	6.372111	7.327712	7.372752	6.333907	8.002553
ENSG00000021355	1.218919	5.417817	2.083452	4.429215	0.864267	5.099232	3.59865	3.779574	6.219956	4.339906	4.033016	5.678742
ENSG00000135596	4.808081	4.506214	6.617228	6.058931	3.682907	4.949985	5.77137	6.956659	7.520061	7.013745	3.187555	6.168361
ENSG00000163041	5.624702	1.721032	3.37265	2.348189	1.241841	2.333269	1.8067	2.301368	5.968248	5.287156	3.31778	21.607974
ENSG00000173193	1.924441	2.479568	7.171101	4.583789	1.543786	0.974698	0.18696	1.474585	3.112206	6.66777	3.597089	1.88447
ENSG00000067365	2.224132	4.377111	3.369234	3.363956	1.814801	1.694908	2.11918	2.176319	4.256051	5.072885	2.923601	4.791835
ENSG00000008513	2.969675	3.98736	6.586282	3.670459	2.057081	2.351658	2.50174	4.192673	5.624904	7.331091	3.886531	2.91865
ENSG00000168028	3.278288	3.640987	3.204268	2.899309	1.643996	5.318969	3.35428	4.344554	12.600801	11.303386	22.715481	5.035574
ENSG00000114127	2.431075	0.960609	4.005193	1.217079	2.152362	4.598094	0.63268	2.547916	1.808449	4.06126	1.235003	3.308809
ENSG00000280206	2.981282	2.895237	6.646634	3.908602	2.781098	3.724315	1.80902	2.724527	5.848162	7.748544	4.831939	7.432886
ENSG00000172530	1.910213	2.551054	4.081939	3.651577	1.497129	3.21662	1.39004	2.712882	4.320629	5.92721	3.061083	5.925732
ENSG00000013364	4.270708	5.333347	5.36225	6.38785	3.024499	4.28675	2.32586	3.592762	7.833694	9.892099	5.252571	5.638587
ENSG00000137818	5.093057	4.085304	3.890831	7.166671	6.210006	2.128731	3.13029	4.769139	5.04929	5.377751	2.807759	3.263403
ENSG00000206560	0.63892	0.917858	3.32342	2.435887	0.613465	0.98654	0.69354	0.585578	2.511675	4.814475	2.752989	3.766423
ENSG00000273542	3.051018	8.872948	2.918572	9.585205	5.402655	1.993015	1.28508	2.431	3.454252	2.621448	1.43669	0.81572
ENSG00000128585	3.674529	1.757191	3.086549	2.727868	4.725631	4.246184	0.3553	1.83444	3.023961	6.28945	3.974541	2.968932
ENSG00000221978	3.90613	4.842472	3.774343	6.976803	3.302739	7.582672	3.62181	4.190617	5.81425	8.398545	3.787107	6.928254
ENSG00000161013	1.983279	3.656486	3.916166	5.191351	2.152871	2.580983	3.68431	6.009879	5.755651	4.689425	3.292898	4.002514
ENSG00000204264	2.612702	4.465976	5.586713	6.939053	3.202527	3.924302	3.67695	6.202553	5.893848	5.889079	4.341482	6.032692
ENSG00000163635	3.436059	3.112555	6.837505	3.589991	2.503017	4.670845	2.62847	4.698546	4.899201	5.743081	3.982488	6.352727
ENSG00000160593	7.369198	7.292825	8.496607	10.402296	7.244137	5.761563	4.58423	7.849491	15.738076	15.818446	7.072821	8.825837
ENSG00000145819	3.052355	1.607315	8.509206	2.882081	2.923158	3.836836	2.15656	3.681552	5.84892	8.535279	3.460284	5.451892
ENSG00000104763	3.705697	4.108693	4.321426	2.912029	2.213063	4.024554	2.75356	5.819682	6.041101	7.651637	4.803396	5.012397
ENSG00000108799	2.719915	2.488839	4.614499	5.493714	4.126603	2.755382	1.63108	4.395987	5.281165	5.302123	4.302881	6.429037
ENSG00000197043	1.601025	2.222208	3.204538	1.645453	1.336372	2.406139	1.3128	2.936526	4.659987	4.190964	4.953201	3.021936
ENSG00000005882	4.86798	9.315749	3.661116	3.360171	2.464539	4.827908	6.09379	4.309329	3.940736	7.310471	5.533795	5.572485
ENSG00000140464	1.612298	2.848373	3.34138	3.627157	1.250232	1.260473	1.17336	1.750537	3.706021	5.418641	2.569693	3.830066
ENSG00000164329	3.523457	1.591988	5.88189	4.918972	3.445163	3.659699	2.138	2.829161	4.184597	6.99637	3.354828	5.591999
ENSG00000139323	3.057567	1.369285	1.23445	3.878744	0.441006	0.97114	1.29928	4.974117	1.478686	2.031578	5.625451	8.604188
ENSG00000162367	6.026045	5.24318	5.349365	8.617384	7.751482	6.298227	10.18001	6.759043	8.964826	6.166924	6.750279	7.841621
ENSG00000113369	3.147303	1.946872	4.583439	2.820352	1.85919	3.026989	2.14723	2.168576	5.612669	6.708164	3.610671	4.39936
ENSG00000140932	3.859233	6.403607	5.710373	9.154502	7.7222	4.834616	4.04478	5.570412	5.197602	8.262518	6.401798	6.720307
ENSG00000162066	2.607342	4.449748	3.871746	6.762658	2.418755	4.180049	4.55386	5.588669	6.794932	5.492983	2.930377	5.477481
ENSG00000170892	2.091001	0.771672	3.738363	1.855547	0.569826	1.26688	0.26672	4.951252	7.29926	5.038485	0.478738	1.04282
ENSG00000049656	4.794972	5.786432	6.75655	5.891865	2.145658	4.81159	4.56242	9.426888	7.691321	8.573189	5.092551	6.094831
ENSG00000165272	1.518026	3.031598	3.098778	3.461959	1.749463	1.791719	2.85882	5.108767	3.863188	6.719395	2.481358	4.463257
ENSG00000109686	1.594997	0.795708	2.097256	0.866924	1.210381	3.026097	0.73957	4.045088	2.392491	7.28582	2.385844	3.278802
ENSG00000196187	2.627755	3.762665	6.302618	3.53567	2.101571	2.592957	2.56069	3.284183	5.468222	7.586822	3.682769	6.236176
ENSG00000184584	4.350186	1.970213	2.866672	3.976361	1.657723	3.436166	2.44889	4.512836	4.986458	6.053449	2.406648	3.823039
ENSG00000116729	0.473207	1.824322	2.331539	2.502517	0.52071	3.359981	0.36027	1.655457	1.58743	4.552472	0.563807	2.627127
ENSG00000114857	2.142826	1.445717	4.50063	1.650811	0.928992	3.081478	1.18711	3.014096	3.442239	7.382	1.900401	3.964146
ENSG00000135250	1.277464	0.832657	4.027615	3.430347	1.695094	3.420014	1.7115	1.132019	3.343265	2.685783	2.603278	2.099728
ENSG00000166313	0.967314	2.331274	3.108302	2.768521	0.851633	1.419957	1.20787	4.22267	3.478067	3.411541	1.75359	4.138513
ENSG00000100393	2.929985	2.767123	4.331532	3.372842	2.190801	3.623924	2.16956	1.923995	4.409984	5.196572	3.044752	4.286451
ENSG00000196923	2.522907	3.55909	4.640267	3.818455	1.843118	2.750221	2.24434	3.450933	6.05962	4.792331	4.327983	5.023906
ENSG00000140521	3.090863	3.408522	5.262705	4.702743	2.782251	4.831791	2.48331	6.506988	6.122352	5.461251	4.809693	4.551183
ENSG00000039650	4.139451	7.319891	7.739422	7.424106	3.923554	5.262361	6.24959	7.775672	10.629781	8.30216	6.592639	9.180969
ENSG00000115524	0.794207	0.929562	3.220588	1.752155	1.168649	4.982749	0.72172	3.871845	2.720892	2.978954	1.573317	2.585417
ENSG00000082898	8.590724	3.002963	4.121404	16.729759	5.063919	4.243998	4.25234	5.320488	5.193436	8.549947	4.084849	11.663387
ENSG00000100083	2.319143	2.480699	4.950653	4.300319	2.287954	3.289471	2.87914	4.929585	4.496572	5.104562	3.478605	3.963126
ENSG00000196642	2.925473	1.968499	1.167761	1.118764	0.505526	2.58972	2.58121	6.743179	1.643503	6.203111	3.238902	1.191415
ENSG00000187531	3.669961	7.366533	6.339887	8.521621	4.108095	5.94086	7.56356	7.575898	8.606076	5.925341	7.418254	6.959561
ENSG00000164111	1.883344	3.277263	3.134109	3.105233	1.240155	4.12549	2.09554	2.656948	6.092764	10.368128	3.306304	0.995459
ENSG00000263335	3.879517	2.482391	2.675793	3.778867	2.822368	0.822015	1.82613	1.75009	4.6145	7.649575	2.101059	5.014531
ENSG00000096063	2.980726	1.736401	4.34997	3.980778	2.148118	0.896882	2.06629	2.41681	5.768433	4.897029	1.633366	3.294585
ENSG00000012983	1.190112	0.778004	1.953689	5.008	4.048874	3.378523	0.71024	1.10665	0.711564	3.539356	2.736367	1.545348
ENSG00000151702	2.118656	3.122756	9.132835	1.765381	1.320784	2.04433	0.98892	2.724289	3.109846	9.547937	4.457302	3.347671
ENSG00000108946	0.434981	4.512943	1.285296	0.675527	1.292	3.184622	2.05273	1.161118	3.015619	3.315358	2.777731	2.881543
ENSG00000119682	1.824099	2.722142	4.125252	2.433463	1.746	3.989566	0.91562	2.397167	4.748649	3.531949	3.20817	3.954115
ENSG00000089053	2.176672	2.278559	4.846787	2.336142	2.224646	3.896156	2.12037	3.459975	4.42308	11.588927	2.952349	5.402719
ENSG00000033627	2.123909	2.697662	4.670259	2.381129	1.675095	3.684378	1.54971	2.658658	5.69684	6.418556	1.80008	5.686535
ENSG00000164941	2.663689	2.459761	5.167496	3.650513	2.176035	3.48073	2.28693	1.120106	4.466926	5.000481	4.361393	4.180741
ENSG00000254325	2.154775	1.835636	4.308863	2.398629	1.1931	2.975437	1.53023	1.452766	4.860594	6.059852	2.590787	5.598637
ENSG00000137312	2.927171	5.321632	5.438234	9.713393	4.446306	4.008146	4.76723	4.1915	10.646637	11.323568	4.883609	8.678331
ENSG00000158201	3.297955	3.900325	5.985491	7.09978	4.585116	3.982641	2.5521	4.302573	8.531081	7.900634	5.009022	4.613532
ENSG00000131503	1.935862	1.368389	3.379629	1.904397	0.834255	3.107082	1.24405	2.610988	3.58887	4.298933	2.359554	4.566681
ENSG00000131165	1.537115	1.506338	1.861608	1.879467	2.236139	1.591807	3.17966	3.204849	5.038127	3.589362	4.5417	6.94349
ENSG00000068784	2.264515	3.346955	0.626712	9.53114	1.423401	0.838105	4.74946	0.466494	1.698836	0.498753	1.181855	3.101724
ENSG00000141068	3.615365	3.676894	6.375499	3.117527	1.680285	5.299945	3.34656	4.347105	5.160157	6.314959	4.611008	5.73163
ENSG00000154803	2.403647	3.805011	3.641679	5.837969	2.542208	2.942357	2.49556	2.852863	6.437476	5.755753	3.391558	5.860386
ENSG00000157978	1.367545	1.601982	5.12631	2.857185	1.595739	1.651001	1.39729	6.368962	7.360717	8.8164	1.98194	3.389688
ENSG00000140992	2.440713	3.387531	4.377138	4.417195	1.958915	2.384988	2.78655	3.082157	4.817121	5.657019	2.487861	5.723414
ENSG00000115275	1.702363	3.694114	2.888011	1.687017	2.686041	2.754699	2.86154	5.178526	4.984019	4.880092	1.62946	3.42477
ENSG00000174125	2.091108	3.399438	5.720569	2.28416	1.731475	3.13578	2.41269	2.432407	6.432834	5.034667	3.228268	6.21976
ENSG00000105053	2.710381	3.29524	3.764084	3.57654	1.741678	2.248948	1.38254	2.221357	5.095246	5.51176	3.966862	4.23749
ENSG00000100813	3.727379	5.527626	7.36908	5.244084	3.702775	4.627909	4.63832	4.661702	7.231905	9.328986	4.193677	8.416523
XLOC_081581	1.335802	0.780424	4.631518	1.945059	1.052927	2.511612	0.67064	1.152215	3.923142	4.014148	1.952381	3.037653
ENSG00000198563	1.956623	5.511441	6.585722	4.787573	4.459186	5.271478	4.34139	6.479387	10.592289	6.181113	3.91	5.864779
ENSG00000162777	4.068567	3.147113	6.144546	5.96972	3.19282	4.97203	4.04061	6.049754	5.578201	5.862721	3.872622	5.233487
ENSG00000092010	3.058321	4.348334	2.91171	4.291374	1.545622	3.710767	2.70224	3.909252	4.890448	8.666921	2.231174	5.216629
ENSG00000105705	1.829125	2.485637	3.470153	2.361254	0.903424	0.897529	1.34331	3.641576	4.248512	3.565738	3.122133	2.572246
ENSG00000151883	4.075182	2.801366	6.115087	3.521045	2.303032	3.963848	2.58478	3.260812	5.631991	7.362188	4.194134	4.208219
ENSG00000270108	1.532712	1.670584	3.110583	2.158687	1.123516	4.620315	1.07298	1.612397	3.210792	3.648919	2.18751	3.469853
ENSG00000103510	3.35564	5.330639	4.536455	3.593927	2.282717	2.313013	3.84711	4.141582	6.89316	8.802094	5.718696	5.126532
ENSG00000109390	0	0.675121	1.813879	1.615075	0.341672	0	0.01783	1.862119	2.260728	2.456352	0	2.004289
ENSG00000178950	3.658208	4.971153	7.701004	5.336773	3.028215	4.393914	4.18448	4.837453	6.520371	8.707496	5.556899	6.155799
ENSG00000123933	2.786355	2.012629	1.610422	1.865458	2.227355	3.08186	4.95353	4.301808	4.319171	3.305114	2.599265	3.982834
ENSG00000149269	2.368579	4.966409	10.170753	4.609133	2.50473	2.79801	4.34153	3.550906	4.765285	7.613363	3.33916	4.517766
ENSG00000172322	2.58728	0.448755	2.730153	2.131818	1.872826	3.688946	1.7187	0.774096	4.634176	1.588073	0.35796	0.35323
ENSG00000117228	1.555499	1.978235	5.510859	3.877707	1.186153	2.2837	1.09273	0.964833	2.466268	3.949899	1.884234	3.14134
ENSG00000010810	2.130112	1.344314	5.632414	1.490554	0.987345	2.155496	0.87414	3.945226	2.58909	6.545956	1.63425	3.379227
ENSG00000159256	1.309887	0.861344	9.030323	2.479428	0.703528	3.961572	1.23424	1.51546	2.814559	4.592019	1.372694	3.949299
ENSG00000116754	1.935387	1.485095	3.796766	1.863855	1.059329	2.974163	1.44981	2.874237	3.88477	4.806529	2.93092	3.506223
ENSG00000141867	3.323815	5.651477	6.563368	4.618536	4.053206	4.61911	3.49082	6.006835	8.830774	6.234696	5.854952	5.849581
ENSG00000175220	2.203899	3.221143	4.270728	3.25387	1.553398	3.955377	2.32964	3.552602	4.211344	5.049645	2.075147	5.14875
ENSG00000099804	6.443611	7.51069	6.987706	13.36182	5.983369	6.319294	7.53425	10.198705	7.313263	10.027806	7.588914	8.381117
ENSG00000175634	1.443721	4.252908	3.460298	4.391814	2.32833	2.113238	3.33728	4.492817	6.277455	4.371366	3.10998	3.368297
ENSG00000076662	1.387447	3.710623	16.316579	3.045208	3.650846	7.230561	2.5309	2.899012	3.493991	23.246203	4.171955	18.980465
ENSG00000182087	3.133791	2.37799	1.963756	3.932533	1.882181	2.251267	3.14144	5.098547	4.175677	4.209323	1.825875	2.64133
ENSG00000127054	2.281564	3.569539	4.947289	4.44948	2.445017	2.36638	2.55947	4.873667	4.687897	4.780513	2.362277	2.99795
ENSG00000130810	3.278475	2.292989	2.045505	2.695074	1.208972	0.908284	1.57405	3.902215	5.258377	1.165425	1.206693	2.901878
ENSG00000142687	1.968143	2.192756	4.656589	3.584045	1.446798	3.025443	1.75742	1.741934	3.812321	4.757799	3.056447	3.651345
ENSG00000162191	2.725695	2.937815	4.122824	4.810466	2.169917	2.49564	3.63921	3.26642	4.645053	5.16906	3.854316	6.876872
ENSG00000140526	2.936745	2.86285	3.786786	2.109104	1.540498	1.578221	1.41404	1.512987	3.827393	4.192874	1.80134	3.860445
ENSG00000166340	5.539748	8.318865	6.401688	6.791741	7.104798	7.932655	2.79707	6.925576	11.649196	8.892958	7.291481	9.848237
ENSG00000106829	3.785409	3.129499	6.714701	4.767675	2.216612	4.399223	1.93523	3.502348	7.731006	7.959927	4.12236	5.045656
ENSG00000147854	1.411792	0.648182	1.822685	2.938795	0.423479	1.823073	0.61153	1.372354	4.209788	2.570209	1.770256	3.124366
ENSG00000105401	2.126892	2.24745	3.166607	1.140073	0.654019	0.612915	1.07041	3.354002	4.197093	3.762123	2.952972	3.19909
ENSG00000117410	5.962963	7.618446	6.043247	9.310767	5.059	7.015274	7.62509	7.024493	9.080324	7.790829	7.724029	8.929491
ENSG00000286185	1.056246	3.817854	1.96691	1.232894	1.00284	2.080604	0.9155	2.962548	2.051917	2.261709	0.958731	4.646915
ENSG00000177663	2.087158	2.971055	3.956183	4.623597	2.371917	2.405274	1.76005	1.858699	3.992623	4.325518	3.195201	4.105359
ENSG00000184007	1.768183	1.525433	4.40999	2.837688	0.810221	1.984895	1.52105	1.014346	3.62867	3.615532	3.456655	2.455572
ENSG00000115935	3.330328	2.136791	4.660346	2.801794	2.593973	2.556816	1.01045	1.816781	5.517558	5.965766	3.056573	5.042447
ENSG00000167202	4.530392	4.219663	8.321585	4.677594	3.568971	4.53998	2.76157	4.90436	8.122035	9.26431	5.470543	7.493074
ENSG00000167470	5.187325	10.777445	5.105725	8.319023	4.346085	4.247529	7.50764	7.532038	7.707572	7.247895	7.769977	6.421671
ENSG00000172493	5.054478	2.987451	4.210602	5.212478	9.9023	6.148979	7.07339	7.005134	5.708722	5.737008	6.773124	4.876724
ENSG00000065559	1.242194	0.732266	4.129492	2.309885	1.893002	4.810443	0.28743	1.142646	2.339317	4.54135	1.386196	3.038304
ENSG00000196950	1.053843	1.178315	4.297728	1.980544	0.209769	1.958221	0.99018	2.517723	3.241737	5.139359	1.539722	3.032317
ENSG00000126214	2.864055	1.539195	3.56795	3.681457	1.728088	2.610989	1.84428	2.332355	5.461551	4.807375	3.91102	4.225712
ENSG00000174851	0.98779	1.998288	0.985812	2.033513	1.692641	1.151872	3.25316	4.788651	3.313838	3.833226	1.775967	2.633898
ENSG00000125037	0.677757	1.41513	3.02081	2.933525	0.89582	1.099892	2.54873	1.387677	4.314586	1.403216	2.922198	4.135295
ENSG00000116809	2.104706	4.991506	2.87531	3.192406	1.713825	1.947445	1.86947	4.778087	3.99531	3.72408	2.36576	3.441179
ENSG00000079246	3.262913	2.928148	4.286672	3.689678	2.396217	5.538676	1.10464	3.00994	5.97252	7.288217	3.255174	4.669779
ENSG00000132522	6.06908	7.339888	4.958854	6.348338	4.676277	4.560065	6.22907	7.778625	7.127291	8.865035	6.43119	5.93742
ENSG00000127947	4.26659	1.036065	3.883184	3.749001	1.487555	2.192094	0.94778	0.875537	3.777102	4.82468	4.48019	3.667954
ENSG00000149091	7.496583	8.422293	9.271086	7.569127	5.418402	6.674546	5.91747	8.560116	11.795325	10.702211	7.787362	8.072612
ENSG00000140332	2.265551	3.901236	4.008275	4.733938	2.582489	3.226614	2.76758	3.586442	6.359621	4.092865	5.060497	5.554696
ENSG00000196411	0.101787	2.024187	0.334656	3.487083	1.696762	0.534531	2.12478	0.921646	5.227705	0.137887	1.096212	2.418603
ENSG00000111271	3.146391	1.54164	3.785116	1.894187	1.143975	2.171522	1.11467	1.26292	3.463661	3.757084	2.191037	2.998724
ENSG00000181222	2.891748	5.641583	4.599295	6.408199	4.444335	5.213559	3.75954	4.108892	5.0258	6.992574	3.114586	7.36454
ENSG00000099991	2.979549	5.392047	5.347501	6.236102	2.846194	4.01192	4.48895	5.318117	6.30868	6.971374	4.523922	6.350537
ENSG00000213445	3.227128	3.613498	5.270919	5.492501	1.81798	2.959827	3.38985	6.586525	5.348389	4.949963	4.58001	4.512101
ENSG00000104529	2.518556	3.616145	2.223546	5.171681	3.509709	2.528465	5.51944	4.405502	4.689921	2.905184	4.121757	3.511152
ENSG00000125991	3.339303	3.070364	5.320574	3.48391	2.938784	3.917734	2.47835	7.452834	6.063406	7.070629	3.968118	4.684751
ENSG00000160685	1.696512	4.134982	3.674266	3.76783	1.84773	2.577669	2.88889	4.559792	4.761097	6.144464	4.474875	5.491352
ENSG00000068650	3.801732	5.472706	6.831125	3.601089	2.692856	3.819995	2.88171	3.955871	7.831049	5.729195	5.140656	5.092856
ENSG00000255197	3.405812	3.211453	5.309013	4.083471	2.825664	2.831823	2.25865	3.444185	6.922302	5.842426	4.339351	5.138457
ENSG00000181381	3.110344	2.023707	2.416545	5.809947	2.067473	1.708731	0.24229	0.970968	3.578803	5.98347	2.691501	5.173302
ENSG00000198821	3.948012	2.881866	3.998712	3.673483	2.869717	1.982451	1.30809	7.567276	4.289	4.308422	2.57604	4.988056
ENSG00000170852	1.237345	1.133876	2.318993	3.331483	0.931341	2.284401	0.86231	1.955433	2.692747	3.306904	1.51305	3.59046
ENSG00000103549	7.04102	0.813476	6.532522	6.525211	6.250061	3.975959	1.51235	5.27177	7.235591	5.204398	6.848694	7.407593
ENSG00000110075	5.197598	1.613209	5.810123	4.917324	1.559699	3.805057	5.07578	7.472974	5.772836	7.093339	4.075821	4.049716
ENSG00000144802	2.548884	1.988135	5.330721	3.188764	1.451045	3.33611	3.21539	3.136019	5.318993	6.814198	2.584158	5.33985
ENSG00000147459	2.910055	2.162708	6.968675	2.881424	1.741072	2.157281	1.76816	2.587567	5.400748	6.363961	3.435566	5.838643
ENSG00000135842	1.636227	1.015451	2.754637	0.553555	0.895708	2.183783	0.56674	0.944587	2.605035	3.758465	2.297564	4.496786
ENSG00000143093	1.967	3.569835	3.392811	3.259233	1.588446	1.896903	2.00939	2.003876	4.483483	4.489544	2.647401	3.225442
ENSG00000180747	0.526968	1.999672	7.342881	1.383787	2.675617	3.990847	0.82352	1.71333	3.637605	14.610242	1.02991	1.465271
ENSG00000174748	1.193641	4.237282	3.000574	3.362395	3.263724	2.011121	3.56828	4.645639	4.30543	3.260776	2.176285	2.380815
ENSG00000257335	2.161085	2.38692	4.54695	4.195402	1.325022	3.181071	1.31385	0.979937	3.830596	2.680018	2.94429	2.350807
ENSG00000083799	1.744984	1.59304	3.622829	2.497278	0.911824	2.402964	1.00262	1.238756	3.44743	4.861065	2.491141	2.917346
ENSG00000163788	2.75765	1.571217	3.280309	1.777155	1.269281	2.764679	1.35527	1.73163	4.297862	6.262506	2.605138	3.501589
ENSG00000119772	1.529243	2.540598	4.279108	2.617477	1.137456	1.600217	1.8399	2.069682	4.150075	4.202172	2.441428	3.710019
ENSG00000181704	1.934825	0.931135	1.737962	19.548521	0.759476	0.845965	2.61128	1.890852	0.547177	0.702422	2.235219	6.877302
ENSG00000132300	2.212984	1.160487	3.37863	2.251107	3.04589	2.001016	2.17304	3.191458	4.880987	5.105399	3.479359	4.110453
ENSG00000136167	3.256422	1.249799	4.253792	4.301358	2.128728	4.976564	1.57244	3.448042	5.181047	4.851757	3.000618	4.351221
ENSG00000133884	4.196305	4.4836	7.006392	4.551238	5.56776	1.986851	4.19426	3.719982	7.946184	9.859487	5.213071	6.819547
ENSG00000229807	0	0	11.724367	2.589532	0	0	1.84766	2.598892	5.491195	0	0	5.204526
ENSG00000123684	1.709427	3.821057	4.227798	3.565494	2.282088	3.116972	1.5821	0.006777	7.044644	3.959709	2.743917	2.817028
ENSG00000090863	2.114406	0.812977	3.247171	1.664214	0.908529	1.883103	0.83812	1.966861	2.754939	4.265714	1.429619	3.452442
ENSG00000225190	4.09299	5.046953	6.383754	5.5842	3.115934	4.86089	4.36293	5.168809	9.108435	8.462124	5.132791	6.871238
ENSG00000136250	2.872047	2.003028	2.904157	4.244307	1.385494	3.00876	0.67884	3.595401	4.197249	3.848211	2.704711	6.822423
ENSG00000149577	1.547783	3.308816	1.467059	3.007078	1.005349	1.954336	1.13484	1.320076	2.788195	4.659181	3.13116	3.636497
ENSG00000054267	1.463854	0.966838	3.302422	1.701562	1.222243	1.953371	1.75442	4.848312	4.690535	5.429335	2.63978	2.855335
ENSG00000181789	3.461105	3.823914	5.257097	4.375612	3.14924	4.22663	2.28056	4.737864	7.11644	8.348337	5.298975	6.671795
ENSG00000152348	1.45369	1.571066	2.089418	1.378986	1.070235	1.541386	0.58753	4.178189	3.315976	5.016274	2.90802	2.971582
ENSG00000168883	2.083225	2.680548	3.393665	3.415339	1.167434	1.984847	1.83195	4.098443	4.244394	3.784441	1.227494	2.292785
ENSG00000072062	2.732355	3.816284	2.883597	3.879028	1.720062	2.050965	2.04504	1.845078	4.162048	5.075679	3.015023	5.66951
ENSG00000162909	3.665622	3.54836	3.680986	3.268685	2.737871	2.777249	1.54034	5.151164	5.624041	4.095603	4.611639	4.649572
ENSG00000076108	2.640139	3.284366	4.761625	4.610139	2.761405	2.393469	2.09609	2.840273	5.154223	5.600929	3.394797	4.223012
ENSG00000260979	5.517276	5.235104	5.354795	5.372227	5.592959	3.457435	4.49122	6.561895	4.500912	6.32713	8.179421	7.998143
ENSG00000064932	3.546727	3.886658	2.828471	4.964142	2.951422	2.734439	4.3309	4.112085	6.758803	3.498192	7.226198	4.858824
ENSG00000175166	1.938303	3.541313	4.83226	2.588317	3.624878	2.754437	3.73152	3.481676	4.615	5.859293	5.150288	3.318776
ENSG00000164713	2.26416	4.470321	6.18301	8.785515	2.955435	4.777281	2.94906	4.474364	6.617274	5.253227	4.837939	5.122269
ENSG00000115307	4.000297	5.809115	5.523065	7.365506	2.64452	4.586407	5.38388	7.566757	6.31464	5.910938	4.090712	4.500832
ENSG00000171777	7.335541	4.347519	6.908951	4.865434	3.853299	5.540784	4.84645	7.571718	6.554521	5.083656	5.989243	6.427443
ENSG00000130816	3.281981	4.199798	5.300181	4.044007	1.293451	3.056513	1.55452	4.513873	6.302751	5.502801	4.112004	3.953023
ENSG00000134759	2.138935	2.165219	5.117	1.623668	1.493606	2.804613	1.45064	3.243675	4.343415	7.027076	2.094996	3.439445
ENSG00000111605	0.516767	1.281932	3.089159	0.727442	0.346605	8.195395	2.15104	3.305009	2.665163	3.145529	1.492047	2.500626
ENSG00000167578	2.162753	3.111832	4.068126	3.792706	1.901364	2.692687	1.58181	2.865833	5.000984	5.230727	4.066435	4.505577
ENSG00000080822	2.342954	1.45658	3.581095	3.151626	1.575621	2.872176	1.54766	3.029282	2.5585	6.380839	1.768371	4.3166
ENSG00000013725	1.657524	1.194825	2.617592	1.984708	0.618222	0.539879	0.80594	1.391878	2.969706	4.616041	2.056234	3.565842
ENSG00000165071	1.710265	1.867128	4.538551	3.571468	2.191246	3.521884	1.07553	2.116203	4.560651	7.330198	2.44344	2.58278
ENSG00000184840	1.554861	2.452388	1.869011	1.297092	0.900054	2.545496	2.39282	4.410676	4.91959	4.702963	0.718639	1.154456
ENSG00000197226	2.963377	4.016853	4.443115	3.613584	3.302374	5.262336	2.09805	5.639875	3.868545	6.320396	4.05843	5.163055
ENSG00000125347	2.568166	2.959061	7.285459	4.115221	1.537136	3.029584	2.95661	2.924172	8.476341	1.117609	2.305933	12.118693
ENSG00000181061	1.482915	0	0	0	1.183129	4.158994	0.62498	0	0	3.532305	1.845096	1.504654
ENSG00000173442	5.182284	6.790379	11.167392	5.519103	3.172218	5.65938	5.45727	5.66276	9.147201	9.896452	6.783505	8.256779
ENSG00000011009	2.533462	0.316243	0.108245	0.169636	0	0.919341	0.24763	1.575292	3.531119	1.736926	1.30132	2.140226
ENSG00000257379	3.850096	4.349146	6.144201	8.262769	3.228599	4.038707	1.23229	5.278276	3.554732	1.850421	3.35708	5.031681
ENSG00000287979	0	1.968124	2.24731	0	0.445273	1.566065	1.82463	0	0.924908	2.448297	1.622427	0
ENSG00000092108	2.718497	1.112813	2.96934	6.065347	4.933597	1.574271	1.51557	2.064329	2.824471	3.865125	2.838992	2.402376
ENSG00000162511	3.678407	3.880413	7.654484	4.508441	2.524389	3.677976	3.63644	4.589359	7.714905	7.536567	6.492556	5.437001
ENSG00000131018	3.951921	2.356718	3.548709	1.961962	1.063397	1.175715	2.04178	2.423516	3.308511	6.099272	1.820159	3.269805
ENSG00000160785	1.425211	2.781796	2.983608	2.994482	1.467498	1.965779	1.90244	2.668977	4.42668	4.234338	3.242526	3.762248
ENSG00000188243	2.490799	1.710171	1.251198	1.93634	1.314503	1.743455	0.35186	3.502769	5.623042	8.337351	2.774653	3.110122
ENSG00000176915	2.142535	2.13953	3.280214	3.26006	1.703376	2.898067	1.65696	3.178711	4.295827	5.360729	2.633645	4.123249
ENSG00000084070	4.714246	1.824143	5.817685	7.263907	4.171518	5.769468	2.48016	3.684152	5.208587	8.466665	4.177485	5.080933
ENSG00000100034	1.983149	2.773506	2.86847	2.692583	1.779124	2.780672	1.60685	2.097485	4.79221	4.441361	4.153765	4.71138
ENSG00000274370	3.318522	5.089769	2.036026	4.447665	2.997943	3.365339	4.69752	5.958056	6.068786	3.167339	3.578099	4.958665
ENSG00000223482	3.296699	1.045378	4.236678	3.548232	2.445415	2.862209	1.08789	2.748028	4.663524	7.399477	3.62319	4.445567
ENSG00000137841	6.202422	6.830492	10.114801	9.051397	6.191122	6.457998	7.50117	7.53273	10.623041	8.248466	6.932942	7.541003
ENSG00000203875	3.352918	0.74789	2.091492	1.107431	2.709643	1.439109	1.12699	2.574909	2.982998	4.383251	1.544424	3.229044
ENSG00000196352	1.47626	0.088772	2.942888	0.400072	0.321973	0.695722	0.09521	2.108962	1.305823	1.670058	4.26458	2.18978
ENSG00000129292	1.85554	0.994176	3.205236	1.280721	1.161475	2.143098	0.64257	0.707964	2.290048	4.262049	2.088587	3.179057
ENSG00000172757	9.932878	5.141125	3.42212	4.841175	3.666053	4.185989	6.76428	5.973272	4.719763	5.417032	4.63815	7.723162
ENSG00000159352	2.363717	1.823318	4.764547	1.983091	2.073174	1.402436	2.28543	4.329548	5.041989	3.768752	3.738036	3.472743
ENSG00000134686	3.495006	1.771648	2.173811	5.427215	1.707756	2.067601	1.64449	3.852918	3.499726	3.173067	2.647173	5.270832
ENSG00000090316	3.894109	5.933416	5.931645	6.306866	2.642731	4.7619	3.23081	4.585172	5.999223	8.440443	5.31545	6.546915
ENSG00000273797	1.71954	1.165062	3.285367	1.918358	0.452001	2.133888	0.36002	0.829811	3.066384	4.230293	1.727133	2.614286
ENSG00000110367	2.948112	2.631196	5.750583	3.193247	1.779888	2.836529	2.14902	2.208238	4.678256	7.867907	3.629098	5.879194
ENSG00000287926	3.737028	7.305483	4.971671	10.694312	3.168737	5.179635	5.09065	6.287241	8.25347	6.754946	5.171816	6.365373
ENSG00000182473	4.750018	8.787412	8.054554	9.842706	4.830746	6.23675	7.8516	7.758667	8.481925	9.209951	8.005282	9.054969
ENSG00000172725	1.1	1.323651	2.346099	3.320287	2.109625	1.096343	2.19356	3.280553	1.892546	3.072623	3.686573	1.290119
ENSG00000198909	4.071999	2.926644	4.071136	3.36292	1.332974	4.708549	2.59968	4.32229	5.468173	3.960905	1.034946	2.305888
ENSG00000168488	2.378724	1.69574	3.328582	5.748766	0.856881	3.284528	2.38578	3.87164	3.740785	6.201101	3.628635	4.166809
ENSG00000275560	2.152205	2.178466	3.956537	3.03885	0.933247	3.266601	2.39264	3.262592	4.86314	5.932441	2.932619	4.836646
ENSG00000204406	1.904413	1.53559	4.477967	2.591239	1.623264	2.969171	2.03244	2.713303	5.162536	7.500886	2.438957	4.678626
ENSG00000032444	6.726804	4.59696	3.272358	5.773951	6.80408	5.852489	7.64367	7.173032	5.935311	13.096456	7.263838	3.855243
ENSG00000270640	1.360306	2.211904	2.718207	1.345104	0.943898	1.002453	0.27971	1.328191	3.432979	2.839649	3.102722	3.026273
ENSG00000079263	2.53004	2.128092	3.86003	2.517409	0.784717	3.531749	1.52118	1.789449	2.951721	3.755341	1.752255	3.94336
ENSG00000198231	2.386662	2.222976	4.987958	2.261369	1.254724	1.958049	0.58551	2.661693	5.198428	5.039595	2.599261	3.78913
ENSG00000108591	3.173973	3.193029	4.194728	6.439207	2.801565	3.20703	2.93278	6.772491	6.444598	5.863994	3.990372	3.889289
ENSG00000104897	4.651717	5.542581	3.57515	10.760237	4.19986	3.205812	6.22224	7.908579	4.923327	5.211819	4.110953	5.158601
ENSG00000176095	2.479298	2.739951	4.058723	2.510597	1.882715	1.918208	1.75262	3.989903	4.392356	4.419481	2.666268	4.400607
ENSG00000100075	1.844899	3.202577	2.830246	3.488731	0.444674	2.622934	3.11864	6.711684	4.343065	4.848798	3.748555	1.660858
ENSG00000204304	3.592029	4.240278	6.486725	5.853707	4.060566	3.677686	4.14073	2.974559	7.124987	7.219731	3.966883	5.358942
ENSG00000242802	2.358068	3.936018	3.995582	4.985675	2.249918	3.457084	3.43228	4.712045	5.352712	5.229781	3.548305	5.615464
ENSG00000136156	0.460446	0.698537	1.591733	18.043401	0.583438	3.892745	1.7703	0.37615	1.21733	1.786203	4.532302	0.449319
ENSG00000070501	1.200994	0.80756	2.865426	2.342021	0.792998	1.50701	0.67053	0.924037	2.342835	3.243571	1.987811	2.689473
ENSG00000233927	1.626511	6.652787	2.507106	2.861699	1.273741	2.011057	7.54932	2.538694	4.070948	6.060576	2.044977	3.371125
ENSG00000104731	2.118336	1.7956	3.071892	3.880045	1.619166	2.371738	2.07935	3.482457	4.392928	5.607774	2.924167	3.585169
ENSG00000095059	2.132786	4.466477	2.981794	4.732914	3.116406	2.117999	2.70583	4.020494	5.969223	5.791924	2.932962	4.172082
ENSG00000127314	3.639447	1.6104	5.703633	2.841341	1.925467	2.641311	1.51423	2.946819	3.684503	6.110817	2.848624	4.225086
ENSG00000066322	3.333063	0.74038	2.312213	4.068705	3.426665	2.816076	2.41788	4.079822	4.693666	6.05234	2.700762	0.936591
ENSG00000159069	2.14303	4.720019	4.423281	5.619641	4.948589	3.935676	3.86444	9.066106	5.219557	7.114146	2.113538	2.636161
ENSG00000107262	2.949743	1.831696	4.000568	1.661718	2.551327	3.309162	2.57421	2.174768	3.364185	4.491524	4.046815	4.01159
ENSG00000156860	4.230542	6.963402	5.736359	9.826367	2.98862	5.109581	5.49834	6.929342	9.832086	6.403766	5.501672	6.906745
ENSG00000070610	1.742213	3.135234	5.078303	3.976008	3.311551	3.116995	3.31915	4.738834	6.229906	5.906162	3.644829	1.413769
ENSG00000167658	2.06125	4.985536	3.57351	3.496703	2.150423	3.235731	4.11704	6.237571	5.104695	5.344028	3.789361	3.748463
ENSG00000131236	1.879835	2.904672	6.263684	2.391885	1.561841	3.309939	1.34564	1.510396	3.064338	3.673562	1.455465	2.495745
ENSG00000105669	4.752796	5.878095	5.6192	6.324019	3.747449	5.065616	6.81263	8.301455	7.975328	5.393198	5.716107	9.24077
ENSG00000071054	1.698272	1.228401	5.430346	2.890647	1.898813	2.526951	0.95686	3.643968	3.282228	5.278931	3.131451	3.493695
ENSG00000143924	1.974189	1.363276	5.207841	2.67267	1.518894	2.990115	1.60434	3.349453	4.359927	6.557658	2.32892	2.542965
ENSG00000178685	1.654709	1.748082	3.766218	9.108775	2.029638	2.022352	2.1903	3.539365	4.677959	3.120297	2.671938	3.804791
ENSG00000196182	3.149507	2.463532	5.251598	4.373992	2.569443	2.150172	2.35215	2.862844	4.232998	5.006655	3.194732	4.095879
ENSG00000155744	1.416929	0.797887	2.880329	2.387879	1.138241	2.192937	1.04375	1.45428	3.043476	3.476423	1.952306	3.053649
ENSG00000172349	2.471892	2.530464	5.060792	1.579757	1.681464	2.673532	0.61761	1.189761	4.437675	6.439939	2.299969	3.158503
ENSG00000138029	3.151501	0.397708	2.866827	1.513118	1.126091	1.936882	0.5045	1.612756	2.12477	2.374309	4.86401	6.468372
ENSG00000137804	1.183335	0	0.053343	1.150169	2.474446	0.090379	0.84478	0.504283	1.387229	3.4637	2.336324	1.423099
ENSG00000174106	2.223437	2.369144	4.807475	3.308591	2.812416	1.861994	2.38254	4.774839	7.621332	6.664971	3.022187	3.950399
ENSG00000011243	5.133238	6.513697	6.127106	6.421816	3.061696	3.677171	4.68713	5.125136	8.69844	5.778001	6.861522	6.919789
ENSG00000115234	2.593474	2.854354	3.379721	3.692536	1.013116	2.623185	2.71384	4.34169	5.83677	5.20648	4.641673	4.015572
ENSG00000070756	1.506937	1.987642	6.031425	1.505524	2.487621	1.146895	1.01203	3.041178	4.112279	9.775855	2.348363	2.399005
ENSG00000167770	1.914318	3.006896	2.946816	3.495837	1.935745	1.532672	2.15435	3.888607	3.946825	4.350615	3.024802	2.793539
ENSG00000140396	1.968858	0.982514	3.223925	1.607771	0.848809	1.87209	0.50745	1.543231	2.941721	3.457634	2.041287	2.715056
ENSG00000175711	1.363519	0.854938	3.093186	2.9036	1.524859	1.225748	0.94355	2.825535	5.17769	2.575156	1.990579	3.885299
ENSG00000027075	2.136142	2.079954	3.659849	1.818848	0.771994	0.87955	0.58115	1.770629	2.407142	4.113455	1.294199	3.059058
ENSG00000100092	4.002645	4.422229	6.258705	5.154962	2.247323	4.322178	4.42544	5.791097	7.998974	9.089928	3.637956	4.93901
ENSG00000141367	1.98537	0.87369	2.821294	0.790769	0.746233	1.947991	0.68157	1.623674	2.542828	3.284293	1.177051	2.596071
ENSG00000166825	2.533021	3.036283	5.641393	3.395882	1.673685	1.664252	1.15314	2.290988	4.618903	2.115834	2.636519	3.796632
ENSG00000130313	2.730611	3.610739	3.02059	4.306011	2.040429	2.936491	2.58522	5.044554	6.930939	6.388074	2.663652	4.926447
ENSG00000164924	2.483015	2.001541	3.994488	3.612209	1.398119	1.903263	1.8644	3.021672	4.656012	3.726305	1.89175	3.427099
ENSG00000103811	1.929184	3.483071	2.576898	2.05328	2.440161	1.729008	0.89143	4.371051	4.977475	7.508924	2.076516	3.448948
ENSG00000186854	1.586625	1.500751	4.000867	2.0482	1.34366	0.662832	0.74016	2.39356	4.276625	3.704562	1.753498	3.37171
ENSG00000197448	2.395551	3.117073	5.868484	3.201389	2.16449	2.865909	2.72161	4.112055	6.011713	6.008576	2.727808	6.332952
ENSG00000249859	1.554917	1.950052	4.998916	2.82141	0.656494	1.891941	1.10499	1.594519	4.56426	6.478481	2.236039	4.516884
ENSG00000243064	4.126685	0.108067	1.928118	2.153785	0.798077	1.098031	0.33393	3.165546	0.243444	2.144246	2.514109	1.105238
ENSG00000072274	5.658217	5.934455	6.487642	14.499139	6.818819	5.479822	3.95418	3.611945	3.943659	6.341178	3.652523	6.276836
ENSG00000153815	2.466286	2.740497	3.792023	2.962229	2.766463	2.004882	1.55007	2.155502	4.865374	3.718067	4.442531	4.272025
ENSG00000126088	2.072083	3.591784	2.826417	2.682563	1.267821	1.642797	2.63718	3.735347	3.764198	3.344162	1.878697	3.974426
ENSG00000148218	0.964973	2.078925	1.284595	0.074087	1.061698	0.352259	2.19485	2.882179	0.602298	0.227435	2.384991	1.229972
ENSG00000197548	1.931959	1.672439	3.342364	2.186209	1.339103	3.737029	1.62274	2.073046	4.195272	3.819769	2.636943	3.333022
ENSG00000085514	2.519259	4.041055	2.840557	4.157527	2.074311	3.774632	3.3005	0.523569	4.280869	5.052474	2.571391	4.628002
ENSG00000213073	2.227388	2.505368	4.818543	2.489121	1.903516	3.585536	1.17551	1.877676	4.651568	4.967556	2.34872	3.735119
ENSG00000143376	3.238569	1.163376	4.050723	2.728635	1.945825	2.351649	1.63681	1.737449	5.585208	5.671999	1.749941	4.40283
ENSG00000164828	1.230292	1.66061	3.365085	2.489826	0.939843	2.028561	1.35507	2.869935	3.427893	4.609934	2.234539	3.016013
ENSG00000138795	0.386395	0.539739	3.700713	0.668646	1.022407	2.377251	0.53649	2.849676	1.862041	6.8618	0.565016	1.756687
ENSG00000198034	0.34164	1.80246	3.091679	2.79871	0.742466	0.338477	0.73905	3.994419	1.607709	1.576162	1.237506	1.766839
ENSG00000081791	1.545369	1.949809	3.428394	1.979644	1.108927	2.310833	0.92759	2.809525	3.356929	5.077898	1.749288	3.956274
ENSG00000114978	1.691875	1.42927	3.650991	4.544701	1.221862	2.503781	1.95057	3.078559	3.514708	4.280507	2.804166	3.562635
ENSG00000135679	5.099085	3.100212	2.202205	3.296085	1.524012	2.220188	0.95488	1.599075	2.808291	3.797322	1.476645	3.115978
ENSG00000188554	1.875984	1.501402	2.959203	1.866353	1.491808	1.871741	0.92713	1.114338	3.343998	4.154859	0.821227	3.074271
ENSG00000138185	2.194788	0.714594	3.48686	2.465783	0.740982	1.42928	0.41389	1.201795	3.227458	2.545905	0.850077	2.296577
ENSG00000136861	1.954362	1.548554	3.565796	2.535785	1.325509	1.204219	1.1015	2.498554	3.27285	3.242749	2.149049	2.512149
ENSG00000105983	1.46343	1.310513	3.308507	2.128845	1.052246	3.159504	1.13401	3.00429	2.024266	3.46896	1.729506	2.400655
ENSG00000082074	1.899506	1.708467	4.519349	2.877441	1.418713	3.21607	1.23164	1.693388	3.386122	4.932403	2.032351	3.709443
ENSG00000282572	0.858078	1.599114	2.517072	1.250849	0.041497	0.943317	0.83887	1.733237	3.647268	0	2.58532	0
ENSG00000100650	2.832884	1.470131	5.695916	2.576643	1.844592	2.619038	2.20121	4.137843	3.536298	5.806475	2.747578	4.266054
ENSG00000087365	2.007647	3.963514	4.975359	3.365591	2.660907	2.015015	2.48847	2.800306	5.724835	6.611973	3.148735	2.24452
ENSG00000168067	1.185033	3.784666	3.734511	4.173693	1.253872	2.228484	2.62992	2.28471	7.772768	3.840452	1.90899	3.571193
ENSG00000177954	3.056854	2.890364	5.179767	4.65387	3.989064	1.664452	3.41953	4.310888	7.572848	5.106098	4.849076	3.968971
ENSG00000177479	5.848957	4.521321	5.33833	4.203463	3.558306	4.694535	1.88247	5.810887	6.680751	7.503803	5.563643	5.915757
ENSG00000180089	4.130386	3.358316	5.374492	2.752431	4.109803	2.852614	4.53859	4.235301	2.568988	3.016033	2.735737	5.700264
ENSG00000136448	0.964531	3.415468	2.664881	1.32443	3.419117	1.598739	0.98083	1.626492	2.146026	3.40684	1.505502	4.603779
ENSG00000241343	0.804118	0.354589	3.21773	1.449691	4.027037	1.233079	1.33601	7.198752	8.074909	5.811976	0.747722	0.95114
ENSG00000164062	1.759331	3.544169	5.387466	4.081427	2.830687	3.585052	4.42857	6.150479	4.892312	6.100967	4.29484	3.209968
ENSG00000141522	4.450234	6.753399	6.50311	6.140662	3.568874	4.60618	6.25806	8.505195	7.681166	5.444954	6.284198	5.27222
ENSG00000125779	2.078772	1.192699	4.719799	1.469117	0.847285	3.329327	0.58259	0.562653	0.836813	5.984702	1.630204	3.843
ENSG00000232112	5.396261	2.089354	2.862542	2.272315	4.926086	4.867616	2.02959	1.887015	4.851237	2.933313	2.552122	3.365176
ENSG00000108100	0.804127	1.293619	3.651036	0.716202	0.515748	1.56211	0.57336	2.65291	2.771394	2.249852	1.2672	2.827393
ENSG00000132581	2.364634	1.750462	3.630283	3.461065	1.921008	0.806665	0.31285	1.638678	3.515859	2.875742	2.593285	3.313656
ENSG00000204351	1.893123	3.100018	3.268834	5.252422	1.946279	4.311431	3.38012	4.399838	4.774338	5.658493	1.967813	4.565054
ENSG00000269958	1.643676	2.737409	3.806882	2.82128	1.387519	3.273527	1.32541	2.020661	3.40898	5.343263	2.265332	3.694486
ENSG00000214160	1.655478	2.741431	3.034116	3.279717	2.399584	1.781713	1.8565	3.479873	4.176188	4.140988	1.963484	3.636937
ENSG00000173039	2.737024	2.810805	2.983885	5.107883	2.042843	2.172324	3.79512	5.106971	4.429966	4.195192	3.672352	3.881744
ENSG00000230615	5.421171	3.51853	5.006465	3.334841	4.520868	2.614049	3.54495	2.373974	3.830698	5.581694	5.337604	4.379152
ENSG00000071894	2.125572	3.16835	4.335611	3.963782	2.286918	3.03968	3.12253	5.15552	4.268635	3.19604	2.292286	3.365123
ENSG00000177731	11.741257	13.086327	14.182222	14.040158	7.459199	9.180543	10.0308	15.276813	13.823761	14.529734	14.757561	14.018682
ENSG00000160310	3.477535	5.967587	4.585297	2.333807	2.965382	2.830257	2.84129	3.357492	5.601391	7.904623	2.216536	3.87021
ENSG00000134905	4.556094	4.795178	7.456939	8.795737	3.848166	4.395207	4.24066	4.282749	9.773089	7.728776	5.686094	5.397081
ENSG00000100796	3.068006	1.737305	3.492496	1.463726	1.412226	2.389236	0.93361	1.678494	3.448498	4.965698	2.154856	4.347856
ENSG00000130726	3.177074	6.301027	8.866494	6.377941	3.002829	4.219009	5.07895	10.971858	6.4217	5.990382	6.746044	6.268532
ENSG00000031003	1.113569	1.70494	4.033895	5.615191	1.556586	3.683879	1.1887	1.432761	2.422961	2.854901	1.088112	2.325314
ENSG00000007202	3.806814	5.168419	5.878196	4.674704	2.723106	6.083257	4.22491	5.931164	6.963746	7.158133	4.873563	5.180229
ENSG00000164054	3.863192	3.292444	4.549977	7.545922	1.016987	0.875571	4.34182	3.615771	2.884616	5.037504	2.966459	6.136328
ENSG00000163516	2.538418	2.917372	4.842252	3.450488	2.205496	3.473685	2.78049	3.986695	6.118622	4.750891	3.509172	4.560683
ENSG00000155463	3.08692	3.556576	4.134193	4.749151	3.202222	3.707594	0.66047	5.327895	8.120817	7.911976	3.467061	1.147641
ENSG00000137207	4.210397	2.957587	2.822673	5.196817	2.548239	2.170918	6.03123	9.589905	3.288236	2.87078	3.141783	5.326754
ENSG00000147526	3.28815	2.410632	4.072533	3.096213	1.253837	2.04268	1.03063	3.707189	4.396166	6.291344	2.68322	3.824582
XLOC_000212	1.983393	0.13832	1.994114	2.135366	0.892121	0.040587	2.69966	0.703416	1.206358	0.02361	2.36313	5.187141
ENSG00000100258	2.193942	3.015949	1.540604	2.686152	0.918461	1.59014	2.75613	4.948677	4.882026	3.015723	2.378722	4.325775
ENSG00000100731	2.893733	1.75015	4.859198	1.71624	0.875405	2.260761	1.61139	1.660871	4.043345	4.641824	2.66844	4.047821
ENSG00000135829	1.208253	0.596273	2.67619	0.726226	0.472603	2.251233	1.61597	1.176564	3.386591	4.312251	2.381903	1.635664
ENSG00000128512	0.568851	1.699887	2.569668	2.062937	0.807643	0.914247	1.59436	1.314204	2.784614	3.517773	1.828939	3.123631
ENSG00000112983	0.913669	1.429899	2.786422	2.135169	1.126787	1.964034	0.99983	3.423554	4.885917	3.085236	2.243436	2.659528
ENSG00000178252	2.145397	0.517032	3.996938	3.956171	1.867716	2.433956	2.43428	1.395959	3.049907	4.588786	0.440233	2.48817
ENSG00000127481	1.665026	2.222772	3.672139	2.667877	2.065295	3.318751	1.13299	2.209312	4.441812	3.784367	2.162865	3.411823
ENSG00000055609	1.251909	1.189146	3.243824	1.207857	0.935826	2.222729	0.6123	1.997859	2.052764	4.254143	2.556069	4.346127
ENSG00000143575	2.076426	1.556833	2.003918	3.5935	0.235146	1.649738	1.12452	2.776987	5.237968	3.453249	2.150553	3.415542
ENSG00000035403	1.705766	0.733556	2.099564	0.735516	0.380374	1.514941	2.38573	0.499513	2.073892	3.921008	0.619301	2.178321
ENSG00000269970	3.352745	3.366462	4.944996	6.667512	2.60876	4.519518	4.44751	3.636537	4.203343	2.184411	4.689068	6.136882
ENSG00000197858	2.879021	3.954127	3.723212	4.764424	3.545823	2.562685	2.52968	6.034969	4.458221	3.742686	2.939435	4.765289
ENSG00000123240	1.378942	0.591074	5.226292	3.482411	1.599816	0.568356	5.10138	2.006768	0.982366	1.618434	4.147099	1.53421
ENSG00000051009	2.448601	0.55006	2.749035	3.172945	0.616831	2.197979	0.93615	1.319228	3.033924	2.233863	2.328932	3.660536
ENSG00000031698	1.718074	1.730121	3.348154	1.653159	1.409299	3.352023	1.44982	2.714433	3.100672	5.105845	1.346847	3.050575
ENSG00000063177	1.74623	1.27561	3.349517	1.532075	0.848624	3.980965	1.70973	4.530002	2.546089	4.522632	1.900091	2.67947
ENSG00000282907	1.972929	1.67945	1.091779	0.753984	0.325535	1.129886	2.71223	0.010917	0.010871	0.041207	0	0.936851
ENSG00000179526	4.736686	4.99692	5.600735	4.545786	3.092759	5.755639	6.41683	7.301159	2.447574	4.770986	5.649452	3.647801
ENSG00000078369	2.599513	2.879704	5.777874	3.953037	2.189527	2.657385	2.67344	2.940588	5.551942	9.150948	4.015074	6.082586
ENSG00000110711	3.551435	4.257847	2.93233	4.955534	2.744711	3.386524	2.89955	6.777661	4.649955	6.490927	4.787549	3.850298
ENSG00000146826	1.015763	1.69118	2.774006	1.844913	0.53294	2.958516	2.64019	2.920997	1.872733	1.067351	1.619776	3.065851
ENSG00000173846	3.790375	4.9746	5.441613	5.726538	4.098629	4.362273	6.32457	7.157121	6.006899	6.430084	5.488837	4.691151
ENSG00000005483	2.405446	0.452715	4.252783	3.528766	1.917593	1.714754	1.47888	1.211082	2.66937	4.580635	1.694648	4.348707
ENSG00000166927	1.090973	1.043433	3.319636	1.643928	0.680375	2.553135	0.51797	1.682858	2.835992	2.561051	0.921863	2.023572
ENSG00000224091	0.637581	0.368064	1.115512	3.082507	3.145429	0.555129	1.8748	4.181542	1.434729	0.916339	1.385221	2.372772
ENSG00000160294	2.427553	2.6073	2.68015	1.39849	1.37458	3.355382	1.72888	2.860739	3.700822	4.450981	2.644814	3.787942
ENSG00000237276	1.63349	2.100953	1.292673	1.367704	3.31351	0.907355	4.34109	2.183675	1.058667	2.557465	2.723642	3.068958
ENSG00000100353	4.518319	2.154039	6.501304	3.361903	2.338317	4.041684	4.32065	4.985046	3.83778	8.820119	4.361908	6.565199
ENSG00000089820	3.068735	4.580742	8.063497	5.155413	3.379674	4.277634	4.47627	6.481084	8.98914	5.631491	4.724982	5.871816
ENSG00000136271	1.727003	2.19592	2.97362	1.650371	0.273663	0.84218	2.24272	3.13739	0.912465	4.189978	0.351593	1.033137
ENSG00000247556	4.289459	2.391617	5.294952	1.907051	2.242398	2.308606	1.35767	2.388171	4.56005	4.809391	2.511299	3.529324
ENSG00000265625	2.7858	1.410161	4.116031	2.203029	1.68019	2.431255	0.94813	1.914672	2.933654	4.105681	2.882372	4.50717
ENSG00000131966	1.527953	2.215776	4.209292	2.751886	1.875837	2.30123	2.1971	2.435063	4.488343	5.293401	3.497802	4.696226
ENSG00000116266	2.560957	1.541736	5.280052	2.642469	1.182672	3.492019	1.87579	3.003247	5.205817	5.438276	2.753863	3.497741
ENSG00000264772	1.527372	1.471105	2.454969	3.17451	1.552852	0.752818	0.9882	3.553086	3.015095	2.990922	2.31078	2.876856
ENSG00000108465	2.681298	3.625292	4.501344	4.272063	2.328762	3.10139	1.94261	4.722652	4.303739	5.927336	3.601663	4.900977
ENSG00000116017	2.123874	3.003668	3.686066	3.8425	1.328732	1.541445	2.64794	2.746531	5.110525	2.009653	2.542625	3.630792
ENSG00000053254	2.452736	2.286292	5.30047	1.996863	0.67743	2.372219	1.11853	1.931799	4.073883	6.232105	1.919238	4.43355
ENSG00000197694	3.899628	4.696173	6.638934	4.38065	3.93372	4.022531	3.88545	5.934806	7.422142	8.284987	4.707703	6.522502
ENSG00000160883	3.232846	3.865094	3.128115	5.898564	0.890192	7.13239	3.18904	4.960003	7.569868	4.342598	3.914925	4.020398
ENSG00000164032	2.718099	2.723188	2.347619	4.271228	1.994679	4.977811	2.75369	2.994275	2.96557	6.499104	5.388194	4.063169
ENSG00000197530	3.39332	5.635657	5.506783	5.320145	2.848724	4.563379	4.81552	7.446277	7.478995	6.180882	3.081548	5.325241
ENSG00000177697	0.317449	1.271397	3.444482	5.832571	0.754113	0.803562	4.35292	1.416361	4.661686	1.271323	1.234022	4.147652
ENSG00000100060	1.25684	2.593262	2.552729	1.432145	0.802228	2.338611	1.80674	3.048177	3.478558	3.653315	1.357054	2.315894
ENSG00000186184	3.733629	1.788895	3.846681	1.49607	2.629601	2.117897	3.04611	3.584728	3.954532	3.48465	2.777648	2.000617
ENSG00000143418	2.412594	3.351167	2.069861	3.500967	1.002573	4.048054	2.19822	3.682247	3.123468	4.599821	2.450003	4.041581
ENSG00000137106	2.567764	3.554835	3.328957	5.686004	2.910582	2.650178	4.58811	3.620692	4.150872	6.474919	1.736844	4.13366
ENSG00000124126	2.936836	3.649466	4.355188	4.889868	2.555264	3.820778	2.38942	3.672144	5.497302	4.618705	4.074458	6.057523
ENSG00000084110	2.150297	1.649496	3.782664	2.965855	2.324953	2.948685	1.82751	1.809613	4.707171	4.031301	3.067599	2.64062
ENSG00000135486	3.189762	2.961042	2.798795	3.99807	1.427092	2.387518	1.09206	3.422297	4.164568	5.248145	1.801279	3.742325
ENSG00000145703	0.926091	1.797891	5.063879	2.214509	0.548904	1.141241	0.28646	2.664054	1.732847	3.733555	0.995052	2.239049
ENSG00000100490	0.405579	1.473691	1.708714	2.808814	0.456492	4.530339	2.58318	1.32492	1.217312	0.449477	1.983074	0.734228
ENSG00000105808	0.965494	2.521245	3.214035	3.105006	0.949053	1.746591	0.83755	2.849014	0.316356	2.677346	1.904776	2.928477
ENSG00000128016	0	0	1.52731	0	0	0.606276	1.46984	0	2.262539	1.001022	2.769019	1.885523
ENSG00000163463	0.524418	2.182212	3.265076	2.284242	2.920909	2.093363	3.50938	3.649669	4.82278	4.906668	1.902855	0.820552
ENSG00000278133	3.139926	2.173104	3.158532	1.441579	2.664976	3.779222	1.54182	2.768304	5.11291	5.171921	2.728255	4.717337
ENSG00000075884	2.126643	2.208731	5.98802	2.672361	1.444266	4.297868	1.03331	1.920362	2.977234	6.929491	1.832854	4.162207
ENSG00000172869	1.745678	0.366582	2.622239	1.35566	0.764851	3.045562	0.76306	1.158453	2.390192	4.502739	2.175417	2.761923
ENSG00000167895	3.191696	3.241488	4.69295	4.753364	3.014058	3.726376	5.19475	7.370945	6.394052	3.090194	3.309247	4.112187
ENSG00000100299	0.635741	2.131209	1.977864	2.314582	0.685363	0.7013	2.65209	1.404939	3.783597	1.208369	0.714165	1.67742
ENSG00000006652	1.798773	0.766798	2.493066	1.344369	0.763025	1.402612	0.57702	1.01515	3.512187	3.696536	3.037328	1.727536
ENSG00000071575	1.312439	4.108636	2.051214	2.622947	0.773252	0.64929	1.81566	2.439677	2.851853	2.843793	0.372305	1.479905
ENSG00000168397	3.888197	5.486554	5.400088	5.175475	2.608426	4.456674	3.47475	4.224377	6.32562	5.762336	4.464056	6.226814
ENSG00000068796	0.497461	1.567994	2.344518	2.670266	1.316315	1.056727	1.19153	2.946802	2.789443	1.024886	2.898681	2.695999
ENSG00000114650	3.373685	4.514954	5.565171	5.745335	3.459021	4.575465	5.12154	5.95736	8.009519	6.682646	4.993594	6.5328
ENSG00000115216	1.768979	2.731171	4.152922	2.114305	0.873481	2.26636	1.82287	3.072623	3.669323	4.197598	3.296329	3.708447
ENSG00000147471	2.192513	1.786481	2.149843	5.818272	3.085008	2.749777	1.51441	1.125111	2.431429	1.083805	1.15648	1.140237
ENSG00000142405	0.877627	2.470749	1.283908	2.40221	0.860716	1.484809	0.61503	1.377147	4.145524	3.187866	1.921343	2.820884
ENSG00000092148	1.84969	2.375571	5.139792	2.772393	1.252899	3.741603	1.09868	1.706669	2.873172	4.282382	2.178226	2.91957
ENSG00000135637	1.86493	2.199727	2.61269	2.910853	2.699377	0.765797	0.822	3.455636	4.366517	3.805586	2.685895	3.90247
ENSG00000120451	1.273267	1.44371	2.163167	0.889952	0.568098	1.196086	0.42684	1.503714	2.38002	4.796567	0.53828	2.158439
ENSG00000265148	1.739362	3.962625	3.545363	3.347217	1.561269	0.998622	2.54064	2.621175	2.332464	3.25342	4.434751	2.681598
ENSG00000166507	2.249799	1.854241	3.689313	3.616412	0.483387	1.127636	1.43889	1.486971	2.705766	2.373928	2.341809	3.076033
ENSG00000159674	7.648284	2.875502	2.128441	3.664256	3.985323	1.542243	2.54916	7.237893	3.075111	5.506966	3.102524	2.396631
ENSG00000113851	3.962224	1.894048	4.387314	2.857672	2.715314	3.717007	3.591	3.97278	8.052529	5.584024	3.234688	5.588272
ENSG00000198918	1.448589	1.549689	1.99052	1.402378	0.741161	2.810601	0.84027	2.85287	4.572069	3.580864	1.837723	2.60447
ENSG00000159322	2.487065	2.333528	5.057805	3.063107	2.342917	4.787762	1.09398	2.189538	4.438507	5.230101	1.773923	3.209472
ENSG00000101361	3.039821	3.275075	3.728392	4.642304	1.442536	2.764513	2.15567	3.988213	4.350249	5.919726	3.31789	4.594105
ENSG00000100241	2.667279	3.715714	4.252078	3.604927	2.007852	2.16666	2.13652	4.107088	5.73805	4.726771	3.385607	3.321268
ENSG00000178467	1.626829	3.214151	2.723896	3.107047	2.485836	3.027233	2.07258	3.83831	4.297971	4.336717	2.253706	4.16626
ENSG00000115977	1.258096	0.942673	3.424711	1.217563	0.473589	1.328775	0.40656	2.13313	2.638957	2.571733	1.76822	2.526547
ENSG00000121691	4.859738	3.028172	2.982024	1.369292	1.414508	2.536961	4.12067	9.423144	3.150506	2.938567	2.852376	5.440364
ENSG00000204120	1.614013	0.910628	3.217179	0.851408	0.696237	2.378808	0.72615	1.391743	3.062103	4.31639	1.27466	3.296685
ENSG00000005810	1.66932	0.755445	2.73438	1.915994	1.328699	0.658788	0.81624	2.645716	2.521996	2.652241	1.104922	2.274207
ENSG00000039319	1.933684	1.452666	3.228079	1.696599	0.776886	2.379117	0.76803	1.69163	3.034765	4.215948	2.705042	3.292311
ENSG00000135766	1.312807	1.61613	3.556859	2.891505	1.464681	1.17623	1.33255	1.527851	3.448202	4.092736	2.491433	2.99485
ENSG00000261512	2.277001	2.074655	3.04324	3.899311	1.713129	1.852126	2.45815	3.429129	1.028885	4.124753	2.98039	4.848159
ENSG00000236977	1.717087	1.017961	4.519331	1.408534	0.642103	1.944115	0.53364	1.365905	3.442147	4.868503	1.518813	2.879405
ENSG00000120913	3.135619	4.912591	4.016746	5.513412	2.322018	4.017725	3.66729	4.929834	4.710549	5.413675	3.967172	3.968425
ENSG00000149187	1.74455	1.783875	4.524226	1.685981	1.391177	2.680951	1.023	2.70172	2.961846	3.562176	2.323583	4.15463
ENSG00000185359	3.650618	4.94956	4.861897	4.141667	2.275553	4.008075	2.96263	5.223471	6.653014	4.519968	3.093192	5.461991
ENSG00000148834	2.523137	1.091047	2.344232	2.605151	0.073488	0.174959	0.18847	0.635212	3.119499	0.441455	5.635312	0.080327
ENSG00000184787	1.138258	0.652977	2.725885	1.025433	1.492415	2.190401	1.14666	2.328101	3.01768	3.152532	1.663113	2.386714
ENSG00000139842	1.791784	0.894321	4.595245	0.874734	5.402283	1.699292	2.52272	1.237391	4.447809	2.353562	2.260198	1.246636
ENSG00000129968	5.191747	4.372368	3.045946	5.906197	3.30113	2.772213	4.3621	8.755292	5.821385	6.186774	4.969504	5.418263
ENSG00000116701	2.83554	1.906592	5.384623	4.067074	2.885521	2.502325	2.15682	2.565245	5.127076	4.958387	3.479627	3.397191
ENSG00000125755	2.559007	3.807789	4.000134	2.436499	1.578137	1.768278	2.83764	2.688847	4.094057	6.051772	3.409487	4.635642
ENSG00000133812	1.516247	1.334069	2.951701	2.095982	1.019756	2.814428	0.96405	1.405013	4.151237	3.963676	2.388787	2.73042
ENSG00000073578	4.627051	4.654345	5.872032	5.157504	2.337217	3.524801	3.16894	4.062231	5.311579	8.77593	5.363413	3.800681
ENSG00000132376	3.700545	2.736942	3.241411	3.764625	2.058136	3.31896	1.8928	2.396537	4.299441	4.916346	4.021113	4.782934
ENSG00000117394	2.114916	3.722408	4.231179	3.135933	2.610454	1.400537	3.24219	2.031949	3.708033	4.627342	2.303503	3.865965
ENSG00000007392	1.806025	0.278419	2.477587	2.014024	0.513426	0.529498	0.64678	1.925847	2.810362	3.987442	2.06882	2.69187
ENSG00000239998	1.11998	2.043611	3.539532	3.921757	1.5577	3.553286	3.07416	1.933225	8.380498	3.255366	2.081557	2.456673
ENSG00000138674	0.731	0.546855	3.305729	1.42375	0.737909	2.682592	1.20659	2.197574	2.458965	4.233872	1.38198	2.498776
ENSG00000136877	3.222906	2.605921	3.607682	4.654208	2.008374	2.789207	1.70513	3.829308	5.854595	7.978332	3.209321	4.163214
ENSG00000103111	1.681697	1.545746	3.180395	3.877395	0.984994	3.105532	1.74913	2.653687	4.384336	2.261121	1.676204	3.666313
ENSG00000138964	3.200891	5.592616	3.444667	4.320873	2.475758	2.870408	3.01046	4.017762	7.224209	4.686535	4.300844	4.182557
ENSG00000170271	2.07169	0.76805	1.07314	1.789229	1.231396	2.786128	1.69807	3.370499	2.347415	3.180864	1.981113	3.835908
ENSG00000227507	0.985363	3.556819	3.126681	4.245572	1.237302	2.066181	2.45703	2.484434	5.85935	4.006856	3.127584	3.677782
ENSG00000106263	3.261233	2.233881	3.209384	1.950533	1.479868	1.239862	1.39561	1.671688	3.211728	4.59416	1.64317	3.874944
ENSG00000094631	0.751243	2.35244	2.938895	1.148953	1.682442	3.316863	2.0867	2.23574	2.830354	1.26664	1.390174	3.016627
ENSG00000128159	1.998028	1.150713	1.583796	1.72388	3.136993	3.257543	4.02614	2.285092	2.306309	4.203022	0.923847	1.867642
ENSG00000185049	0.938756	1.701848	1.752274	2.174493	0.634018	0.931761	1.47608	2.966722	3.006256	3.235428	1.398826	2.486037
ENSG00000105373	4.169915	4.009051	5.315269	5.008108	3.461666	2.462539	4.17658	6.959573	6.958111	4.332938	4.151195	6.424382
ENSG00000092531	1.851058	1.238085	2.301563	2.136126	1.53815	0.945238	1.20342	0.8528	2.688682	4.56822	3.042067	3.495855
ENSG00000099875	1.919549	4.681598	4.054787	4.805749	1.972766	2.834979	3.64033	7.211848	6.133232	3.260361	4.157682	4.159842
ENSG00000167207	0.06818	0.882336	3.503388	2.914254	0.114819	0.176749	0.60068	0	1.034311	2.666756	1.65978	0.953668
ENSG00000225342	1.009303	1.76336	3.123941	3.305776	1.181626	2.46545	0.22471	0.039468	2.88488	3.867273	2.89976	2.748636
ENSG00000136527	2.499995	2.384756	5.441133	2.637691	1.391971	2.811533	1.5239	3.00317	5.267924	6.671711	2.61734	3.936043
ENSG00000116288	1.438645	0.406048	2.032962	0.991781	0.364178	0.493234	0.27795	2.294316	2.731167	1.762031	1.158092	1.785575
ENSG00000114737	0.632039	2.22894	3.495676	5.841902	0.842059	2.194704	3.76569	3.18972	6.369695	2.957188	2.388668	3.120606
ENSG00000108651	1.365027	1.066224	3.288488	1.754482	0.979119	1.82678	0.73464	1.272373	3.958636	4.201569	2.417847	3.001123
ENSG00000160209	2.547127	3.729682	4.081878	3.716257	1.666	1.922672	1.46556	2.102563	3.784199	4.252607	2.847383	3.498612
ENSG00000213347	2.723265	4.307392	2.105545	3.968063	1.879855	2.334782	2.33341	3.243063	5.374786	2.959538	3.258603	3.355732
ENSG00000154451	1.172648	1.634806	4.226923	2.865316	1.088004	1.860388	0.99208	0.932685	2.525619	3.810979	1.551019	2.631336
ENSG00000099899	2.900297	2.72052	3.539991	4.453751	1.830536	2.666041	3.09889	5.740978	7.009504	5.559869	4.196981	3.341748
ENSG00000099622	1.412152	3.500114	4.634659	4.072818	2.267992	3.103863	4.90544	4.088262	5.773705	5.905468	3.291854	3.206734
ENSG00000102317	2.159359	5.127124	2.645339	3.820596	1.905248	2.465923	3.06082	3.877816	5.371614	3.849202	3.008336	3.078464
ENSG00000100243	1.93937	3.248589	3.915513	3.551663	1.424906	1.614421	2.1717	5.055144	3.383831	3.259482	2.197856	2.650882
ENSG00000270426	1.121478	1.006044	4.729437	1.260415	0.723438	2.698282	1.04651	0.941195	3.984332	3.852862	1.931865	2.669425
ENSG00000105323	3.153792	1.22394	2.173258	1.757149	1.301408	1.506471	1.15105	2.14808	2.82899	5.196981	2.565066	3.106315
ENSG00000179344	1.192506	0.096807	0.075475	0	0	1.782079	0.45936	1.601008	0.16073	1.285325	1.694777	2.419628
ENSG00000186166	0.892049	1.643581	3.108542	1.55461	1.211249	0.781171	1.06278	2.81638	3.253745	3.713545	1.533682	3.159976
ENSG00000114166	2.899884	3.312951	3.522434	4.698806	2.677056	3.294931	4.22953	4.697426	2.955456	5.516744	2.633387	7.915157
ENSG00000167792	1.055141	2.074743	3.553712	2.914545	1.385749	1.422857	2.66516	2.976564	3.292129	3.416	1.825099	2.079895
ENSG00000087157	2.77007	4.887341	7.325051	6.43065	4.020081	7.334982	7.74916	7.073433	7.38002	7.952646	6.350006	16.034672
ENSG00000249456	2.749574	0.158336	3.405286	1.099037	2.71335	2.464324	1.97464	1.821184	1.927658	0.758412	1.191409	2.50738
ENSG00000269940	3.481362	2.973702	4.444471	3.15004	1.361954	4.218853	1.57384	3.0917	5.105085	6.985873	2.849943	3.93299
ENSG00000123136	1.495855	3.296001	3.630332	3.869449	2.349896	2.111691	2.82689	3.729664	4.153762	4.522917	2.079911	3.194869
ENSG00000105325	2.064348	2.626655	3.492744	2.980257	2.844519	6.424831	5.76295	4.096821	4.498914	4.113801	3.930593	3.397726
ENSG00000150593	1.195515	0.76957	2.790785	1.370868	1.010473	2.109565	0.49711	2.527264	2.372589	3.18253	1.190898	2.741909
ENSG00000272391	2.523369	2.743116	2.942076	2.349946	1.719463	1.044692	1.73741	1.561326	2.662289	5.016183	3.688204	3.254093
ENSG00000110756	1.113692	1.741498	0.423666	2.377912	1.55477	0.03252	1.29343	2.060024	0.726084	0.571205	2.323185	2.242707
ENSG00000040199	0.786204	2.418095	4.692582	4.252676	1.805175	2.757541	3.98229	1.757665	1.4939	1.572798	1.241309	3.190793
ENSG00000131558	1.335048	1.557932	4.30199	1.642359	1.161222	2.677084	1.04687	2.177915	3.385877	5.183447	1.55681	3.1781
ENSG00000141971	1.413221	2.445278	3.430037	2.925775	1.264129	1.165051	1.68053	2.186041	3.335118	3.900165	1.947098	2.39147
ENSG00000158864	1.584258	1.476609	2.105146	2.575813	1.67234	2.607023	0.92109	2.495032	3.980544	6.144989	1.503478	3.197633
ENSG00000270647	2.111967	3.131135	3.642664	2.035541	1.219902	2.107883	0.99573	3.043898	3.546443	4.418499	2.418799	3.849339
ENSG00000117592	4.749851	3.293039	3.59825	4.715463	1.763175	2.659932	4.11475	3.841903	5.513981	1.718893	4.176263	7.640417
ENSG00000064012	2.288717	1.758515	4.385343	0.944134	1.833487	2.765965	1.82496	1.258912	4.946865	6.604736	1.535929	3.416565
ENSG00000143622	1.043444	1.116152	2.662711	2.161467	0.737613	1.960403	1.05714	1.132689	2.142714	2.266801	1.792789	2.696523
ENSG00000134333	1.954629	2.298138	3.42145	2.376342	1.917979	2.216689	1.40188	4.625996	5.306197	8.937066	2.958508	4.694503
ENSG00000176248	2.611841	4.231264	3.507912	4.714271	2.150495	4.535743	3.02369	5.992648	4.422138	4.163569	3.032772	3.21785
ENSG00000130640	1.662674	0.821309	2.495669	2.13464	1.340657	0.936687	1.77722	3.159196	3.391009	1.981622	0.994352	2.852069
ENSG00000178982	2.207184	2.838175	7.701452	4.1823	2.186156	2.836344	2.2304	2.628346	5.835235	4.775693	5.268874	3.056291
ENSG00000110619	2.339919	2.581669	3.035521	2.171892	1.257735	1.53481	1.48464	2.377694	4.767824	4.567891	2.500512	4.242021
ENSG00000136104	2.495467	0.633497	3.354098	1.426185	1.960508	2.340143	0.82258	1.375409	2.851975	4.805458	1.120421	2.850129
ENSG00000143569	1.928314	2.624118	3.475169	2.738068	3.942228	2.542559	2.64766	2.025399	3.769272	4.123018	4.490921	4.472723
ENSG00000244731	2.328386	2.911088	0.830377	1.841841	0.34747	4.040095	5.44525	1.699989	1.475396	1.326171	0.576483	1.210562
ENSG00000140403	2.110213	0.927702	4.497809	3.038406	2.177336	1.318666	2.85956	2.222642	2.818901	1.22842	1.991881	3.080699
ENSG00000084676	2.966876	3.252061	3.427092	4.138631	2.205685	2.518629	2.26656	4.166601	1.582501	3.935266	1.930402	1.760528
ENSG00000159346	2.181597	0.492421	4.188311	1.132337	1.349416	2.992336	1.88108	2.56676	3.358998	3.129313	3.683365	3.055757
ENSG00000093072	1.121712	1.600017	3.692797	1.902883	1.325589	2.164456	0.78846	1.942639	2.897362	3.981703	1.048	2.618084
ENSG00000067560	4.190121	5.051545	4.723526	7.332076	3.556468	2.07342	2.76568	3.878074	7.037682	4.097853	6.674547	3.61917
ENSG00000196535	3.428281	2.609863	5.292156	4.235241	2.582916	5.596513	3.98915	3.182041	5.958349	4.502226	3.638369	4.114321
ENSG00000204767	1.89027	1.346382	4.299636	1.972301	1.049641	2.399881	0.67743	1.322024	3.53388	4.678591	1.741303	3.032514
ENSG00000148288	2.25287	3.924914	3.157388	2.87622	2.139278	3.827278	4.21854	2.075271	3.171117	3.179172	3.915257	5.398464
ENSG00000162434	1.770994	1.564036	3.75688	2.192523	0.848821	1.386215	0.9591	1.607808	3.24851	3.543523	2.064099	4.285749
ENSG00000119048	1.478505	0.858405	2.34816	1.670527	0.799275	0.971512	1.27505	0.75128	3.377879	2.831514	1.947425	2.38092
ENSG00000107290	1.151049	1.071002	3.727939	2.366591	0.465495	2.559435	0.76739	1.637889	2.231241	3.073542	0.702203	1.9687
ENSG00000136504	1.838715	0.635339	2.584396	1.232477	0.707964	2.739088	1.2762	1.661581	3.46909	3.428147	1.687005	2.429656
ENSG00000177830	5.639903	8.091361	5.871021	4.768153	5.789414	6.122651	5.57212	5.945942	8.013267	7.66356	8.109973	7.059182
ENSG00000093167	1.21066	0.800209	2.394402	2.878699	1.355999	1.949622	1.9296	1.181667	2.602995	3.079744	1.142752	2.9348
ENSG00000160087	1.907588	2.986768	2.068979	3.790496	1.143536	1.19329	1.90759	1.698663	2.731732	3.668187	3.447605	3.185352
ENSG00000103353	3.328357	0.58224	3.02183	1.171585	0.93085	1.265602	0.83065	1.008496	3.984302	3.072641	0.368676	2.396198
ENSG00000129691	1.353694	1.924803	2.37987	3.827338	3.271221	2.120004	3.63499	2.376165	3.344683	3.151168	0.839645	6.093369
ENSG00000198898	2.411453	1.799749	3.174964	2.534249	1.326642	1.997814	1.05978	1.950294	3.456517	4.51522	1.596592	4.226595
ENSG00000162613	1.759396	1.335611	2.501477	1.927402	0.95664	0.871252	0.95753	1.057326	2.441155	3.483319	1.643949	3.136862
ENSG00000274737	1.522641	2.185982	2.901031	3.289035	1.281941	1.095139	1.13073	1.133895	3.43074	3.720076	1.380798	2.989486
ENSG00000108523	1.431067	2.044668	2.269585	2.965502	1.400644	4.01966	1.38081	1.838104	4.119859	1.73789	2.576648	3.429893
ENSG00000168259	1.209451	1.454092	4.109671	1.723239	0.839391	1.608181	0.49624	0.828352	3.750418	4.07197	1.595584	2.321072
ENSG00000170633	2.477426	0.817007	3.190603	1.001568	1.512443	1.711956	1.24883	2.120074	2.729495	4.682816	1.968309	3.201073
ENSG00000110077	3.426528	2.528536	3.229032	3.652976	2.192021	4.670075	1.45069	4.514017	7.380835	8.554405	4.382114	4.051293
ENSG00000248019	1.519879	0.93963	3.446155	1.634034	0.962031	2.725989	0.91006	1.380555	2.963463	3.732059	1.693063	3.247511
ENSG00000169087	1.366761	2.305911	3.472585	2.295215	0.825196	2.17817	0.75525	2.045755	2.926235	3.024489	1.286908	2.913938
ENSG00000117360	1.972323	2.116868	5.164753	3.024034	1.548537	2.100545	1.48847	2.192739	4.500392	5.145171	2.537536	3.670837
ENSG00000186298	0.838445	0.366675	1.726152	1.709303	0.579964	2.272838	0.3877	2.048386	4.614561	5.382396	2.31321	1.838574
ENSG00000074201	1.142958	0.65796	2.070468	0.835263	1.082437	2.309267	0.81536	0.94334	2.571116	2.160429	2.391576	2.490143
ENSG00000115317	1.308977	2.148117	3.096034	2.960605	1.285153	1.598617	1.36708	1.858989	2.97017	3.740956	2.396851	3.047945
ENSG00000048707	2.067635	1.441865	4.472043	1.142069	1.22026	1.330143	0.60095	2.740047	2.015785	2.802545	2.455696	3.337222
ENSG00000133246	1.549693	1.792614	3.426453	1.266959	1.112892	2.058507	0.89666	1.357523	3.675495	2.957352	2.347253	2.890639
ENSG00000115694	1.619697	2.751115	2.360434	3.328518	1.609157	2.162455	3.24597	3.998657	4.322947	3.831591	2.707566	3.603959
ENSG00000176155	1.970545	1.829345	1.713349	2.624098	0.922481	1.354836	0.31266	0.764551	2.071314	4.753508	1.150564	2.631167
ENSG00000062194	1.950297	0.926192	3.492737	1.307664	1.534617	0.383661	1.50799	1.089726	2.633041	3.051129	2.327156	3.147053
ENSG00000138688	1.255393	1.073111	3.589648	0.860222	0.720719	2.448525	0.51573	0.884742	2.373806	3.743512	1.450042	2.322905
ENSG00000115760	2.889642	2.548104	3.326143	1.5592	1.548718	3.697932	1.57075	1.822518	2.957688	4.247671	2.709744	2.846645
ENSG00000106261	2.428958	3.571129	4.566488	5.287118	4.282102	3.330768	4.09518	6.391313	2.066494	5.036061	3.594631	4.354293
ENSG00000104325	1.488542	0.506591	3.284473	1.737936	0.932508	2.10997	0.51695	1.329371	2.39739	5.014001	1.082351	2.655929
ENSG00000141030	0.932829	0.77053	2.991544	1.917048	0.378621	1.284721	0.37464	1.891975	0.897668	2.357627	2.419538	0.762454
ENSG00000075151	0.980137	0.774566	2.041528	1.4167	0.488597	0.24994	1.07273	0.467405	1.971749	2.007603	1.404906	1.969887
ENSG00000257923	2.654853	1.17794	3.385151	2.427441	1.396188	2.017014	1.47405	1.391357	2.501372	3.007618	2.583967	4.125197
ENSG00000039523	1.504299	2.585788	2.446502	2.064559	1.141905	1.442911	1.30773	2.622978	3.65242	3.546688	2.587836	2.614563
ENSG00000110713	1.93471	1.348544	4.954496	2.426926	1.660887	2.79646	1.55169	1.288886	4.396455	4.251334	1.760564	3.096482
ENSG00000181218	6.646747	3.612952	4.68624	3.005629	2.407402	3.352628	2.62152	3.987659	3.532229	3.555378	6.545753	1.234927
ENSG00000077420	1.360611	0.953949	4.051747	1.176407	1.064075	2.111129	0.58152	0.508518	3.019573	2.894773	1.290337	2.041597
ENSG00000061936	2.284056	1.075252	1.991834	1.991081	1.294579	1.846	1.52142	3.07388	5.311844	3.267353	2.632217	3.834716
XLOC_047324	3.239694	3.269885	3.324506	6.356917	4.217407	2.639206	2.93135	2.035559	1.547964	1.654511	1.721965	2.075984
ENSG00000141401	1.851047	1.879181	3.370919	2.814762	1.335509	2.724001	1.74674	2.170529	7.859968	4.466517	1.423249	3.205207
ENSG00000225889	0.244178	0.291673	2.5909	1.458649	0.929744	1.195582	0.32207	0.343837	1.467688	2.25231	0.929223	1.800754
ENSG00000165280	2.408641	3.181178	3.706164	4.658109	2.065995	4.11661	2.66017	4.076681	3.226847	3.689581	1.87627	4.500689
ENSG00000134910	3.050463	5.216923	4.195904	4.985151	1.148586	2.439013	4.97601	6.456089	5.681851	4.637163	4.739764	3.760497
ENSG00000157601	1.476786	1.533925	5.062105	3.449523	0.759141	0.868164	1.01445	0.853958	0.795626	8.812888	3.55998	2.326977
ENSG00000198089	4.138048	4.684123	8.023605	5.108033	3.487205	4.071065	4.04625	3.652195	6.610038	10.405664	4.24585	8.511119
ENSG00000118515	3.203676	2.814631	4.692482	4.949573	3.284162	2.938985	2.11361	3.524991	7.846253	4.441635	2.539053	3.991739
ENSG00000167604	0.942634	3.52577	2.875712	3.054684	1.102881	1.348461	1.92794	2.212109	4.413136	2.52002	3.132499	1.727171
ENSG00000198189	2.257653	1.907601	2.973134	1.29231	0.517093	1.518729	0.42857	2.530536	3.560789	4.227583	2.762891	2.22074
ENSG00000171148	5.049538	3.176675	5.484479	1.600691	4.743371	3.864524	1.61894	4.52894	8.888787	5.298884	4.041978	5.318222
ENSG00000164091	1.938022	1.379629	3.305657	1.552087	1.728009	3.140899	1.02997	1.924449	3.652943	5.45101	1.023057	2.217386
ENSG00000244754	0.855839	1.800834	3.637744	1.361221	0.977578	3.65363	1.09376	1.307492	4.179422	1.483725	2.874479	3.775154
ENSG00000141458	2.151372	2.644291	4.774436	2.012239	1.923363	2.580567	1.69325	3.569397	3.462543	4.889717	2.825047	3.146006
ENSG00000182934	1.593715	2.01711	4.064425	2.304866	1.373399	2.774954	0.9155	3.043929	3.657641	4.236902	1.984725	2.498208
ENSG00000110880	3.977021	4.290677	3.912866	16.118614	4.151427	2.738801	4.77913	5.084957	3.284392	3.168545	4.263032	6.319372
ENSG00000054654	2.480157	2.962724	4.27031	3.929652	1.884113	1.151933	2.80061	3.557979	3.46498	4.662178	1.607284	3.304302
ENSG00000125656	0.239285	0.360594	2.178757	1.136296	1.234126	0.307426	1.76591	0.933388	3.331336	2.434309	1.272028	0.560761
ENSG00000148660	2.609743	2.451352	4.454273	2.867393	1.396701	2.987669	1.68099	2.434659	4.513234	4.263133	3.375594	3.883296
ENSG00000168036	2.893706	2.650115	6.09647	1.806671	1.209376	3.585818	2.84342	2.157226	5.222027	5.417143	2.448818	2.137364
ENSG00000137955	0.746385	0.313603	2.626981	1.194132	0.495863	0.893716	0.32662	2.301123	1.869917	2.551504	0.868663	2.20982
ENSG00000166912	1.374549	1.267009	3.338827	1.790565	1.030715	1.85297	0.95953	0.560525	2.850701	4.00168	1.64721	3.650153
ENSG00000124067	1.415869	2.00286	3.402713	3.054485	0.960787	1.415259	1.6081	2.863672	2.91254	3.161105	1.838453	2.521415
ENSG00000203497	1.397882	2.33355	1.140486	2.439925	0.530607	1.182186	0.81646	2.354246	3.038002	2.844173	1.695891	2.390656
ENSG00000163399	0.988561	0.981916	3.437562	1.321728	0.714179	1.449391	0.58497	2.203166	2.266265	3.631963	1.38511	2.16003
ENSG00000090615	1.075309	1.045833	1.873463	1.692093	1.22651	2.786577	1.90901	0.970284	2.744836	3.326071	1.227666	3.34107
ENSG00000153113	1.287009	0.837398	5.700925	1.372939	0.542792	0.508732	0.41774	1.173728	3.108268	2.683263	1.20714	2.384855
ENSG00000250361	5.951073	5.602997	5.94517	7.95461	14.040533	5.013288	6.12835	15.907653	6.125355	6.791477	5.349468	11.662649
ENSG00000140688	2.527226	2.953727	2.86165	4.106761	1.573281	1.979131	3.74821	3.968907	5.04091	3.723372	2.123035	3.521149
ENSG00000158985	2.673862	1.67325	3.482905	2.638701	2.084056	2.932504	1.37198	3.342338	5.469069	4.784271	2.082833	4.115641
ENSG00000008517	0.780448	2.281469	2.360372	2.180219	0.926206	1.360544	1.26358	2.799872	3.578764	2.929239	1.46897	2.063624
ENSG00000135387	2.247122	1.740836	3.157451	2.125586	0.856739	1.505905	1.08594	2.23948	3.612464	4.170226	2.18754	2.943386
ENSG00000179912	1.025102	3.066559	3.349201	2.770239	1.888656	2.551997	0.54733	3.631782	3.92366	4.026694	2.195856	3.074571
ENSG00000143321	4.042288	4.933849	4.080223	3.676154	1.03477	2.151579	5.33405	4.023839	3.498936	4.498696	6.208562	6.579962
ENSG00000109323	3.284538	1.944552	3.489112	3.134245	1.776926	2.775697	1.86266	2.054245	4.097553	3.471309	1.382115	3.031809
ENSG00000025293	4.416029	2.963216	3.780948	3.303341	1.895239	2.595899	2.32249	2.580421	3.919205	6.328655	2.882686	4.014515
ENSG00000130177	1.927075	1.626185	3.048699	1.286304	1.506109	2.530152	0.69523	2.311409	2.506157	3.407529	0.600659	2.939054
ENSG00000169230	2.256521	1.934491	2.316229	3.366969	0.855351	2.082063	1.48073	2.663448	6.169105	4.71132	2.624746	3.437588
ENSG00000069943	2.139536	1.206472	4.42303	2.13529	1.77413	2.449214	0.81446	2.559762	3.332023	7.024887	1.866291	3.206274
ENSG00000113593	1.863404	0.844471	1.996621	0.764139	0.529989	1.570744	2.00365	0.8729	3.051525	3.071304	2.267419	2.30499
ENSG00000116001	1.689746	0.924208	3.01399	2.69659	0.846487	1.374163	1.21504	1.086219	2.847459	3.773403	1.512529	2.804747
ENSG00000133069	2.414072	1.121227	1.479731	5.369354	2.340983	0.779925	3.38652	1.515846	1.778877	0.385783	0.912002	1.904923
ENSG00000065882	1.404233	1.214589	4.348425	1.792348	0.96065	2.031064	0.95154	1.811804	3.618607	3.115763	1.299039	3.788536
ENSG00000132716	1.278799	1.610472	2.849869	1.817173	0.666491	3.117781	0.91698	1.216386	3.071421	1.744127	1.907942	2.739513
ENSG00000107317	1.735915	0.3024	1.190281	2.536787	2.356023	0.281295	0.92911	3.485898	1.593808	1.242305	2.904328	1.26635
ENSG00000110057	2.658103	3.515516	3.654865	4.668236	1.520426	1.933424	2.94421	3.273414	4.080901	4.738879	3.29632	4.863292
ENSG00000267121	2.697918	4.824705	5.075376	4.752735	2.876426	2.78607	2.31021	4.766972	8.551566	4.955638	3.653614	4.622625
ENSG00000131238	4.176907	3.827414	4.369531	0.669276	5.777274	4.035698	1.01855	5.00496	5.994317	4.148498	3.58456	6.161648
ENSG00000197958	2.68538	4.160254	4.824194	2.878353	2.647303	4.61512	3.73735	4.813382	9.07646	5.207905	3.583797	4.057153
ENSG00000139644	2.057483	1.801226	3.116534	2.66092	1.537315	2.818411	1.76988	3.592373	3.558642	4.510865	2.992808	3.637516
ENSG00000132424	2.34055	1.440847	4.359669	1.837443	2.037566	3.675624	1.5204	1.344572	2.838323	5.163964	1.923661	4.57649
ENSG00000213145	3.325704	2.524969	3.133515	2.982882	2.146777	2.351506	1.73987	5.110571	5.117252	7.219842	2.931825	2.039444
ENSG00000214212	0.504212	2.923075	0.539105	2.308241	0.657717	0.216298	1.98788	1.988908	2.058288	0.892019	1.937657	1.702401
ENSG00000148343	1.110098	2.89902	2.602477	3.46262	2.056988	1.746123	3.58116	3.591082	3.722308	2.268997	2.858559	3.730654
ENSG00000285793	4.600527	3.08942	6.154675	6.512309	3.663512	5.190037	6.17624	8.486418	7.501592	6.32449	5.962893	6.604447
ENSG00000105701	2.409536	2.971935	2.353584	3.789637	1.804914	2.765919	3.98325	3.9067	3.195726	2.832767	3.792331	3.962079
ENSG00000023191	2.2444	3.210292	3.211148	2.609608	3.657251	1.911586	2.97974	6.294463	4.575261	5.057116	1.869566	2.789673
ENSG00000116489	3.705182	2.752082	4.163225	3.470115	1.663049	3.572486	1.70997	2.980367	5.684642	6.633535	3.54006	5.452172
ENSG00000253352	1.26501	1.506479	3.591927	2.043774	0.929418	2.243327	1.20979	1.44562	3.0126	3.882949	0.424696	3.256494
ENSG00000189091	2.024576	1.644756	2.90588	2.532516	1.32623	2.858557	1.65391	3.100083	3.201055	4.335207	1.902536	3.435445
ENSG00000181523	1.426167	2.391797	2.714549	3.338442	1.518449	2.399714	2.142	3.359497	5.279937	3.184743	1.61547	2.995132
ENSG00000068903	1.219933	2.286193	3.396406	0.394647	1.171546	0.978819	0.90628	0.536077	1.288434	2.102027	2.216818	0.446617
ENSG00000121741	1.561419	1.02855	3.065391	0.891673	1.600532	2.435441	1.59387	0.128157	4.32411	5.780814	1.603553	2.300269
ENSG00000136021	4.035332	2.05562	3.866412	4.653651	2.762136	1.990454	2.29374	2.896542	2.772434	5.029602	2.861148	3.0378
ENSG00000100296	2.1305	1.735196	3.265483	2.157989	1.271164	1.929689	1.33058	1.321356	3.185769	3.190414	1.823009	3.261715
ENSG00000240065	0.32437	1.112051	2.088527	1.625051	0.36475	0.429986	0.71217	1.404742	2.008679	0.669077	2.06382	1.916199
ENSG00000088826	0.020369	0.051307	0	0.846754	1.066673	0.798242	3.05906	0.717439	0.134095	1.585828	0.056421	3.447757
ENSG00000116350	1.138852	0.789785	2.212512	0.806694	0.530461	1.508536	0.68766	2.206888	1.571583	2.863622	1.794363	2.810744
ENSG00000131979	1.306694	1.064083	1.897502	1.524842	0.117351	0.386912	0.83361	2.480027	0.261882	3.929198	0.199729	0.23007
ENSG00000185722	1.491537	2.85393	2.838557	3.001326	2.064567	3.864346	0.99275	1.967029	3.470215	5.528295	2.265965	3.185455
ENSG00000082781	0.826068	1.592164	0.160439	0.550417	0.981702	0.091368	0.1894	0.226584	1.846755	1.531831	2.766264	2.273356
ENSG00000236194	1.147178	0.761524	2.409145	1.360333	0.752354	2.443392	0.88286	1.090659	3.477854	3.171314	1.55624	2.866739
ENSG00000101109	1.69993	0.962189	3.371124	1.181563	0.556413	1.877445	0.70925	1.374089	3.003546	3.065129	1.345865	3.242118
ENSG00000247774	2.758125	3.160907	4.362659	3.737535	1.938622	3.027452	2.1944	5.253467	4.106382	5.683425	2.845693	4.160396
ENSG00000186716	2.098769	2.423514	3.248477	3.245871	1.635135	1.768048	1.50567	5.057878	3.305734	3.825776	3.45176	3.226512
ENSG00000205250	8.777575	14.126027	8.024175	8.708167	7.987327	8.059415	9.23171	13.968828	8.644789	11.868932	9.017511	5.940714
ENSG00000167323	1.903418	1.783788	2.108442	1.958748	1.047027	1.91611	0.75855	2.581899	2.694833	2.925869	1.147609	2.938086
ENSG00000132182	3.442114	2.189358	3.110543	3.59115	1.950472	1.238316	2.0355	3.52932	2.645863	4.35878	2.229933	5.245217
ENSG00000160201	1.495795	1.226603	2.713461	1.660672	1.03356	2.39129	1.14182	2.109432	2.899322	3.492504	1.262762	2.727716
ENSG00000153187	4.059587	3.48874	4.890216	2.879199	2.261793	4.555733	2.15608	4.280524	4.761763	6.467773	2.857628	4.825841
ENSG00000100664	1.815511	1.896118	2.789776	2.322562	1.703432	3.017748	2.20709	2.318431	3.463014	4.511847	3.9969	3.990833
ENSG00000136003	1.362395	1.857783	3.993132	3.514415	1.317735	2.244632	2.48228	1.522522	2.760291	3.95451	1.144879	1.494805
ENSG00000104133	3.168546	2.247014	5.708954	3.480616	2.646392	3.475336	2.54112	4.043799	3.941743	7.323935	3.377627	4.965022
ENSG00000131759	0.793647	1.941492	1.912979	2.646071	1.248257	1.63632	1.07217	1.80432	4.717486	3.613094	2.884582	1.669313
ENSG00000104814	1.372389	2.83016	2.268827	2.694386	0.938739	0.92623	1.75872	3.194535	3.067013	3.627015	1.798192	2.873997
ENSG00000274265	0.943369	1.178334	5.952758	1.520955	0.82598	1.332269	0.58899	1.996774	2.075313	3.867978	2.008572	3.810348
ENSG00000167461	2.814286	5.578591	4.856057	5.339218	3.139098	4.482378	4.38403	4.79104	6.469176	8.335467	6.448103	5.779765
ENSG00000178719	3.005782	2.43426	4.052567	35.264679	20.366226	1.743579	2.68708	4.32527	2.27683	2.058291	2.711159	3.453562
ENSG00000116521	0.602069	2.111431	1.958753	2.113279	0.541251	0.665604	1.56796	3.061255	2.10296	4.276293	1.231811	0.89964
ENSG00000075539	1.536558	1.824846	2.74992	2.134908	0.854051	4.022532	1.22156	2.522607	2.215705	4.855766	2.931544	3.507059
ENSG00000138107	1.487027	4.900461	5.323001	5.918327	2.748666	5.382846	4.15493	5.43191	5.700092	3.12267	4.128607	5.335435
ENSG00000140374	4.390139	4.410118	3.926279	4.411849	2.813729	4.851598	3.45696	2.415097	5.280585	6.236494	3.540578	3.346493
ENSG00000166501	2.245709	1.889903	3.732131	2.026673	1.266631	2.81941	1.42623	2.114286	5.193161	3.902608	1.940116	4.000117
ENSG00000267279	1.05007	1.191829	3.105619	3.09474	0.982143	1.71551	1.10106	0.802751	2.874085	1.709217	2.35515	4.168235
ENSG00000140983	5.178963	6.444821	5.753356	6.567312	3.734657	4.824446	6.21065	9.069448	11.276738	7.484809	5.75381	6.114173
ENSG00000175470	0.604532	0.338594	2.885118	1.885191	0.267921	0.399198	0.7022	1.35024	1.577898	2.557925	0.321796	1.875242
ENSG00000139687	0.350824	0.068573	0.901008	2.473428	1.594551	0.008927	1.12828	2.135727	2.423114	0.698288	0.140268	0.392738
ENSG00000204842	3.496623	3.333317	4.505584	5.081428	3.188171	1.526803	2.23532	2.63213	3.729747	6.158243	2.81024	3.836031
ENSG00000150753	1.036672	1.766865	3.740759	1.622019	1.458594	1.726567	0.78933	1.013176	2.423948	4.198861	2.144819	2.744994
ENSG00000105722	1.583809	3.253374	1.758682	3.38433	1.980188	1.72734	1.75614	4.095064	2.519954	2.381362	2.86045	3.101243
ENSG00000115464	2.464713	2.005418	3.912539	2.819804	1.681945	2.898036	2.06241	1.734835	2.632879	4.922033	3.359847	3.884215
ENSG00000178971	1.870057	3.65628	3.187148	3.068229	1.079309	3.116592	2.08998	3.763147	5.039127	5.20151	2.64104	3.924943
ENSG00000272501	2.144855	2.753216	2.964129	1.580989	2.054079	1.306802	1.66707	2.283399	4.137053	3.234214	3.186686	3.821354
ENSG00000119559	1.995633	2.601411	3.160761	3.570758	0.979811	1.732122	1.7171	3.114823	1.627282	2.974088	2.808435	3.379053
ENSG00000174227	1.866505	1.596199	3.178758	2.195859	1.084908	2.234477	0.96661	1.613996	3.130328	3.593038	1.788087	3.832316
ENSG00000224699	1.617355	1.315721	2.696256	1.389172	0.919497	2.523312	1.25341	1.930509	2.806621	3.728214	2.042205	2.861906
ENSG00000143815	3.070284	1.411465	2.697037	4.010845	1.659259	3.805047	2.46001	2.424956	5.909862	3.085289	3.616146	4.230302
ENSG00000182768	2.604036	1.256232	2.260299	1.337646	2.260938	3.494412	2.08522	2.91001	2.4063	4.312209	4.19959	3.464244
ENSG00000101608	2.13911	2.38351	3.766653	3.512402	0.894639	2.32546	1.42116	3.237693	4.554457	7.490801	3.06023	2.133797
ENSG00000008988	2.00E-05	0.137229	2.80E-05	0.028569	2.76681	4.014172	1.05626	4.18189	2.231978	0.322119	2.016711	0.160628
ENSG00000144746	0.952732	0.37017	4.008285	1.927493	0.002229	0.669615	0.34811	0.825781	1.892308	1.726288	2.040041	0.506862
ENSG00000198265	1.278412	0.488022	2.03716	1.145754	0.251839	1.617313	0.21221	0.807276	2.074678	2.775126	1.092355	1.866044
ENSG00000133612	0.66959	2.183106	2.341726	2.583123	1.26035	1.722358	1.78842	4.403954	3.541155	4.356373	2.546972	2.601508
ENSG00000104738	0.880266	1.287215	2.002802	4.050258	2.60111	2.707563	1.33001	3.991949	2.216378	1.152222	2.268951	1.768326
ENSG00000182718	1.462413	1.898768	2.414788	2.171538	0.724403	2.405071	0.64984	3.529092	3.43045	3.901312	1.73767	2.773424
ENSG00000163597	4.562647	4.372027	4.524136	3.022686	3.027982	2.720314	2.78043	3.990789	4.157396	3.090696	4.156091	4.959411
ENSG00000074319	2.278034	1.991361	3.291622	2.126367	3.365924	1.543041	1.44184	3.336096	2.14027	1.030231	2.403936	2.917841
ENSG00000092098	2.317985	2.838595	2.162805	3.089326	1.465478	3.016772	2.57143	2.830818	6.26587	5.93925	4.428448	5.855938
ENSG00000229474	1.542807	2.27045	2.344692	3.883365	1.158054	2.406414	1.55163	1.690958	2.234683	3.491681	2.552025	3.121135
ENSG00000085662	1.355703	2.19162	2.439969	1.495952	1.303892	2.079527	1.16614	3.466245	2.867934	3.674861	1.505543	2.503819
ENSG00000133858	2.436587	1.339106	3.057878	1.661958	1.303952	1.906822	0.84598	1.231271	2.462113	4.637103	2.239313	2.710037
ENSG00000117713	2.481708	2.749059	4.823088	2.972854	1.910095	2.440976	1.25	2.516781	3.9115	7.398373	3.015294	5.789554
ENSG00000105063	3.036568	3.874925	4.529472	4.890751	2.417987	3.413147	3.05551	4.330042	5.845716	4.781652	4.566857	3.945604
ENSG00000165458	2.576844	4.103114	4.639594	4.104134	2.00086	4.597728	5.21315	5.276328	4.93609	3.963804	2.954379	3.97659
ENSG00000158710	3.732151	5.098742	4.874849	7.087196	4.772873	2.603844	4.2293	6.141614	5.597646	5.446549	4.676881	6.446204
ENSG00000225733	2.216661	1.712567	2.282661	1.701354	1.377979	2.952304	1.59067	2.377583	3.826958	4.363457	4.182458	3.843456
ENSG00000157823	0.841266	1.412117	3.026597	2.114187	0.749646	1.634278	0.74131	0.96389	2.612719	3.201939	1.538962	2.023383
ENSG00000159461	1.027461	1.46789	2.560877	1.906238	1.681784	1.514719	0.83905	1.192528	2.777178	3.091669	2.22614	3.494487
ENSG00000127616	1.027828	1.627806	2.475027	1.832181	0.554145	0.744835	1.45293	1.899192	2.395182	3.252442	1.589793	2.601424
ENSG00000136878	3.523096	3.436395	4.204782	2.894665	2.72934	1.974599	4.84228	5.573728	4.123888	3.439334	2.68792	3.571686
ENSG00000269352	1.980056	1.412003	1.811293	2.944085	1.642314	0.498827	1.68815	2.821897	4.109597	2.774282	1.854275	2.861569
ENSG00000007047	0.280364	0.167584	1.931091	0.556721	0.697355	1.679675	1.79506	2.380844	1.210571	1.12632	0.31807	0.839226
ENSG00000278970	1.94755	2.936498	3.101787	2.745898	1.86929	2.197177	2.12389	4.269306	5.473045	4.223195	2.590905	3.152233
ENSG00000165025	0	2.277724	1.884138	0.618186	1.463275	0.578254	0	1.206247	1.473733	0	1.491722	1.979508
ENSG00000126012	1.386009	1.683852	5.454441	2.30518	1.145585	1.593384	1.9692	2.034083	4.712198	2.995824	2.376658	3.502987
ENSG00000135945	1.010774	0.883718	2.370416	1.052255	0.622429	2.139835	1.24567	2.11882	2.609553	2.768902	1.077292	2.537112
ENSG00000160218	2.328043	2.521938	3.888659	3.026661	1.543596	2.662164	1.47975	1.6258	3.515718	3.943277	2.557478	3.062907
ENSG00000106348	4.173381	5.374244	6.542609	5.860257	3.601668	4.203569	4.25348	6.732309	10.397211	6.660642	6.391294	6.560135
ENSG00000157191	1.557072	2.492701	3.308438	3.815741	1.085921	2.135044	1.92915	1.713248	4.073014	4.569236	2.051904	2.811816
ENSG00000078747	3.399848	0.848079	2.38759	3.463372	3.326952	3.41126	1.44383	1.71021	3.083799	2.777854	1.551913	2.676331
ENSG00000152223	0.935623	0.908436	2.459845	1.510747	0.839324	4.329774	0.64355	0.660103	2.317886	2.604325	1.149211	2.717631
ENSG00000213626	1.875597	2.061062	3.554041	2.712559	1.33446	1.406937	2.03167	2.56364	3.329675	5.191061	3.231247	2.252908
ENSG00000270120	2.429015	1.452982	4.529966	2.431401	1.639341	1.672083	1.29599	0.817757	4.191425	2.913489	2.364372	2.302521
ENSG00000093000	1.834872	1.991706	3.930347	2.137157	1.596769	2.980774	1.74964	2.660803	4.503394	4.449004	1.693808	3.758553
ENSG00000181163	2.059443	1.200082	2.827836	2.170798	1.024197	2.829335	0.99264	1.923121	2.755806	4.173611	2.178327	1.749128
ENSG00000105643	1.633214	2.293441	2.341467	2.494149	2.444186	1.682802	3.03617	4.105763	3.675863	1.384284	2.400635	3.408294
ENSG00000166295	1.122697	0.792964	2.730373	0.728871	0.073458	1.631328	0.20766	0.274786	1.816638	1.939575	2.081891	2.217833
ENSG00000104518	1.437238	2.338801	4.282833	5.336701	1.379881	3.608965	3.49941	3.131448	3.792378	4.446191	3.736156	2.930383
ENSG00000058600	1.978628	1.625716	2.275623	1.8032	0.784186	2.223093	1.31981	3.069414	3.188401	3.41467	2.162085	2.978134
ENSG00000130338	1.148471	0.496057	1.998214	1.108283	0.394368	0.558342	0.11931	0.707771	1.773427	5.948535	2.703562	1.835678
ENSG00000160305	4.234897	4.946728	6.586549	2.552715	5.062742	5.310005	3.20226	6.270329	5.586493	5.551911	3.278595	4.661162
ENSG00000175390	1.081506	2.149551	1.00398	1.546765	2.489845	1.118178	1.05869	3.059323	3.294997	2.567048	1.867223	0.662056
ENSG00000173812	2.125013	5.803117	2.812499	2.359469	1.930337	7.517156	3.62613	3.083461	2.841543	3.64977	6.518257	2.488629
ENSG00000131408	2.137068	1.709062	3.090058	2.35504	2.251923	1.273058	1.73941	3.999183	4.373191	2.90808	2.571779	3.712039
ENSG00000100376	0.246675	0.539049	3.374649	1.367183	0.856617	1.055064	2.97093	1.376402	2.963636	2.480639	0.970278	1.668642
ENSG00000065809	1.323932	1.107801	3.682379	1.67345	0.998374	0.783856	0.86621	0.97164	2.75799	4.570093	2.229979	2.847747
ENSG00000196510	1.541354	2.786847	3.551984	4.320862	1.809033	2.321925	2.20512	3.396596	3.05531	5.593765	2.580559	3.954349
ENSG00000151576	0.516086	0.106956	2.242059	1.153191	0.299606	1.64537	0.24763	0.638353	2.096433	2.730798	1.294558	0.805384
ENSG00000198728	2.528368	3.11128	4.607672	4.51856	3.735143	3.098751	3.86528	4.186844	5.874803	6.223543	4.789759	3.575981
ENSG00000187778	0.577471	1.008659	1.276527	1.921936	0.518848	1.330632	0.83599	0.5761	2.863808	3.578273	2.303581	1.247694
ENSG00000223891	4.899988	1.582852	1.021273	2.679257	1.846132	1.861017	4.37652	3.229533	3.189085	1.961926	2.194325	2.840474
ENSG00000163625	1.171388	1.710513	2.917717	1.483453	1.034607	1.446345	1.1193	1.922602	3.147963	2.29637	2.775785	3.364347
ENSG00000144504	0.738084	2.052114	2.927222	2.634044	0.868536	0.876944	1.58536	2.441231	3.706916	3.399156	2.123917	2.521334
ENSG00000131504	2.770582	2.001918	3.702629	1.979076	1.21115	2.615404	1.62869	3.134583	3.32031	3.948207	1.716149	2.706646
ENSG00000228382	1.538065	0.949735	1.694968	2.290824	0.6072	1.12708	0.5721	1.354875	3.250936	3.263099	1.407431	3.153327
ENSG00000089094	1.031109	1.274311	2.51037	1.65662	1.365072	1.342709	1.06231	2.543869	3.149975	2.858437	1.777428	2.74456
ENSG00000146872	1.474167	0.641505	2.622513	0.850902	0.376759	1.045484	0.43431	0.941776	2.271394	3.512649	1.37078	2.068549
ENSG00000108405	2.500545	4.594197	5.250473	5.162	2.95595	3.569243	3.82201	4.698513	6.728672	4.52296	3.893505	4.506289
ENSG00000135164	1.231254	1.108303	3.36083	1.297653	0.60595	1.266627	0.50827	1.091804	2.083419	4.74649	0.551963	2.660721
ENSG00000196588	1.62849	1.15086	0.965709	0.756267	1.088742	0.151032	0.14109	1.901285	1.803299	2.305807	0.311267	1.776219
ENSG00000267263	0.976123	1.509954	2.423604	2.227288	0.810193	0.720265	0.68178	1.098336	2.329104	3.507341	2.075484	2.437068
ENSG00000125458	1.594217	0.864105	2.843422	1.773274	0.659358	1.243337	0.71095	2.202655	1.025988	2.691654	2.331894	1.422485
ENSG00000187266	1.518401	0.670732	1.455158	1.140978	0.239849	0.575907	0.81801	2.516594	2.509616	1.829282	0.586922	3.504213
ENSG00000134899	1.287121	1.552913	2.697608	1.504939	0.862038	0.824012	1.17327	2.198578	2.082703	3.012177	0.820762	2.694075
ENSG00000138172	2.747148	3.5464	3.225974	3.290544	2.172886	1.972611	2.62262	4.152473	3.922415	5.037309	2.211333	2.717353
ENSG00000156298	3.404974	1.054959	4.063701	4.157694	2.370062	1.403708	0.96909	1.987411	1.632789	0.989217	1.292167	2.390004
ENSG00000085832	2.509201	2.158725	3.822845	3.538808	2.491356	2.428356	1.1445	4.383863	2.652796	5.762719	1.896942	3.230455
ENSG00000137266	2.057474	1.747903	1.152521	1.992886	2.06544	3.060978	4.75066	3.320117	0.353994	2.466408	1.637054	4.133801
ENSG00000130150	1.476527	0.62514	2.422953	1.430063	0.455694	1.237997	0.66802	0.833521	2.874923	2.048525	1.678649	0.667343
ENSG00000110330	0.533301	0.786951	2.862314	1.229661	3.426694	0.996205	1.2005	0.564193	2.488271	2.367461	0.692773	2.673441
ENSG00000149100	2.917454	1.792445	3.698763	2.105761	0.81617	0.670788	0.33663	2.580286	2.514119	2.226648	3.123634	3.166517
ENSG00000004399	0.818914	2.496952	2.750111	1.629847	1.74573	2.281067	2.25449	3.317572	3.794349	3.499193	1.97667	3.07673
ENSG00000115677	4.133331	3.638923	6.00682	4.187747	2.637145	2.748869	2.60786	4.085239	6.353893	4.886235	3.917364	4.66239
ENSG00000099817	2.258848	2.242497	2.180024	2.84765	1.348366	1.365924	2.08179	4.968992	4.071573	3.193536	1.519045	2.060102
ENSG00000172795	2.909978	1.33759	2.512785	0.924309	0.83558	1.11034	0.69166	2.252297	2.206384	4.400968	1.2081	1.972455
ENSG00000140943	2.430265	1.693659	3.021547	2.222095	1.411394	2.024499	1.91494	3.575792	3.684975	5.689239	1.951477	3.235289
ENSG00000063978	2.129273	2.131903	2.996637	3.273726	2.521073	2.134134	1.55584	2.596617	3.667662	5.029294	3.073149	4.318756
ENSG00000103064	1.208235	1.90114	4.276368	1.753605	1.062404	3.217414	1.08322	4.075362	1.753962	2.484495	1.157416	2.359165
ENSG00000269292	1.130858	1.039451	1.624095	2.045285	0.370707	1.052698	0.70522	1.992473	2.727887	2.311562	3.187941	1.885702
ENSG00000125826	1.938532	1.542954	3.494569	3.448978	1.419393	1.247129	0.65582	0.887903	1.922436	2.70212	2.57286	2.194962
ENSG00000110911	1.714519	0.954005	2.120955	0.786537	0.438624	1.516564	1.22193	0.795602	2.213664	2.912475	1.41495	2.750834
ENSG00000115947	2.150397	0.909481	2.193312	3.749506	2.551632	2.393823	1.00204	1.096088	1.226979	2.926101	1.906447	1.965523
ENSG00000203896	0.711259	1.441137	1.550529	2.65146	0.60498	2.034896	1.56304	2.546717	2.646194	3.492172	1.484484	1.691197
ENSG00000250334	4.216597	1.981329	3.91383	4.380692	2.140821	4.035738	3.5206	3.310292	3.165585	3.174224	2.670177	4.11783
ENSG00000122674	1.334343	3.333375	1.814701	6.694218	3.206501	4.551458	1.82828	2.010746	3.003443	2.399776	2.732526	2.720686
ENSG00000103496	1.834807	2.556982	2.900916	2.854019	1.873965	1.568212	1.64517	2.451535	3.38494	4.427716	2.474335	3.215907
ENSG00000143537	1.34477	2.599688	1.918263	1.501479	1.113477	1.284739	1.14152	3.255214	2.91268	2.172357	2.80239	2.032545
ENSG00000102103	3.782957	2.284237	3.295636	3.403585	1.786779	1.772566	2.89389	2.651024	4.384157	3.971864	3.505469	5.356561
ENSG00000168137	2.634374	2.292863	5.216809	3.467211	1.998934	3.537943	1.859	3.343443	3.246331	7.454036	3.134779	3.952888
ENSG00000125503	2.593162	3.162319	4.49646	4.956729	1.461371	4.54983	3.86421	5.443687	5.583122	4.722238	3.766937	3.747127
ENSG00000131748	0.606854	3.854744	2.423353	3.00932	1.439561	2.069237	1.69283	3.898712	2.071005	3.4542	2.664905	2.384898
ENSG00000144848	1.700309	1.793108	2.4656	3.362956	1.083022	0.992695	1.41215	2.728288	3.743905	3.773378	1.61778	2.661721
ENSG00000100109	0.948335	1.698353	1.913566	1.167629	0.335963	1.376885	0.6867	1.793607	2.262882	2.628117	0.729193	2.463554
ENSG00000116478	2.966394	3.410349	5.024109	4.096689	2.441644	3.997302	2.70542	6.033718	4.179912	4.721351	3.935017	4.125613
ENSG00000103313	2.110452	2.553594	2.773769	3.472665	2.3181	1.825386	2.12643	2.773355	3.845229	4.859972	3.263906	3.890968
ENSG00000196083	2.025676	1.801289	3.086868	0.968414	1.05685	1.287465	1.03312	1.290549	1.906667	2.875435	1.853166	2.615278
ENSG00000121774	0.224856	1.289709	2.122131	2.615834	1.346732	2.260005	0.35165	0.311035	0.737192	1.147628	0.580259	1.09366
ENSG00000114416	1.587214	1.519917	2.682688	0.970867	1.480268	0.829223	1.0367	0.615215	4.412892	4.526485	1.73568	3.661962
ENSG00000120727	2.017188	1.440007	6.845317	1.12058	7.98086	1.261936	1.33736	5.639778	1.671689	2.748507	0.924129	2.270449
ENSG00000143543	1.53012	0.608528	0.822674	1.339517	0.687059	2.112448	2.44729	1.375062	0.602666	2.086477	0.668982	1.321737
ENSG00000162959	2.018821	2.200444	2.437629	1.288707	0.204611	3.223985	1.97664	1.164376	2.991879	1.191834	0.896092	0.556256
ENSG00000172845	1.313721	1.076638	2.059449	1.607124	0.622277	2.401807	0.65137	0.740702	2.28499	2.680229	1.519392	1.521178
ENSG00000100150	3.032757	1.688656	2.334288	1.356128	1.67837	1.364101	1.20771	1.12528	2.535372	3.226527	2.432363	4.678574
ENSG00000170004	0.947405	1.123032	3.562037	2.292079	1.26684	1.096307	0.68665	1.999361	3.108251	3.741595	1.5222	2.037325
ENSG00000126216	1.262868	1.40895	2.217773	1.682368	0.82618	2.341431	0.53635	1.444423	2.457255	3.004757	1.575217	2.54431
ENSG00000113360	1.96452	1.825822	2.429159	0.424587	0.283659	0.525448	0.09774	0.971826	1.529741	1.649397	1.031022	1.343468
ENSG00000258017	1.216328	1.706281	2.119805	2.854407	1.074653	2.071078	1.61069	2.806561	2.240789	2.915199	2.886481	3.112857
ENSG00000163534	0.359473	0.747882	3.23123	0.867749	0.147319	0.677686	0.73427	1.659307	2.949347	5.641302	1.020058	3.538122
ENSG00000104859	2.164782	2.507324	3.494763	1.869161	1.281005	0.852011	2.61537	2.635258	4.263113	3.094583	1.954287	4.751942
ENSG00000198000	4.760564	2.577497	3.139589	4.149041	4.60705	2.992614	2.76279	2.850344	3.144747	3.828382	4.314302	4.120618
ENSG00000072310	1.204585	2.249193	2.96349	2.285998	0.893963	1.66516	1.86574	3.542442	4.683448	2.423645	1.43471	2.409732
ENSG00000132676	5.240406	9.836916	6.599512	12.328212	5.97436	7.960364	5.87296	5.425886	5.30205	5.643631	5.70333	8.182839
ENSG00000169231	0.561082	0.550307	1.502696	1.614836	0.401675	1.263527	0.36813	1.950456	1.22331	1.047769	1.857913	2.389024
ENSG00000110628	1.842327	2.402984	1.737842	2.973686	1.303702	2.123507	1.79586	3.699756	3.52424	4.428011	2.427478	3.233654
ENSG00000160712	2.44896	1.462113	2.9107	1.1529	1.50421	1.889064	0.33849	1.29857	3.671695	3.620286	1.795328	3.487287
ENSG00000026950	2.797693	3.35843	5.661617	3.94116	2.329831	3.732038	0.30091	3.284971	3.255786	5.692529	2.645453	4.375657
ENSG00000198959	1.96087	2.611947	1.588336	1.611196	1.816766	1.040446	4.45617	2.989237	1.220616	0.977378	1.089019	2.384417
ENSG00000135932	2.698943	0.529936	2.613955	1.024883	0.804627	1.150877	0.33325	0.546034	2.900241	1.219764	1.557977	2.195356
ENSG00000126822	3.607943	3.941182	3.159708	4.389915	2.649637	2.937824	2.45724	6.353204	5.509186	3.405363	3.163978	2.376557
ENSG00000137845	1.008789	1.403966	1.824615	2.168678	0.443055	2.083471	0.80581	3.860492	2.483879	3.18747	2.695357	1.62335
ENSG00000138835	5.273535	5.741254	5.671188	6.311083	4.45023	4.26574	3.17613	5.514277	4.917496	6.152124	4.727271	3.978634
ENSG00000106153	0.466653	0.649345	1.620915	0.882897	0.637533	2.316998	0.56311	1.400411	1.518867	2.302776	1.801509	1.422811
ENSG00000185122	1.93852	1.640266	3.392197	3.334488	1.697377	1.771172	1.27597	2.787366	2.859739	3.434821	1.426866	2.054838
ENSG00000141012	2.89348	5.720302	4.337143	5.550258	2.522717	4.15932	5.02712	5.328935	6.850963	5.572253	4.430493	5.088839
ENSG00000120889	1.206074	1.284029	1.857146	1.01334	0.957239	1.403099	0.92459	2.879302	3.240044	2.613699	2.339234	1.992276
ENSG00000143811	1.37209	2.336779	2.978204	2.687047	1.113604	2.039818	1.78051	3.289678	3.143176	4.295474	3.662833	3.084252
ENSG00000067836	3.952379	1.754277	1.828604	1.959898	1.820484	2.524903	2.00228	3.093378	2.832276	3.16343	3.290531	2.811654
ENSG00000106635	1.912967	2.7705	2.304922	2.572234	1.723017	1.296894	1.0699	3.089796	3.32815	4.412833	1.802476	2.609612
ENSG00000164574	0.284588	2.219748	0.811628	0.146839	0.930642	2.405997	1.57045	0.54849	4.626118	3.21885	0.609768	1.009018
ENSG00000166136	1.619883	1.51742	2.855024	1.653389	0.984769	1.676675	0.60345	2.536221	2.593984	2.748524	2.268156	1.825539
ENSG00000141968	1.669638	4.09658	5.423938	5.092178	2.655404	4.265983	4.79091	4.502296	9.358121	4.305965	3.809177	7.646136
ENSG00000285994	0.999091	1.078702	2.511875	1.828667	0.871466	1.105656	0.91189	1.364606	2.518737	4.313025	1.930422	4.591688
ENSG00000136026	1.178983	1.769124	1.175311	2.253073	0.777618	1.333797	2.4598	2.847571	2.022335	2.340331	1.099517	3.365632
ENSG00000131323	0.815699	0.588824	3.181242	1.160559	0.199413	1.364011	0.24826	2.171811	2.014046	1.859215	0.889928	1.869572
ENSG00000117523	1.289214	0.738898	3.529538	2.762663	2.072172	1.1829	1.68841	2.605578	3.249093	2.968011	1.88053	2.572512
ENSG00000123636	1.562671	1.763903	4.319579	1.09416	1.666856	2.151222	0.89993	1.511193	4.034107	5.935623	2.455818	2.738493
ENSG00000099956	1.757282	1.286758	2.56492	2.189689	0.808705	1.172422	1.52913	2.408079	3.04194	3.918772	1.802259	2.946943
ENSG00000224614	2.205453	0.440306	1.068225	0.831454	1.558172	0.498105	2.25436	1.773876	0.188479	1.673696	0.963661	2.10903
ENSG00000171863	0.857239	0.136345	0.980662	0.576027	0.258615	4.728887	0.30223	0.504253	2.055796	1.311818	2.35957	3.324661
ENSG00000100364	0.620625	1.291755	1.795226	6.37802	1.002752	3.679341	3.84659	6.645759	1.793284	1.519667	1.306256	1.033402
ENSG00000163874	1.267228	3.289378	1.828141	2.828634	0.776466	1.738407	2.1802	2.817165	2.932917	2.31903	1.540702	1.915568
ENSG00000130741	0.500603	0.156317	0.920118	0.481363	2.934444	4.914552	2.22989	5.454666	9.592751	0.80495	0.292506	0.706551
ENSG00000197321	2.580429	2.99557	4.084846	2.976721	2.090961	2.190085	1.29234	2.089451	3.077216	4.05839	1.869452	3.08537
ENSG00000134444	1.204704	1.495405	1.639745	1.302794	1.129358	2.489921	0.72131	2.368459	2.578616	4.645615	2.225565	3.983027
ENSG00000101940	1.309138	2.582994	2.65652	2.546021	2.45813	3.260805	3.49005	2.101266	1.985251	5.215674	1.75246	4.550594
ENSG00000156304	0.987682	0.53076	2.13502	1.422173	0.459182	2.578147	1.07046	1.931312	0.860855	3.617806	1.465259	2.614159
ENSG00000235314	0.230263	2.297138	1.023492	1.369656	1.554381	0.313001	1.39137	2.49966	2.994595	1.672205	1.52246	3.124349
ENSG00000161904	2.128596	2.29651	3.265709	2.525259	2.156882	2.559027	2.23257	3.10396	4.448033	4.313163	3.845523	3.619245
ENSG00000167483	0.370495	1.229293	1.60312	1.419203	0.877866	0.871099	1.0001	2.247081	4.049164	2.962235	1.8546	3.578406
ENSG00000130159	3.06976	0.226006	0.839754	0.548861	2.892504	1.768435	4.23389	3.202479	1.540973	0.964104	1.119994	0.983333
ENSG00000132359	1.542644	1.263642	2.086153	2.494662	0.684092	1.285536	0.81504	1.325287	2.230646	2.414604	1.184177	2.161144
ENSG00000117115	2.344491	2.770793	2.338532	1.725603	1.321394	3.608784	2.83941	2.838338	5.293523	1.690948	4.017306	2.893946
ENSG00000249086	0.76619	1.092381	1.751169	1.188043	0.94068	0	0.28833	0.505105	2.342515	2.205417	1.774488	2.130583
ENSG00000036257	1.15131	1.022076	3.147829	1.649501	0.481942	2.04931	0.74896	1.699781	1.96577	4.68107	1.810887	2.42057
ENSG00000276550	0.854653	0.411491	0.636192	0.653571	1.393216	2.619937	2.28809	0.567404	2.487182	2.968877	2.320033	0.697769
ENSG00000074706	1.754264	0.677869	2.137286	1.374928	0.749239	1.555061	0.84231	1.003687	2.110588	3.019633	0.640476	2.040055
ENSG00000241258	2.352207	1.109876	2.087171	1.342912	1.936193	0.30412	0.85907	0.667983	2.068857	1.204734	1.302515	0.538577
ENSG00000145012	1.581654	0.874466	2.975058	2.142674	0.750169	1.199589	1.18314	1.462618	2.011413	2.259237	0.822154	2.226105
ENSG00000105856	2.03559	0.552092	3.104369	2.206368	1.04466	1.825585	0.84975	2.102701	3.102359	4.256511	1.938281	2.208131
ENSG00000122218	1.029767	0.903343	2.560061	1.598899	0.759672	1.481244	1.74107	1.386094	2.379108	3.312903	1.602174	2.381764
ENSG00000010322	2.025771	3.240796	2.830119	3.234104	1.281169	2.85379	1.99375	4.476551	3.866739	4.219024	2.599333	3.256738
ENSG00000197912	2.879827	3.500344	5.017922	3.786492	2.516101	4.526617	3.67351	4.548957	4.767475	7.088935	3.803339	5.987307
ENSG00000133835	1.666929	1.41086	2.550035	1.282977	1.755934	1.126338	0.87811	3.511125	3.454861	2.374207	2.881377	2.159633
ENSG00000145495	2.816029	2.680992	2.961145	4.237549	1.904487	3.241678	3.15654	4.917412	4.055659	3.948007	3.347846	4.785177
ENSG00000272449	2.026505	4.484097	1.995674	3.431242	1.545687	2.14314	2.96139	3.03067	2.991449	3.108294	0.198021	2.474594
ENSG00000177728	2.480217	2.953455	3.040369	3.729295	2.463622	3.132509	2.08015	4.485827	4.851045	4.404849	1.988276	2.846027
ENSG00000255949	1.183649	2.806544	1.801085	2.706055	1.198885	1.451821	2.78803	2.743343	3.442172	2.896239	1.631244	1.17139
ENSG00000146063	1.33042	0.328501	1.462967	1.369587	0.670592	0.486171	0.24332	1.608001	1.152133	1.93543	0.512073	1.961198
ENSG00000100479	2.191406	2.640584	2.283618	6.569378	1.541822	4.517977	1.22217	3.487377	2.141837	2.8062	1.124363	2.628522
ENSG00000197386	1.648207	1.719307	3.397503	1.532493	0.815276	1.867499	0.94526	1.874264	2.9754	4.199182	1.994434	3.516455
ENSG00000166947	3.047538	1.638775	1.269501	0.931611	2.385955	0.563426	2.19521	3.779824	1.247875	1.063769	1.236021	3.268278
ENSG00000140829	1.013774	1.095621	2.479374	2.014163	1.216037	1.649603	0.6922	2.110252	2.00845	2.627521	1.384793	3.128959
ENSG00000126581	2.641492	3.18366	4.117604	3.053462	2.352152	2.609003	2.42389	3.275107	3.871568	4.738732	3.506138	4.889579
ENSG00000175274	1.489999	3.100843	2.546002	3.776083	0.724174	1.838358	1.61182	2.403303	3.743035	3.039061	2.590217	2.171734
ENSG00000214706	1.457962	4.608225	2.00507	1.576573	1.495022	2.838395	2.32298	3.717311	2.553248	0.971701	2.7842	2.44269
ENSG00000248323	1.194169	1.632126	3.264155	2.748672	1.204522	1.012102	1.52592	1.960971	3.109747	6.239204	1.699502	2.415353
ENSG00000061987	1.806841	1.625223	1.856604	0.708519	0.831281	2.364144	0.5711	1.274986	2.584931	3.981566	1.362491	2.329313
ENSG00000249437	1.159188	2.457433	2.87641	0.814031	1.775504	2.075317	1.08176	0.557721	1.131679	3.721434	1.292052	3.851754
ENSG00000182446	2.991882	5.027721	3.756936	3.686577	2.380683	4.721782	1.55446	3.449464	4.259204	4.13207	2.920265	3.485148
ENSG00000165819	1.194348	2.368353	2.903018	1.486561	1.518116	2.567092	1.48165	2.205019	3.414111	2.527562	1.643557	2.267224
ENSG00000130787	1.18156	1.828523	2.063376	3.629837	1.207151	1.518042	1.60395	2.988906	2.981932	2.588815	1.935789	2.668529
ENSG00000091073	1.371704	1.722984	3.165216	3.381546	1.283492	1.8719	2.03401	2.923582	2.669466	4.031815	1.665538	2.34488
ENSG00000137497	3.308817	2.928928	3.009684	2.6711	2.121913	3.371998	1.90442	3.922703	5.109087	8.465957	3.926703	7.426415
ENSG00000109920	2.381966	2.676649	4.123772	2.139577	1.278059	1.666798	1.03346	1.571194	2.650468	5.454032	1.599233	2.435156
ENSG00000065883	1.326022	0.668355	2.368789	1.3622	0.764543	1.49013	0.51786	0.940331	2.077666	3.805564	1.100073	2.680067
ENSG00000110080	1.917279	2.207847	2.33606	2.712281	0.916546	1.53153	1.56563	1.949906	3.746984	3.31976	2.820584	3.61289
ENSG00000131508	1.667031	2.154906	8.792265	4.359533	2.996753	1.684914	2.0013	1.607951	1.468714	2.175317	2.970283	3.473666
ENSG00000187147	1.913725	2.690028	2.303953	3.232218	1.610882	1.556094	1.68548	2.414292	2.919485	4.456424	3.166446	2.691541
ENSG00000169714	3.107688	1.002104	1.390253	3.536222	0.519615	2.200303	0.94876	2.32033	1.684658	4.328721	1.072999	1.31569
ENSG00000065978	1.775153	0.609798	1.793682	0.846552	0.981418	0.206853	0.96476	1.885103	2.283675	2.002181	0.524029	1.334538
ENSG00000108622	2.055283	2.183284	2.866173	2.712509	1.074159	0.956524	1.18534	2.117264	4.033776	3.299896	2.879289	2.311291
ENSG00000168214	1.736342	1.028555	1.772874	1.286149	0.869531	2.262004	0.53211	1.06913	3.254454	2.318821	1.835554	2.525833
ENSG00000117362	1.341761	3.289171	2.261335	2.569061	0.941865	1.585195	2.23552	2.577604	4.419164	2.834794	1.75404	1.417926
ENSG00000196204	1.173009	0.462612	2.208511	1.003011	0.634633	1.153985	0.87877	2.246214	1.928223	2.158358	1.172874	2.143085
ENSG00000152818	1.958814	0.937454	3.118095	1.336676	0.83431	1.456861	0.76273	1.668783	2.186061	3.594504	1.318884	2.713274
ENSG00000141084	2.250467	1.661933	6.357377	1.632948	5.775497	1.582594	16.03217	13.915175	1.534741	2.999464	1.592111	2.114458
ENSG00000164088	2.064715	2.675564	3.22576	3.421732	2.110305	2.14254	2.16055	2.943883	3.593836	3.412783	2.911677	2.566289
ENSG00000143398	1.154372	1.318423	2.175906	2.986725	1.203798	2.294771	1.68018	1.009199	2.088972	3.291262	1.544151	2.94216
ENSG00000226950	1.227606	1.850208	3.94382	3.307713	1.580123	2.183017	1.92518	3.179259	2.661271	4.472363	2.492282	2.163688
ENSG00000099783	2.198251	2.499639	3.991349	2.459441	1.565164	2.911801	1.66698	2.080064	4.089015	5.092223	2.282059	5.308416
ENSG00000080503	2.41635	1.064125	3.502786	2.306061	0.972215	1.379053	1.42795	2.89892	2.964337	3.347775	2.817116	2.65102
ENSG00000136051	1.879752	2.09966	3.578576	2.683244	1.020234	3.237648	1.91195	1.115374	2.487486	4.353448	1.916904	3.123932
ENSG00000126759	1.362275	2.404403	3.197155	3.881487	1.95316	2.271658	3.72272	2.30586	3.287641	9.717582	2.338624	2.362532
ENSG00000161939	2.49389	2.252895	3.616626	2.780131	0.978182	1.19616	0.8872	4.616214	2.907436	3.144991	2.0471	3.290616
ENSG00000152601	2.151835	0.718132	3.46533	1.843621	0.584321	1.633417	0.32046	2.026502	2.412804	5.049906	1.169498	1.270235
ENSG00000154222	1.71246	2.665402	3.704921	2.204808	1.435232	2.327671	2.14966	3.439387	3.223263	3.596918	1.980031	2.651385
ENSG00000089159	4.425362	4.53246	5.257738	7.497277	4.621099	4.626708	5.33054	4.216764	6.693743	6.123181	4.108582	7.708715
ENSG00000135365	1.823998	1.662934	3.193641	2.247382	1.478641	2.13596	1.39012	2.008369	3.994097	4.627438	2.279338	3.796859
ENSG00000132323	2.783692	3.600211	5.593287	5.444144	3.126617	4.628605	3.54538	3.120464	3.888567	6.092644	3.182497	4.277176
ENSG00000103126	0.94704	1.822663	1.918228	1.871385	0.70705	2.408972	0.79188	2.526549	2.087972	2.612282	0.650349	1.335659
ENSG00000198355	1.457157	2.61569	2.778392	1.775293	0.429019	3.310607	1.49817	4.105371	2.154346	2.041169	2.009977	3.452101
ENSG00000249138	1.402617	0.663196	1.616033	2.015311	0.764303	1.184199	0.66231	0.279899	2.756843	1.278428	1.388898	2.535984
ENSG00000282508	1.740869	1.295435	1.398499	0.777585	2.088043	0.396784	1.22408	0.793553	2.540467	2.656539	2.016598	0.601194
ENSG00000140553	1.557533	1.289735	3.793695	2.087604	1.459374	3.87922	2.1652	3.172912	3.437223	2.52337	1.758247	1.855152
ENSG00000161526	1.867206	2.329267	3.90364	2.693646	1.555396	2.532996	2.67894	3.092398	5.509804	5.310109	2.738345	4.16367
ENSG00000122085	0.581473	0.775155	2.804827	1.00272	0.619199	1.589463	1.42386	0.672279	2.496086	1.690442	1.635821	1.825311
ENSG00000089154	2.415435	2.16591	3.833002	2.847853	1.954366	2.871628	2.54397	4.272054	4.468855	3.398373	1.875862	3.336757
ENSG00000164576	1.178647	1.307327	2.40061	2.327023	0.565849	1.168879	0.62289	2.254272	2.798869	2.257651	0.920836	2.856659
ENSG00000035681	1.615558	2.311134	3.328377	2.036886	1.734193	2.139437	1.66295	1.603401	3.609087	5.21999	3.036777	3.876764
ENSG00000170873	2.530397	1.050502	3.130693	2.157078	1.899111	1.833766	0.99663	2.844952	2.968977	7.641095	2.465148	4.977813
ENSG00000101558	1.611406	0.843886	1.748355	2.039131	1.070452	2.931784	0.88651	1.654222	3.181651	3.33352	2.299952	2.136097
ENSG00000166801	1.089116	1.394558	2.677583	1.610703	1.366105	1.001932	1.70871	2.340625	2.3616	2.605062	0.752029	1.708555
ENSG00000089006	1.471382	1.889205	2.139552	1.885323	0.524473	1.271554	0.64364	0.850401	2.267013	3.060429	0.664335	1.216099
ENSG00000185825	1.316434	3.026991	3.193043	2.957468	1.19735	2.734421	1.08926	1.68561	3.227507	2.835339	2.327601	1.964893
ENSG00000137776	2.425061	2.707828	6.448243	2.856501	2.502238	2.26759	1.31678	2.068764	5.701154	8.444648	3.125685	5.547443
ENSG00000132507	0.538432	1.184793	1.254717	1.000948	1.811872	0.886972	1.70098	2.490035	3.700952	3.888899	0.762008	2.113191
ENSG00000105404	3.568223	4.182351	3.714638	2.868196	2.92993	2.246646	2.15963	8.480449	3.469741	2.661777	2.434563	2.795931
ENSG00000204463	5.43176	4.298245	4.327304	3.374099	3.949693	3.155102	5.17181	6.666585	4.567428	6.226078	4.679046	4.616715
ENSG00000163877	0.578057	1.030927	1.799693	0.931989	0.58637	1.842793	0.31425	1.887668	1.305375	2.446747	0.72284	2.943014
ENSG00000115827	1.756533	0.922795	1.919999	1.212635	2.483987	1.153553	2.36881	0.810095	1.476511	2.144361	0.695925	2.997039
ENSG00000105397	5.142039	8.677461	8.296874	9.68301	4.401567	8.047773	7.63845	7.862193	11.105101	8.455133	5.514938	8.859171
ENSG00000135297	0.833687	0.797024	2.051822	1.967322	0.718857	0.573214	0.54169	2.113465	1.558588	3.265813	0.900435	1.793491
ENSG00000230149	0.415679	0.63463	0.949431	1.684068	0.619124	1.461848	1.28574	3.013068	1.422359	2.387524	1.93981	2.164571
ENSG00000260267	1.226826	2.331424	0.111677	2.236355	0.946071	1.466111	1.36341	2.340922	3.184098	3.044842	1.930314	2.118476
ENSG00000229124	1.300944	1.346303	3.529107	1.222574	0.157208	2.748693	1.03928	0.667975	1.449006	6.376953	0.760263	7.728806
ENSG00000103245	1.213247	1.57416	1.616945	2.431102	1.079536	1.421513	2.62653	3.581156	2.636752	2.922259	1.770037	1.945245
ENSG00000131584	2.664469	3.337782	3.200975	3.85615	2.133593	3.149121	3.03137	6.3219	5.404218	5.039248	2.656974	3.904738
ENSG00000125746	1.368036	1.823049	2.348717	2.639069	0.936164	1.945852	1.32013	2.312703	2.754693	2.868245	0.962592	1.959053
ENSG00000115355	1.392484	1.089537	2.803247	1.012933	1.046941	2.327198	0.50634	2.191802	2.681577	2.229915	1.38278	0.975083
ENSG00000178988	0.891983	1.110255	2.228026	0.347076	0.222101	0.078977	0.14628	1.768475	0.49161	2.792765	0.692222	1.4451
ENSG00000109736	1.210116	2.470753	2.07215	1.95912	0.955709	1.751947	2.39842	4.482414	3.674215	2.670813	3.203973	1.504566
ENSG00000142694	1.604337	4.013598	2.808273	3.111572	1.465994	0.862477	1.81861	4.007767	3.695827	4.40515	3.843705	3.744019
ENSG00000081189	1.077689	0.366206	2.240487	1.634382	0.584036	1.008501	0.53021	1.797783	1.68069	3.293962	1.050081	2.486509
ENSG00000204713	2.507748	3.082802	7.061452	3.3393	3.474795	3.083499	2.02281	2.964661	7.298758	6.65103	3.346623	5.718312
ENSG00000124299	0.303035	0.178652	1.772882	1.952218	1.639076	0.161007	1.02764	0.53902	3.062351	1.065378	0.667189	0.351175
ENSG00000189339	1.518058	2.603771	3.410034	2.236084	1.943431	2.520386	1.72399	2.359341	3.568952	2.31022	5.341837	3.289116
ENSG00000175662	0.542945	1.273649	2.288362	1.538649	0.407941	0.508885	0.68504	0.989683	1.337961	2.262982	1.165726	1.919742
ENSG00000204237	0.747189	1.24631	0.841	1.95049	0.788853	0.695965	1.69802	2.10569	3.198103	2.035914	0.892335	1.85354
ENSG00000141252	1.361395	1.480938	2.541279	1.389076	0.525123	2.239635	0.48216	1.029928	1.428949	2.565762	1.707636	2.391146
ENSG00000120802	0.613714	0.566392	2.548292	0.758981	0.357258	1.644576	0.77161	1.026569	2.327627	3.156144	1.363087	2.596643
ENSG00000164463	1.463417	1.005994	2.933534	0.715288	0.70347	1.626506	0.33861	0.421936	1.164858	3.485891	1.909038	3.494887
ENSG00000103194	1.245345	0.739401	3.148608	2.14965	0.696128	1.481215	1.05069	1.438244	2.454294	4.130181	2.088185	2.159629
ENSG00000114784	1.73726	1.527926	5.222977	2.761198	1.724939	1.991879	1.47305	3.273062	5.148257	5.141652	1.853108	2.215998
ENSG00000171914	1.669881	2.448945	3.08738	7.054294	1.538791	2.827202	1.73652	0.906071	1.010611	2.041028	2.13699	2.745436
ENSG00000151694	1.465767	1.038897	2.622343	0.987663	1.277758	1.65978	0.6851	2.19408	2.303207	2.670572	1.572987	2.333417
ENSG00000114030	1.776334	0.735697	0.891235	1.442617	1.424864	0.315888	0.14484	0.063431	0.819563	0.77671	0.109938	0.161226
ENSG00000175029	0.935262	1.60363	2.766184	2.388489	1.388558	1.223218	0.96411	2.049088	2.594309	3.317412	1.838638	2.324511
ENSG00000152270	1.350838	1.32398	2.698605	1.704398	1.058166	3.089191	0.8465	1.889455	2.548972	2.553255	2.112924	2.124594
ENSG00000214021	1.358156	2.925064	3.436456	2.269705	1.724661	2.19795	0.76838	2.485912	2.865005	3.365686	2.185567	3.49806
ENSG00000285006	3.69451	2.467714	6.655832	4.453583	3.327105	4.311391	3.67934	3.492852	5.25212	5.432921	4.058833	4.469229
ENSG00000068079	1.935406	3.061459	3.295184	3.236053	1.334	1.931864	2.03806	2.541815	2.776416	4.406793	2.863115	2.49391
ENSG00000104388	1.138462	1.225913	2.423682	2.276551	0.697996	2.048435	1.0774	1.567918	2.162437	2.66675	1.545174	3.079224
ENSG00000129667	3.742109	1.979387	1.931162	1.884006	2.363391	2.943044	2.2448	1.935679	7.210185	2.699898	4.263021	7.818121
ENSG00000005206	1.088369	1.865582	1.705772	1.56625	1.092203	0.544615	0.55862	2.279746	2.521598	2.499748	1.67116	2.349132
ENSG00000075856	1.577168	0.382931	2.350869	0.610102	0.594313	0.885913	0.37125	1.06812	1.945433	2.273709	0.880192	1.682543
ENSG00000113269	1.012459	1.307013	3.225852	2.025001	1.483358	0.888877	0.59389	1.368873	2.461505	3.165936	1.611271	2.476489
ENSG00000062282	2.144802	2.456893	2.072654	1.474737	1.414486	0.517033	1.73972	1.062278	3.20179	2.667583	2.311313	4.206103
ENSG00000134452	2.45811	3.050098	5.899808	4.262802	2.824185	3.650067	2.3903	2.739967	3.121808	5.471254	3.219014	5.365258
ENSG00000141503	0.840172	1.175108	2.87646	1.575815	0.751097	1.598668	2.32138	2.760854	1.845021	1.342385	0.886442	0.707379
ENSG00000028528	0.985572	1.101778	2.415928	1.677627	0.879415	2.511232	0.6145	1.259323	2.036761	3.586972	1.431248	2.177024
ENSG00000100297	1.792652	3.104843	1.414147	2.920452	1.077857	2.337784	3.18195	3.350438	3.480643	3.581663	2.159337	2.580861
ENSG00000047315	1.691434	0.782602	2.12063	1.043853	0.381325	1.373614	0.49034	0.994708	1.917132	2.637142	0.895402	2.22097
ENSG00000145833	1.688301	0.626834	1.738942	0.565995	0.18924	0.920117	0.36809	0.331905	1.087151	2.174355	0.970578	1.796874
ENSG00000175203	1.43174	1.095287	3.207089	2.160412	1.212238	1.117432	1.38697	2.436453	2.622171	2.236539	2.002653	2.117686
ENSG00000278829	0.921472	0.451686	2.098891	1.144531	0.37392	1.351265	0.51398	1.01129	2.409751	2.750929	0.608243	2.083045
ENSG00000169877	3.213338	4.427646	1.876355	1.775915	3.803596	1.658049	1.14505	0.6763	1.702217	1.079997	2.334553	1.858542
ENSG00000092330	2.100353	3.333422	3.025508	1.730958	1.489618	1.657924	2.17619	1.433614	3.198576	3.594713	2.665282	1.597653
ENSG00000185485	2.778804	4.592376	4.242726	4.510052	3.728073	4.915291	3.14721	4.310819	4.241562	5.853338	2.425893	6.43311
ENSG00000118058	1.479745	0.927416	4.203206	1.369439	0.734756	1.541589	0.69637	0.996811	2.364713	3.843072	1.110113	2.334328
ENSG00000231887	1.560232	1.157035	1.978395	3.886967	1.924912	0.854925	0.82512	0.811084	0.632091	2.454207	0.348291	2.597573
ENSG00000067048	1.647745	1.830361	0	0	1.185723	1.993025	0	0	0	4.624945	3.243717	0
ENSG00000079616	0.406515	1.244207	1.465835	1.459693	0.574635	0.542438	0.32375	1.797805	1.97371	2.538409	0.800869	1.058077
ENSG00000017483	0.864326	0.5078	3.710727	0.28216	0.322891	1.151054	3.00545	2.631528	0.749602	3.816609	0.68474	1.480968
ENSG00000135046	2.027001	1.262299	2.941658	1.415328	1.1946	1.341616	1.16036	2.001134	4.511463	5.975646	1.831911	1.956456
ENSG00000135317	1.307801	0.996608	1.835859	0.868444	1.703311	1.811276	0.98251	1.785549	3.219547	2.550325	1.457027	2.853983
ENSG00000167077	1.460803	1.759481	1.561624	1.402309	1.102184	1.072753	0.4549	3.063821	3.658141	3.556176	2.356196	2.256419
ENSG00000125970	1.202618	2.02155	2.68056	2.148821	1.497845	1.554452	1.3999	1.795723	3.154958	2.716899	2.095086	3.012848
ENSG00000159176	1.851047	1.666206	1.571985	1.735328	0.809928	1.05259	0.74465	2.272526	2.359145	3.195373	2.453127	1.713693
ENSG00000172922	1.279997	3.116152	2.442935	2.749325	1.828086	1.884204	2.18161	4.172764	3.93406	3.157136	3.229645	3.057635
ENSG00000156482	0.728666	0.935725	1.346871	0.768476	0.757156	1.270868	0.70717	3.317509	1.914918	1.944122	5.766576	2.21748
ENSG00000104823	0.485959	0.851043	2.031071	1.556822	0.571559	0.264988	1.27577	2.206498	1.726405	3.044245	1.207889	1.569648
ENSG00000105778	1.057494	1.183222	3.655429	2.249166	1.106761	1.434791	0.86671	0.858796	2.214174	2.808627	1.470221	2.805488
ENSG00000049618	1.43555	1.675288	4.891098	1.667119	1.04129	1.974747	1.41667	1.697686	3.885313	4.756258	2.595489	3.399677
ENSG00000204681	0.297782	1.166834	2.06442	0.543599	0.183638	0.822314	0.62288	1.628515	2.195614	2.431736	0.99653	1.711639
ENSG00000114268	2.309598	3.535723	3.61585	5.040518	2.994215	3.710373	2.19455	1.918343	4.540145	2.977311	3.538399	4.153935
ENSG00000114841	3.157785	2.708776	4.184037	4.833383	2.840335	2.416886	2.43134	2.739898	3.46718	3.482677	3.753714	4.840575
ENSG00000108953	1.032242	1.334019	2.757404	1.369751	0.934496	1.264751	1.20871	1.773009	2.774934	4.341162	2.322099	3.57394
ENSG00000132356	1.671692	1.453032	2.092758	1.400968	1.190195	1.892813	1.40888	2.441782	4.289394	5.075705	3.392606	3.180638
ENSG00000272831	3.77099	3.26864	3.95723	4.480883	2.645868	3.09437	3.28429	3.605269	5.182973	5.018004	4.379423	4.083182
ENSG00000102393	1.839898	2.240732	2.657132	1.616757	1.112787	2.791763	1.60126	2.242625	3.034406	3.497758	1.72307	3.375784
ENSG00000169660	1.295228	0.759987	2.084227	1.518784	0.778271	0.947883	0.68908	1.627058	1.953256	2.450748	0.904619	2.367946
ENSG00000131446	1.413882	1.793943	3.092164	2.351766	1.255942	1.636344	1.34963	2.057682	4.898888	5.154791	1.880382	2.646356
ENSG00000137075	1.666732	1.777325	1.992825	3.420706	0.736599	0.619573	0.4672	2.554744	3.622561	2.388651	2.080791	1.666567
ENSG00000112851	1.826958	1.068665	1.841407	1.718708	1.283111	1.686936	0.56782	0.867337	2.338237	2.241522	0.836083	3.429322
ENSG00000188994	1.315795	2.581895	2.894632	1.735527	1.669951	2.196262	2.31962	0.614203	3.029153	2.104625	1.458414	3.77869
ENSG00000120008	1.029354	1.534558	1.92852	1.637727	0.469434	2.318469	1.14605	1.96299	2.616259	2.893349	1.549028	2.657793
ENSG00000092036	1.441963	2.471437	2.425414	2.568685	1.605837	0.955182	1.07476	2.295158	2.600518	2.98121	1.808807	3.208081
ENSG00000075292	0.75381	0.46089	3.634856	1.633004	0.534595	1.283856	0.27735	0.685009	2.709781	4.568639	0.676211	2.028222
ENSG00000147548	1.262163	0.8934	2.583387	1.533264	1.439559	2.10946	1.07908	1.18312	2.205283	3.146148	2.361193	2.433986
ENSG00000151893	1.188238	0.962786	2.774477	1.662942	0.883101	1.383163	1.11041	0.911548	3.041908	2.755702	1.960486	2.140718
ENSG00000175224	1.521304	1.901649	3.254485	1.540333	1.56099	1.80696	1.66554	2.330383	3.477706	3.96921	3.054652	2.993774
ENSG00000103168	1.496674	2.138532	2.238531	1.486295	0.445105	1.343299	2.01471	2.50842	2.726068	2.797156	1.086827	2.368734
ENSG00000197756	1.970072	1.419915	2.287947	1.780701	2.462455	1.197311	3.45876	3.41004	2.950247	30.201974	2.486711	2.210232
ENSG00000215769	1.066153	3.388652	1.624229	1.508308	0.603852	0.937565	2.23547	2.066085	1.989458	1.427024	3.165638	3.669955
ENSG00000196233	1.239905	0.541527	2.433114	1.55982	0.396357	1.404239	0.56408	0.405281	1.104337	1.773671	0.974506	1.73941
ENSG00000043143	1.324265	1.587011	2.453049	1.689758	1.107523	1.042452	1.10248	2.007521	3.046702	3.042039	1.688195	2.816905
ENSG00000277496	1.698355	2.665728	2.247043	3.082559	1.505776	2.531429	1.651	2.339006	2.943935	3.167287	1.507887	2.955353
ENSG00000196405	1.101694	1.541801	4.013491	2.009214	0.846705	1.162495	1.22193	2.033646	2.445523	2.32008	0.882551	2.011486
ENSG00000077721	0.979136	0.77079	2.216555	1.820437	0.728044	1.395	1.37162	1.661435	2.680783	2.053257	0.911579	3.035195
ENSG00000174243	2.220092	2.140674	3.073829	3.069693	1.733972	2.067683	1.81232	2.533126	4.24313	5.438206	2.860598	3.305942
ENSG00000141580	2.03708	0.836742	0.697112	1.552474	1.327714	2.044622	0.77444	1.511779	2.417096	2.749687	1.101685	1.404971
ENSG00000145348	1.39883	0.037931	0.619139	4.460979	0.059854	1.626251	0.18306	1.623197	1.012574	1.193684	2.076183	1.783122
ENSG00000085224	0.54342	1.402283	3.441246	0.898993	0.641958	1.169786	0.67707	1.270498	1.894248	2.693323	0.634896	1.887084
ENSG00000031823	2.455406	2.018226	3.216556	2.694376	2.231433	1.719314	1.30884	2.94637	5.780555	3.4179	2.368505	3.181438
ENSG00000157933	1.658755	2.182423	1.528142	2.333003	0.987854	1.76605	2.62064	1.693644	4.035409	3.108792	2.621761	3.174202
ENSG00000141564	2.000416	1.271086	0.845437	0.300758	0.263986	0.85361	0.41821	3.141498	1.205401	1.637984	1.556697	2.730681
ENSG00000198604	1.408397	1.422279	3.239609	1.665823	1.565363	2.329713	0.87007	1.112826	2.18288	4.97773	2.570288	4.186244
ENSG00000131149	2.325796	2.593405	3.509339	1.987155	1.508912	1.354432	1.64194	2.515078	2.803653	3.122376	1.251824	1.993049
ENSG00000078142	1.585638	1.236745	2.643435	1.431662	1.50617	1.70356	1.05821	2.126531	2.983746	2.909006	2.295928	2.847451
ENSG00000142961	4.208349	4.596676	3.863367	1.228054	2.014769	1.760904	2.0411	3.931276	2.835554	3.987342	4.216634	4.357577
ENSG00000109062	2.376757	3.280128	2.247761	4.440292	2.914635	2.553024	2.95873	3.712289	4.589643	4.149319	2.804103	3.423943
ENSG00000042429	1.123387	0.810402	2.298372	1.440672	0.778517	1.359498	0.77797	1.14474	2.367556	4.09582	1.504598	1.969372
ENSG00000157540	1.34088	0.522353	3.489896	1.969324	1.471426	1.857499	0.93687	1.527896	3.229816	3.705186	1.578614	2.70403
ENSG00000105329	1.332232	1.692994	2.229353	1.98256	0.926465	0.820307	0.81938	1.191657	2.463262	2.661894	1.924311	2.349575
ENSG00000213676	1.430727	2.647498	3.01157	2.779026	1.741761	1.357679	1.73856	1.95094	4.14567	1.995292	1.778419	2.783465
ENSG00000135473	1.761503	2.44301	3.536501	1.738031	1.745595	2.418694	1.78829	2.635958	2.351729	4.254726	1.825177	2.81716
ENSG00000060339	1.505261	0.686705	2.390903	0.963656	0.598214	0.271696	0.34846	0.9051	2.172686	2.461036	1.08066	2.973749
ENSG00000160948	2.731557	5.237574	4.730471	6.617616	2.469338	4.769929	5.80399	8.778588	9.658112	5.419575	5.846963	5.191177
ENSG00000115956	1.063803	0.651791	3.584705	3.399157	1.546944	1.466341	1.37791	2.220141	1.911979	3.009496	1.240852	3.184188
ENSG00000183207	1.314003	0.92772	1.514429	3.290748	1.21249	0.672216	1.24036	3.332673	2.380357	2.951377	1.781934	1.782961
ENSG00000078902	2.800981	2.500823	3.954908	3.635468	1.278213	3.361472	2.52343	2.072531	4.7418	3.275063	2.904256	4.576383
ENSG00000198952	1.657875	2.601507	2.842183	1.141171	0.830281	1.151499	1.11325	2.560128	1.371049	3.209561	1.873723	1.751197
ENSG00000004534	1.322005	0.878286	2.525643	1.321535	0.726256	1.299687	0.53248	0.74959	2.950673	4.434729	1.308505	2.277433
ENSG00000144320	3.896775	1.64936	2.742693	4.746485	3.968578	8.302945	2.95034	2.977391	2.858831	2.972546	3.008857	5.35214
ENSG00000107331	5.222947	3.076819	2.636639	7.369783	3.466719	3.121396	3.5189	3.400083	2.470655	3.161096	4.740686	5.278807
ENSG00000204843	2.441162	2.705483	2.474576	2.095437	1.873142	1.433564	1.68397	2.095405	3.621411	4.998308	3.026308	3.340839
ENSG00000197114	2.342546	3.898597	2.505433	3.409992	0.971373	2.278626	2.9222	4.661941	1.665248	4.686918	3.169405	2.386268
ENSG00000133030	1.863116	2.341326	3.301868	2.445656	2.035077	1.724933	1.11923	2.90395	3.014294	4.462767	2.49084	3.353412
ENSG00000233024	0.955836	0.446498	2.36456	1.062353	1.248499	1.822922	0.69671	2.80474	1.432701	2.104312	1.604568	2.13758
ENSG00000146701	1.656611	1.189988	2.007318	1.042904	0.784258	0.772224	0.85889	1.445557	2.59444	4.04539	1.385568	2.031204
ENSG00000266962	2.206615	2.970146	2.809469	3.45415	1.242054	2.273765	1.33507	3.072468	4.835006	4.892348	2.818791	2.383625
ENSG00000093010	1.093253	0.647587	1.761875	1.393055	0.827576	1.583021	0.6985	2.026371	2.652776	2.240783	1.898058	2.260359
ENSG00000135018	1.62341	0.498254	3.016453	1.291261	1.950966	2.120203	1.00985	1.057993	1.873099	2.974903	1.29383	4.079182
ENSG00000122515	2.221443	1.621572	2.583542	2.312496	1.157325	1.862926	1.79873	4.281287	4.480364	3.196033	2.49498	2.710295
ENSG00000173638	2.136827	2.173767	4.147781	3.528599	1.312184	1.340379	2.49822	2.790473	3.790044	3.226463	2.749491	2.706818
ENSG00000221914	2.289708	1.413614	3.723619	3.286793	2.578186	3.128622	1.43415	2.665415	3.428336	5.620987	3.043938	4.172077
ENSG00000132382	2.125729	1.641087	3.288382	2.364934	1.453542	0.298383	3.17404	2.891131	2.708327	2.585874	1.74576	2.362412
ENSG00000078674	2.22183	2.071417	5.911341	1.492322	0.693109	1.775909	1.0543	2.253586	2.758171	5.264929	2.143735	2.752748
ENSG00000158773	2.280856	2.324559	1.526818	3.028107	1.720205	1.285868	2.15692	2.714084	2.49397	5.241911	2.865204	0.923117
ENSG00000271646	1.176925	1.657817	2.483715	2.338141	0.439225	1.382602	1.41522	1.443592	3.051451	2.529566	2.610156	2.560206
ENSG00000165568	0.000734	0.300567	0.030011	0.843945	1.107168	1.191976	0.49217	1.723543	0	0.447225	1.288204	2.127509
ENSG00000217555	2.159532	2.025383	2.874762	3.046341	1.157979	3.769494	1.42257	1.612978	3.770542	2.626379	2.149703	2.88252
ENSG00000109606	1.484606	0.790543	1.933318	0.675973	0.474791	1.999113	0.48648	1.002152	1.863524	2.786694	1.22242	1.463702
ENSG00000103249	2.845571	4.541001	3.007398	3.988135	2.104614	2.668637	2.83833	3.792876	5.556468	3.561286	3.525715	3.330586
ENSG00000144043	0.849268	0.55777	1.696522	1.644597	1.063149	0.705673	0.49981	1.270048	1.991312	3.104874	1.696078	2.169071
ENSG00000038382	1.641431	2.655427	2.744039	1.968979	1.351816	2.461106	1.78111	2.751254	5.209104	6.528732	2.101216	3.111017
ENSG00000189077	2.525512	2.671046	2.668831	2.245454	2.171588	2.838621	3.72244	4.867967	4.655609	4.244368	2.718886	5.026592
ENSG00000091317	1.209049	0.692348	1.644807	1.394224	0.500868	1.895178	0.48128	0.696242	1.853601	1.71406	0.71359	1.588022
ENSG00000119596	0.997585	0.868882	1.717436	0.565114	0.197283	1.205612	0.27516	0.666411	1.998166	3.328509	0.408267	1.546794
ENSG00000164535	1.500353	2.114279	2.759212	2.334603	0.769748	1.426085	1.42286	1.668349	2.33801	2.844831	2.295924	2.7894
ENSG00000177406	1.651549	2.059823	1.213047	2.373228	0.730833	3.144147	0.58725	1.695872	2.1063	3.416259	2.125415	2.789214
ENSG00000091039	0.998349	1.226966	2.364053	2.386251	1.454706	2.521586	1.19497	1.559306	1.937939	3.434787	1.622349	2.017169
ENSG00000198001	1.107778	0.906267	2.657893	0.821271	0.838007	2.316354	0.3555	1.452184	2.130087	2.693938	1.34396	1.784241
ENSG00000179134	1.528193	2.214223	2.515988	1.976475	2.578836	1.729683	0.96784	3.403029	4.431256	4.162528	2.326653	2.853401
ENSG00000138756	0.71104	0.717584	2.300908	0.92495	2.310987	2.853025	1.33728	1.237987	1.481445	2.448039	2.291911	1.996182
ENSG00000148481	2.318627	1.997051	2.626915	4.377936	3.001792	3.521225	3.12166	4.342493	4.326646	3.317806	3.369364	2.679402
ENSG00000242294	0.606324	1.096447	2.479176	1.940233	0.81885	1.12659	1.37097	2.193859	3.241331	2.288998	1.081694	2.06487
ENSG00000153339	1.706568	1.612851	2.805987	2.293818	1.827381	2.530941	1.59959	2.372781	3.242422	3.664138	1.86842	2.987875
ENSG00000196730	1.159356	1.894438	2.631014	1.836817	1.061826	1.580281	1.38559	2.148114	5.407687	3.666505	1.846537	2.51539
ENSG00000149823	1.170519	1.528228	1.886449	2.550399	0.777145	2.299983	1.25059	3.288296	3.228753	2.886161	1.559061	1.291962
ENSG00000139624	1.186325	2.068902	1.879394	0.696939	0.452301	1.23783	0.75134	1.416455	1.273396	2.060977	1.558914	3.498161
ENSG00000141127	0.453918	1.013699	1.272583	0.334672	0.557338	1.197952	0.32458	0.527264	1.842937	4.317892	1.274608	1.586257
ENSG00000062822	0.939488	2.293797	1.884199	2.06557	1.171408	0.731982	2.32614	1.558472	0.49661	1.856809	0.845722	1.670906
ENSG00000128284	1.293764	1.483787	4.456962	1.300643	0.803411	0.81193	0.43599	1.440386	3.945028	5.568208	1.197065	2.717034
ENSG00000108509	2.59194	2.25364	3.254022	2.713721	1.88296	2.129243	1.84515	2.873646	4.397939	3.88028	2.168899	3.614856
ENSG00000235750	0	0.65533	0	0.65922	0.252737	0.621391	0	0	1.283819	1.762066	1.123807	0.786899
ENSG00000186566	1.725882	1.351802	2.715789	1.309091	0.877406	1.531129	0.30624	0.95317	2.076663	3.707481	1.636818	2.612954
ENSG00000155629	0.360041	1.002769	2.020027	1.304264	0.410049	0.716747	0.52829	1.352078	1.718882	1.887411	0.952417	1.711536
ENSG00000185215	2.284044	5.334999	6.797611	1.161078	0.914356	1.538071	1.37178	1.478188	1.700126	0.950439	3.798071	1.860734
ENSG00000110321	3.438976	2.755324	3.878219	3.008918	1.671449	3.100959	1.50257	3.219004	5.673108	5.27079	3.245684	5.309763
ENSG00000167283	0.89877	1.092698	0.948076	0.506645	0.411904	1.252351	0.88622	0.38868	1.639772	2.099055	1.900625	2.072381
ENSG00000155849	3.124464	1.229929	4.167651	1.65023	1.369375	1.186084	0.93925	1.597068	4.662826	5.051328	1.564819	3.56572
ENSG00000134248	0.462012	0.712647	1.166897	1.69136	0.310273	2.133306	1.04612	1.770432	1.427887	3.832108	0.569462	0.945437
ENSG00000106144	1.825561	0.456863	2.872132	1.19656	0.704668	1.165264	0.68467	1.448552	2.159652	5.292695	1.333622	1.133557
ENSG00000148337	3.359998	2.050951	2.45658	2.0281	2.251502	1.255785	3.01335	1.667611	3.016963	1.8928	2.719734	3.046133
ENSG00000228794	2.367529	0.755503	2.888728	2.419852	0.614797	1.088814	0.73365	1.14849	1.854157	1.407931	1.201006	2.236114
ENSG00000150337	0.273207	0.421993	1.51367	1.524707	0.496374	0.735409	0.28464	0.206465	1.507805	1.261627	0.942269	1.486786
ENSG00000123505	1.806218	1.252567	2.295215	0.899695	0.765368	1.706927	0.82665	1.175515	1.993024	5.648431	1.995325	2.509356
ENSG00000164587	1.059797	2.104843	2.404763	1.965017	1.577494	3.042811	1.28778	2.386628	3.008829	3.034809	1.755518	1.372731
ENSG00000121067	1.393533	1.573543	3.459916	1.433264	1.000095	2.119607	0.72787	1.665281	3.07704	2.781637	1.493321	2.4676
ENSG00000147894	1.41427	1.360786	2.878648	2.062863	1.250923	4.231682	1.35536	1.198253	3.558514	5.374573	1.505559	2.644572
ENSG00000130749	0.55259	1.574369	1.942701	1.705147	0.73397	0.331993	0.5088	0.923062	1.698311	2.571492	1.257023	0.577208
ENSG00000172977	1.601516	2.501683	2.66277	1.982904	1.197975	1.5309	1.11303	2.7032	2.292223	2.850015	1.550516	1.269023
ENSG00000138378	1.36108	0.245976	2.125626	0	0.910224	0.589486	0.18853	0.894414	0.826274	1.545815	0.430443	1.564855
ENSG00000170089	0.947657	1.067302	2.162191	1.980942	0.480764	1.142837	0.43138	1.740757	0.92571	3.378734	1.594764	0.878207
ENSG00000248477	1.335019	0.59997	1.243367	1.220884	0.507972	4.422598	1.15059	1.217219	2.085541	1.7862	3.437914	1.906074
ENSG00000102081	1.091829	0.653066	1.85551	1.669252	0.816439	2.143416	1.03433	0.951128	2.307214	2.721689	1.211594	2.20786
ENSG00000023892	1.100254	0.821243	2.872585	0.813585	0.274721	0.478197	0.31572	1.014197	1.803711	1.89782	1.395709	1.591387
ENSG00000109861	0.867808	0.721014	1.205932	1.737244	0.841006	3.310822	0.39896	1.699198	3.021612	2.002436	0.572463	1.469249
ENSG00000131100	0.93303	0.932733	4.449167	1.501927	0.667356	1.211314	1.01897	1.055571	2.414708	4.528349	3.126161	2.753043
ENSG00000170348	0.643356	0.749348	1.449923	0.741222	0.657907	1.862324	1.03226	1.549237	2.070003	2.434233	1.301284	1.693733
ENSG00000231389	2.61144	1.546537	1.97515	3.482979	1.361932	2.563679	0.7918	2.580702	2.94235	3.086597	1.356504	2.441546
ENSG00000185475	1.37807	1.74227	1.483018	2.815416	1.011652	1.181037	1.89298	1.986806	3.009397	2.617679	1.777213	2.752011
ENSG00000176783	1.43058	1.389828	2.27539	1.197047	0.466471	0.760884	0.58688	1.546362	2.257783	2.94984	1.251615	1.871623
ENSG00000244045	0.822485	0.467466	2.389785	1.134883	0.690679	1.229032	1.10585	1.230996	2.94339	2.487869	1.8008	2.166171
ENSG00000003400	1.640961	0.755973	2.966582	1.677654	1.121634	1.59169	0.45434	1.947576	2.231379	4.06571	1.137996	3.388947
ENSG00000181722	1.052211	0.329667	2.723321	0.825029	0.460861	1.439227	0.18317	0.732103	1.677346	2.729224	0.609309	1.909407
ENSG00000177302	2.779236	2.532069	4.236766	3.415232	2.547611	3.139185	2.93071	2.666604	5.776371	7.632537	3.674234	3.517749
ENSG00000172432	1.735348	2.747173	3.119584	3.950614	1.562114	1.532659	2.0113	2.52538	2.991722	3.494938	2.999145	2.73565
ENSG00000123144	1.57905	0.925099	0.429319	1.680312	0.853133	0.241257	1.72848	0.541818	1.843055	1.674006	0.716688	0.791826
ENSG00000163636	1.343688	1.320443	3.77609	1.761643	0.845914	2.010828	1.42364	1.902884	4.01285	3.491582	1.868859	3.103746
ENSG00000261226	1.276714	3.147286	2.639803	3.652244	1.367069	2.383619	2.56316	2.040953	3.6354	4.225099	2.251524	3.115724
ENSG00000136628	1.536636	0.483737	0.898428	1.685772	0.791282	0.386223	0.08085	1.094095	3.361045	1.121011	0.036419	1.56203
ENSG00000182973	1.206151	1.591948	2.012318	2.136057	0.827063	2.909753	0.92381	1.839635	1.53983	3.805854	2.154103	4.294906
ENSG00000091140	2.106616	1.760604	2.60843	1.400675	0.912319	1.138829	1.09318	1.000937	2.544758	3.028592	1.295559	2.688529
ENSG00000079308	1.798367	2.667554	1.750364	0.869723	1.112231	1.332326	2.63748	1.815698	4.902831	0.52427	2.092695	1.585585
ENSG00000124688	0.644539	1.047825	1.697848	2.745336	0.361646	1.501961	1.01221	1.611789	2.116344	2.900585	2.412723	1.199383
ENSG00000007541	3.49033	1.231245	1.911911	2.132608	0.705054	1.487137	5.72628	5.608499	1.909379	2.001241	1.209034	1.507126
ENSG00000232442	1.754356	1.622915	2.493824	2.936176	1.322251	1.196044	1.73889	2.553487	3.714779	4.090825	1.451132	2.223266
ENSG00000159692	2.524143	2.623543	2.727952	2.512835	1.470241	2.218854	1.53807	9.26873	13.577904	3.320975	2.661838	9.462262
ENSG00000144635	0.983983	2.784474	2.389335	1.077458	1.12624	1.726144	1.5794	1.352357	2.326275	3.881859	1.863421	1.54709
ENSG00000128708	0.117884	0.056564	0.186087	2.544436	0.759916	1.334537	0.90855	0.869193	0.209016	0.233021	1.120087	1.077848
ENSG00000148444	0.814522	0.461639	2.185051	2.20681	1.228027	1.470461	1.10532	1.084793	2.302357	3.100909	2.036279	1.859324
ENSG00000160216	1.313795	2.179924	3.899679	1.977356	2.338628	1.910376	1.92575	2.597389	3.985589	5.529097	2.925299	4.114492
ENSG00000162819	2.46235	2.088111	2.562032	3.212407	1.853727	1.208205	0	1.363609	1.885068	2.837054	1.423851	1.618265
ENSG00000233429	0.968528	0.644139	0.28131	1.534862	1.622374	0.979024	0.83869	1.116783	0.396937	1.508467	0.292788	2.30205
ENSG00000139637	1.18024	2.955975	1.972786	2.774761	2.353059	2.222902	4.31106	4.348636	2.64771	3.79251	2.642456	1.955843
ENSG00000105671	0.447523	1.763462	1.324964	0.895578	1.223057	0.710862	0.59944	1.728891	3.116856	0.742749	2.228091	1.927514
ENSG00000136044	1.575351	1.550603	1.646444	0.401069	0.609965	0.851069	0.46714	1.942566	2.044978	2.110286	0.750304	1.510302
ENSG00000117625	2.854422	2.817261	3.543954	3.314753	2.734779	1.999484	2.11272	1.785328	2.921448	3.934886	2.220633	2.806897
ENSG00000284428	2.346578	1.648198	2.996954	1.709473	1.258828	1.25277	0.78517	1.604792	3.336291	4.111464	1.312076	3.582934
ENSG00000135929	0.161972	1.497572	1.208324	1.028991	0.141602	1.641317	0.6511	0.412162	3.024437	1.27831	0.185012	0.618444
ENSG00000172936	2.261124	3.279074	3.042931	5.15115	2.180182	3.354277	4.13609	3.493153	4.120536	5.726291	3.706898	4.572444
ENSG00000105698	1.926385	3.327094	2.331639	3.40728	1.105628	1.859865	2.65903	3.470829	3.328507	2.983716	2.34986	3.642512
ENSG00000198964	1.145174	2.235921	2.114908	2.412528	0.767183	1.257091	1.06032	0.960437	1.913407	2.12611	1.033166	2.435038
ENSG00000072364	1.596347	1.611731	1.886623	0.574445	0.402174	0.348229	0.58002	1.161011	1.509425	1.967843	0.905001	1.875987
ENSG00000042493	0.079785	1.735617	2.260131	2.416246	2.947155	2.464174	1.08244	1.051105	2.727623	2.224627	0.107494	1.875615
ENSG00000182512	2.591705	5.013165	1.881497	3.720867	1.95605	1.201678	1.02871	1.584083	1.171439	2.292706	1.626589	1.275608
ENSG00000127184	2.105033	0.309314	1.742064	1.046714	3.767129	1.076551	0.47466	0.21096	1.011641	1.266992	0.597027	0.493526
ENSG00000142208	1.441907	2.830955	2.179251	2.939889	1.600333	1.754466	1.64051	3.367711	3.047659	3.052498	2.087502	2.95354
ENSG00000124782	1.33185	1.167408	2.687741	0.92449	0.486038	1.134939	0.76233	1.148152	2.025913	3.124048	1.852151	2.065627
ENSG00000165699	1.173433	1.382531	2.078304	1.094793	0.883312	1.630389	0.77844	1.287818	2.147718	3.204163	2.102137	2.023286
ENSG00000157916	0.688798	1.532404	2.392058	1.958429	0.777787	0.770806	0.85906	1.362438	1.824634	2.189458	1.717855	2.148944
ENSG00000101290	1.26973	1.325295	2.032123	1.690573	0.846054	1.156149	0.68489	0.900012	2.071489	2.403598	2.168912	2.012968
ENSG00000127084	1.455216	1.681152	2.817613	2.187144	1.099609	0.81903	0.99816	1.671175	2.138185	2.78277	1.287006	3.142024
ENSG00000205937	1.163511	0.833439	1.91989	0.725631	0.671907	0.832919	1.54903	1.146903	2.123246	2.531698	1.59056	2.197489
ENSG00000103043	2.279466	2.355208	3.33935	3.169291	1.816256	1.817206	2.1671	3.49619	2.790917	3.842042	3.366189	2.843187
ENSG00000145860	0.591103	1.286527	1.326672	2.618553	1.353321	1.892925	0.80645	0.443209	1.609717	5.835297	2.264553	1.078936
ENSG00000179218	2.268186	2.553736	1.867653	2.032334	1.469285	2.065065	1.6554	2.953964	3.915822	3.903078	3.012774	2.424353
ENSG00000113108	1.367365	2.284437	2.031781	1.777402	0.80963	1.703271	1.35576	2.467068	2.654188	2.175547	0.946703	2.9436
ENSG00000196329	2.353815	2.184793	3.986226	2.944017	0.868752	2.272322	1.24751	3.02186	2.498142	5.383041	2.384706	3.104275
ENSG00000104365	2.272661	2.658749	5.158651	3.044625	2.948996	2.953019	2.42621	2.397215	5.25056	6.104775	2.952868	5.129074
ENSG00000158828	2.220351	2.386594	2.475762	2.639191	3.301763	3.044424	1.82433	1.513164	3.487921	3.88902	2.979409	3.662343
ENSG00000141905	1.255824	1.653008	1.762136	1.513352	0.900224	0.906676	1.62752	2.152124	2.943945	2.355911	1.071885	2.324362
ENSG00000273243	0.425141	0.495015	2.139423	0.869446	0.266905	0.951645	0.00823	1.223934	1.724149	2.515053	0.317301	1.051319
ENSG00000270115	0.412832	1.422182	0.88397	1.556213	0.790647	0.849818	0.66298	1.399095	2.262437	1.961117	1.500348	1.709582
ENSG00000058272	1.690375	0.82651	3.827176	2.030445	0.610493	1.510778	1.00174	1.767209	2.391454	3.645929	1.341509	2.142539
ENSG00000133313	1.958181	3.438688	3.098974	2.526938	1.783757	3.201692	2.00143	2.7038	3.56481	7.157347	2.828159	4.591502
ENSG00000196209	4.786672	4.819313	5.713944	4.403951	2.037451	5.821221	1.6741	4.487927	5.090731	5.479888	5.411278	6.328016
ENSG00000160408	3.652222	3.243491	2.747878	3.731209	4.319061	1.421504	2.07225	4.481823	3.568031	3.637473	2.665243	3.647455
ENSG00000143919	2.515147	1.424436	1.882962	1.405342	1.164049	0.790516	0.40129	0.632881	1.252657	1.245023	0.205107	1.905026
ENSG00000065000	0.825424	1.827842	0.671934	1.754839	0.854577	2.998824	1.72827	2.216215	1.946551	1.683232	1.142262	3.527278
ENSG00000177169	3.10703	5.46999	6.040952	6.243692	3.167396	5.833351	5.22294	5.932366	10.254803	6.15255	5.223236	7.752544
ENSG00000160799	2.513232	2.808409	2.669907	3.204578	1.053366	1.453054	2.60433	2.479261	3.43661	4.624516	2.134116	3.404877
ENSG00000086232	2.377806	2.975752	2.120159	2.689449	1.36382	1.750837	1.08866	2.820895	1.126268	4.236994	1.898207	2.446373
ENSG00000103365	1.379954	2.450002	2.36388	2.427596	0.637203	1.069255	1.30106	1.806994	2.010815	2.981961	1.581691	2.772985
ENSG00000100902	0.246817	0.218742	1.316234	0.452678	0.436501	0.205358	0.8825	1.808245	2.603562	4.275423	0.835474	1.065551
ENSG00000186529	2.289585	3.697535	1.45637	3.037926	1.762512	2.084485	1.41951	2.038321	4.328603	3.246819	2.18577	2.102338
ENSG00000183878	1.069045	1.653358	0	0	1.108295	1.680211	0	0	0	2.24371	1.314509	0
ENSG00000125107	1.726371	1.407319	1.951414	2.495297	0.796888	1.005981	0.704	1.970064	2.475519	2.201716	1.517175	2.887458
ENSG00000276603	1.516721	1.30192	2.416416	2.112183	1.374649	1.71758	1.28534	2.472554	2.862801	5.136071	1.634279	2.442839
ENSG00000167632	1.418421	1.483779	2.8168	1.106324	0.760062	1.169841	0.59601	0.760031	2.278309	2.307477	0.977399	1.862932
ENSG00000131242	1.939239	2.553613	2.389999	3.178722	1.537367	1.649981	2.27325	2.57652	3.155904	2.91661	1.936506	3.059365
ENSG00000002330	0	0	0	0.358309	0.498078	0.569518	0.63518	0	1.527004	1.546419	0.860397	1.151383
ENSG00000149499	1.197008	1.664987	1.801059	1.89788	1.245356	1.088654	1.36224	2.328658	2.379203	2.280483	0.958731	2.264596
ENSG00000100425	0.608303	1.356598	1.589341	1.864801	0.834428	0.931108	1.04342	2.110448	2.348372	2.894644	1.822786	1.515763
ENSG00000205356	2.208398	3.104505	4.340223	3.283853	1.080857	2.934147	3.24267	2.64172	3.771841	3.759338	2.83576	3.708269
ENSG00000110514	1.936512	2.481353	1.415186	2.570533	0.951356	1.83496	1.48948	3.917526	3.865442	2.927568	1.830819	1.59536
ENSG00000139218	1.065002	0.455473	0.838707	2.084375	0.994644	1.323982	0.53178	1.343589	2.259147	2.558594	1.30014	1.903547
ENSG00000143624	1.836729	3.353552	2.728166	3.589862	2.304315	3.178179	1.66042	2.494175	3.298738	3.356606	2.10731	3.55869
ENSG00000205309	0.761259	2.845317	1.573134	1.859846	0.367577	0.595906	2.13634	0.744629	0.971961	0.301143	0.596374	1.925489
ENSG00000140443	1.907175	2.090459	4.62974	3.498463	1.78467	2.400303	1.72724	2.17576	3.957178	4.343771	2.126301	4.333332
ENSG00000005961	1.005989	1.659072	1.698996	2.941043	1.019413	1.292517	1.84125	2.242548	2.276822	1.022238	4.809328	2.327338
ENSG00000182578	1.217206	0.921671	3.629168	2.146299	0.705812	1.492713	0.65941	2.51884	1.048597	3.374404	1.470901	0.919715
ENSG00000106948	3.225466	3.161117	3.592239	2.937237	1.440849	2.21661	2.36	3.207068	3.464904	4.132581	2.530049	4.17192
ENSG00000135148	1.293657	2.532416	3.022298	3.038169	0.346115	1.97645	1.91369	2.783096	3.396741	3.719506	2.407642	3.00621
ENSG00000229754	2.188206	1.999265	3.389618	2.013506	2.109184	1.43123	1.35257	1.459204	2.447995	2.520592	3.008976	3.994683
ENSG00000135838	2.290837	2.553789	3.133552	3.489179	2.431853	3.221225	1.59025	1.739166	5.802455	3.99021	2.3358	3.207446
ENSG00000115548	1.998221	2.287856	3.550335	2.573996	1.209994	2.56927	2.25639	2.316094	3.202044	4.520301	1.757677	3.058545
ENSG00000273311	1.182549	1.226771	2.179019	1.175316	0.860268	1.300951	0.75443	0.713265	1.820504	2.895421	2.057687	3.280828
XLOC_153049	3.166503	1.223003	2.14187	2.234826	1.762858	1.271288	1.40685	2.466353	2.826877	1.730801	1.352568	2.092668
ENSG00000103005	1.675406	2.511074	2.222039	2.33228	0.747046	2.867654	1.00428	2.038601	2.943644	3.213418	2.745998	1.810692
ENSG00000113441	1.064092	1.063399	2.812951	0.868137	0.666495	1.453601	1.1259	1.925489	2.591963	4.036982	1.15727	2.185705
ENSG00000143382	0.155407	0.438451	1.904894	1.785978	0.380478	1.692651	0.56532	0.814683	1.109356	1.008758	0.866068	2.75942
ENSG00000134815	1.032139	1.322303	1.831482	1.688381	0.92318	0.975137	0.83735	2.271296	1.901167	2.250532	1.373796	2.111968
ENSG00000100412	0.923864	2.072707	1.652918	1.288721	0.572843	0.920462	1.81323	1.659418	2.315316	2.293199	1.562305	2.679943
ENSG00000141469	1.965494	1.737161	1.743564	1.209031	3.952791	1.218612	0.7525	3.740246	1.389418	2.506009	1.29741	2.371848
ENSG00000260417	1.265225	1.237613	2.210273	2.157459	1.17145	0.752494	0.96355	1.64054	2.128465	2.529502	1.234192	2.015438
ENSG00000141376	1.450463	1.337445	2.820729	1.6245	0.669895	2.256114	1.61474	1.211715	3.262077	2.96315	1.974492	2.60583
ENSG00000155508	0.421834	0.678124	1.837137	0.275009	0.144125	1.193912	0.09389	0.607831	1.411413	1.275638	0.688762	1.507548
ENSG00000145675	1.619485	0.645989	3.60028	1.23749	1.182404	1.169472	0.46433	1.765397	2.141214	3.179888	1.136057	2.768305
ENSG00000196262	0.59102	0.707687	1.833957	0.537146	0.424481	0.99863	0.50706	2.717938	2.346267	1.878011	0.982535	1.664861
ENSG00000134684	2.439061	0.860904	2.18474	1.999524	0.973781	1.411551	1.44186	1.249195	2.38991	3.143773	1.480382	2.298546
ENSG00000044115	1.376849	1.72482	3.284086	1.88932	1.471154	1.805025	1.36586	1.175239	2.536055	3.616237	2.414715	2.887251
ENSG00000139083	0.684758	0.604403	2.297633	1.517049	0.864108	1.753152	1.00939	1.22209	1.958989	2.335544	1.227454	1.912718
ENSG00000102119	0.990963	1.363238	1.894961	2.511798	1.005266	1.058019	0.93085	2.06018	2.772772	1.554043	2.104975	1.878302
ENSG00000089060	2.941159	2.405842	2.535979	2.484908	1.410376	1.961119	2.01299	3.704617	3.521111	3.402024	2.022402	3.719353
ENSG00000085733	0.661877	0.546964	2.741307	2.028946	1.596128	2.033004	1.83405	3.032411	2.516772	1.894835	0.604541	2.451051
ENSG00000260233	1.194325	1.452939	0.070154	1.143106	0.424729	1.343247	0.05124	1.355739	0.053182	0.074943	0.059984	0.723623
ENSG00000112306	4.95688	1.631232	3.972694	3.310893	3.764295	1.675338	3.20021	4.498173	3.232767	2.720428	3.219755	3.16806
ENSG00000149761	1.669383	2.844665	3.434853	4.077903	1.441774	2.390992	3.06664	3.494939	2.900246	2.222552	2.669797	3.138903
ENSG00000163565	0.717475	0.768575	1.455796	0.904719	0.337046	0.334729	0.33555	0.810448	1.431487	2.856194	1.108741	2.049648
ENSG00000171298	1.741072	1.367327	2.207566	4.092623	1.403407	2.435712	1.88754	2.609689	4.614482	4.162943	1.676854	1.568211
ENSG00000113758	0.590662	1.483472	1.212581	1.693375	0.870473	0.241844	1.73483	1.631907	0.210777	0.773237	0.810932	1.862131
ENSG00000166233	0.554348	0.921425	1.479436	1.014092	0.532438	1.99633	0.31721	0.457611	1.94593	1.834779	1.156232	1.112177
ENSG00000112096	1.099406	1.714847	2.203809	0.757245	0.868368	0.647915	0.61094	0.516483	6.663534	1.796432	1.466398	1.784765
ENSG00000135631	1.580627	0.888331	0.554734	1.505247	0.186384	0.788063	0.4372	3.396222	1.698881	1.07593	0.315252	0.322245
ENSG00000105193	2.055851	3.65713	3.107142	4.616846	2.818109	3.551089	3.61813	3.254543	5.596987	5.800433	4.143495	3.724461
ENSG00000099917	1.460592	2.821355	3.153595	2.977204	1.722544	4.08672	2.56548	3.826297	3.422009	3.845933	2.774557	2.386159
ENSG00000054967	0.890989	1.464134	1.036128	1.848319	0.664712	2.093054	2.1886	2.403191	1.233336	1.935974	1.15432	2.735642
ENSG00000168014	2.024755	1.328281	1.291601	1.851201	1.115765	1.325382	0.46264	0.762092	2.149629	3.132168	2.266286	2.191878
ENSG00000111801	2.221571	2.194684	4.744024	2.396575	1.50995	2.393637	0.80123	2.414107	2.856197	4.780728	1.823187	1.75096
ENSG00000063245	1.584762	1.706333	1.308572	1.071009	1.028005	2.103683	1.0672	1.70131	2.913158	2.81777	2.005593	2.503119
ENSG00000169733	1.770114	1.413898	1.558593	1.455639	1.794212	0.855352	2.45433	2.951986	2.445529	2.033095	1.085322	2.764099
ENSG00000282851	1.387085	2.492146	2.074339	2.130777	0.967703	1.411817	1.09432	1.460653	2.474094	4.00538	2.040013	1.979222
ENSG00000158869	1.474466	2.248788	1.494543	3.649077	1.43135	0.327091	2.17321	2.338921	2.94987	1.825803	4.541792	1.679056
ENSG00000260549	0.449515	0.550575	0.236559	2.468542	2.273488	1.621165	0.46763	0.914014	0.380593	0.732445	1.587256	2.143517
ENSG00000144021	1.58906	1.068634	1.93422	1.435	0.797229	2.097807	0.80396	1.492858	2.741303	3.204043	1.474439	2.183249
ENSG00000182149	3.995305	11.447142	11.397854	11.185869	10.583147	11.413224	6.74493	9.15389	11.405565	12.957316	5.839246	10.645751
ENSG00000111540	2.113742	6.681245	2.924542	5.094095	1.316579	2.338495	2.24605	2.463347	8.12713	1.968138	2.646209	3.49253
ENSG00000225470	0.814242	0.629852	3.250703	2.146775	0.626054	1.701439	0.71968	0.852019	2.036859	2.382334	0.817999	1.430947
[truncated: 3,001 more rows]
