# Supplementary material for: Identification of Key LncRNAs and Pathways in Prediabetes and Type 2 Diabetes Mellitus for Hypertriglyceridemia Patients Based on Weighted Gene Co-Expression Network Analysis
Source: Front Endocrinol (Lausanne). 2022 Jan 24;12:800123. doi: 10.3389/fendo.2021.800123 (PMC8818867; doi:10.3389/fendo.2021.800123)
Supplement: Supplementary file 1 [file DataSheet_1.zip › 800123raw data/800123raw data/Gene expression of each group/diabetes vs prediabetes.txt]

	HTG_D_1	HTG_D_2	HTG_D_3	HTG_D_4	HTG_D_5	HTG_D_6	HTG_P_1	HTG_P_2	HTG_P_3	HTG_P_4	HTG_P_5	HTG_P_6
ENSG00000276232	918.129639	2337.679199	1245.472412	1966.485962	1248.448242	1133.506958	339.822998	189.125595	140.584778	217.323334	343.107544	256.212219
ENSG00000244734	2638.478271	564.460938	287.690796	186.975861	767.445129	518.212646	422.668793	594.646057	433.781433	144.906281	300.562286	76.086487
ENSG00000162669	321.415264	346.048244	266.565055	27.847401	20.049074	67.22332	705.299377	385.297791	473.490051	194.802551	11698.4727	460.924601
ENSG00000013306	331.84928	406.202052	157.732225	185.795168	192.192578	186.993512	184.052712	353.623146	717.997348	334.785888	376.874052	237.781877
ENSG00000147454	545.161223	491.204957	423.068055	383.949371	621.824758	206.264286	333.884425	567.645714	388.919258	412.938219	439.716177	534.392709
ENSG00000172270	13.838729	186.749928	204.76652	191.393073	170.743735	138.063177	15.313957	457.150908	400.021551	373.495043	290.236247	247.899611
ENSG00000206172	220.393768	190.743745	155.579382	159.54633	155.293196	206.271273	357.265991	317.309102	408.604187	325.352716	280.041317	190.255
ENSG00000104904	224.58676	182.212606	163.01467	107.139985	117.93129	158.134715	232.257721	321.339671	368.671885	198.058414	351.505725	97.389005
ENSG00000075624	316.904546	457.905214	431.596933	470.628743	282.639308	308.828657	465.410624	408.598039	358.69191	567.858875	424.403731	661.439563
ENSG00000206503	146.806198	17.701667	86.787265	113.357648	109.978134	102.246987	12.298813	124.583976	53.497777	84.286883	10.21236	0
ENSG00000167996	113.927117	157.245811	151.103474	159.336832	88.87472	36.81155	124.800354	97.452116	42.956731	164.244968	128.394477	144.047268
ENSG00000148303	30.430555	80.302247	49.805957	103.206239	30.416916	74.103013	142.185585	58.101897	34.000951	108.708297	99.449595	96.229553
ENSG00000102879	60.15827	69.05552	61.188618	100.178224	43.169013	46.797914	113.170036	38.366162	32.561545	88.253167	93.919745	100.698448
ENSG00000133606	195.492536	143.477583	196.662187	104.958268	190.330817	187.793467	197.319176	307.443325	248.900855	206.897537	157.232463	145.328097
ENSG00000122026	6.31148	27.587886	86.609288	7.056946	47.230854	90.425735	3.996257	171.437387	34.580719	4.531895	7.608792	51.951072
ENSG00000136908	19.746535	30.829579	12.820099	59.972727	79.28411	11.011235	66.92416	40.513532	67.863621	17.388894	42.574269	61.412275
ENSG00000204525	18.164125	28.488813	23.790886	36.862628	17.562213	16.828774	171.003135	62.717554	93.206889	311.691062	102.319818	42.85111
ENSG00000166710	69.611154	70.118549	119.406747	143.577102	64.255307	146.723446	71.300495	52.267211	29.485097	83.739619	91.342374	140.235549
ENSG00000234745	44.728029	72.928631	24.710956	72.722159	26.342944	30.178061	42.844168	47.667849	17.014477	60.971376	51.800058	171.921878
ENSG00000142347	48.4679	59.152782	83.639305	66.339576	49.642889	25.558927	63.88316	37.085442	47.98329	126.277505	85.018159	127.783635
ENSG00000159023	44.640827	48.798082	31.409735	43.762407	68.446914	106.930578	65.040822	102.545977	33.561833	257.363084	24.813022	54.085399
ENSG00000188536	164.910355	34.119579	15.043259	34.105179	67.03672	12.822712	54.447983	41.693474	53.139008	131.061218	40.303665	65.692596
ENSG00000143416	14.418917	138.940181	30.222552	60.376191	130.790182	72.24913	17.186477	29.221699	166.767998	17.641215	24.252351	31.871491
ENSG00000119535	40.572117	49.036621	123.983661	66.824906	49.942145	36.531154	81.648688	36.509719	46.547491	115.371754	54.279342	117.710799
ENSG00000254772	35.859333	20.288858	70.959206	59.836398	27.19805	39.880894	68.345532	45.992252	23.058921	38.99229	63.457095	32.289619
ENSG00000180628	50.067147	55.524047	39.586371	35.933591	50.376493	25.245826	36.63924	88.51107	47.91167	64.036422	72.758823	81.77322
ENSG00000251562	35.26466	39.226648	83.135281	46.862989	37.951744	14.577416	86.077678	20.459957	29.744373	193.100534	33.686392	68.055529
ENSG00000231500	48.168024	42.881453	62.790028	44.707426	22.873389	47.208899	31.775652	59.292517	15.262424	30.100979	64.934575	39.844567
ENSG00000184009	26.876949	40.470033	30.476522	26.237817	16.75983	39.585454	50.668346	87.380235	24.044166	51.215886	47.084335	55.562589
ENSG00000143761	37.117977	28.060513	43.340788	34.920724	46.07815	21.92039	15.848376	52.287813	35.206846	15.27135	18.408613	72.788053
ENSG00000130830	24.075266	18.728654	38.340921	21.52123	48.800568	44.103078	39.579989	56.503233	40.807801	77.685103	24.917436	44.20934
ENSG00000140988	73.624155	57.135011	42.812895	65.85218	49.2937	67.290265	91.560063	48.745809	38.070556	59.525226	102.202625	61.666281
ENSG00000143774	85.41296	98.114494	82.014448	77.477868	51.304575	95.323851	100.594505	141.213951	127.988737	73.440541	112.565358	80.132503
ENSG00000108298	29.648954	22.17663	23.141905	27.881577	17.961767	16.373948	44.97189	61.469887	6.274318	64.518747	39.390716	10.385663
ENSG00000025708	18.402377	30.460979	27.271965	66.568835	19.885021	15.178547	33.874358	23.400368	16.920418	55.336551	42.90849	78.579875
ENSG00000141526	19.204972	44.003217	29.817607	37.042211	18.080146	26.325535	44.17969	29.485744	21.874985	52.066187	46.357977	74.897159
ENSG00000006016	26.085909	16.895638	12.050504	13.869664	34.107689	6.817718	10.521039	47.629102	28.212881	18.773107	65.457881	79.239025
ENSG00000281376	34.570904	34.336002	32.491642	33.561798	30.386232	28.506817	59.836468	71.813889	75.162659	51.833385	57.364025	50.362312
ENSG00000103148	30.202454	15.77033	29.519566	8.451868	9.291006	10.735449	27.755395	37.879375	39.542163	19.981894	38.729187	15.028444
ENSG00000143797	52.747213	84.388941	9.333053	126.608928	66.265743	204.510163	10.01818	3.878079	6.238882	5.231079	15.397	14.418002
ENSG00000129472	41.515039	26.918475	58.957503	61.293226	36.715254	16.365681	29.829104	48.659525	24.145806	47.501249	44.560225	50.461582
ENSG00000110719	19.33358	31.990321	31.899336	36.935064	14.428505	24.630171	42.141673	16.471496	25.83404	45.642595	42.091663	50.070883
ENSG00000267322	30.57038	39.016899	25.835211	41.92416	30.541822	10.210789	43.904111	14.745147	19.106735	25.589469	30.270292	10.748707
ENSG00000173821	28.570822	33.767286	53.33367	37.366551	21.792783	20.788332	46.475118	15.464351	14.955291	64.128132	22.92762	36.838185
ENSG00000156508	17.639736	20.1246	28.571089	19.800563	17.23588	58.207488	52.226906	34.311724	15.483789	56.085097	50.415748	13.533443
ENSG00000135926	20.028262	9.26378	4.427592	22.053439	3.614361	19.40133	24.270111	2.236536	4.270074	5.484212	20.186486	38.343219
ENSG00000173020	12.580375	31.054381	22.151778	28.727125	13.948753	16.866101	36.717093	16.326001	15.919062	38.059149	35.071313	32.815131
ENSG00000089157	20.529081	26.476651	31.248086	5.348757	0.895028	32.397292	22.375054	10.235986	8.280964	4.266394	25.49537	14.792877
ENSG00000125505	17.382403	28.020867	25.072045	28.518053	17.795445	13.88882	31.596913	16.843925	15.719383	35.075737	40.998622	55.041021
ENSG00000111679	15.633833	42.78775	33.929835	37.371268	15.131483	18.677724	42.589759	18.854231	27.008693	43.367424	44.906087	83.4708
ENSG00000074800	25.139549	36.111	29.560303	30.702828	18.46513	3.105999	4.317996	1.980246	1.638558	54.473996	30.68445	33.912902
ENSG00000196924	76.451765	39.756873	33.645846	70.310341	29.488859	31.64882	53.157479	33.410397	25.24871	63.331443	39.005554	43.866743
ENSG00000114626	26.389258	42.367122	37.187308	46.753876	24.796716	30.732705	49.309957	29.28551	36.535957	40.326259	56.514962	71.534216
ENSG00000143546	6.528281	43.727127	27.544966	40.198772	12.169945	29.361153	21.064613	14.729443	18.035294	10.564503	22.775	42.319912
ENSG00000141480	21.75724	22.25515	30.504715	24.955163	10.994169	12.194819	33.12668	12.462041	19.541833	44.746794	27.042467	43.629489
ENSG00000147403	43.692224	33.784296	38.655841	53.340161	28.554947	19.739156	25.934826	30.913262	10.896885	22.519772	44.420924	27.20529
ENSG00000128383	13.383001	25.586637	25.308657	34.111459	15.421291	15.323176	31.186839	15.57873	19.131642	31.319121	32.642947	43.910881
ENSG00000136490	9.555081	19.101692	28.827163	43.054975	9.525391	11.210365	21.945583	18.071691	10.340323	20.532486	20.780216	26.784325
ENSG00000158578	5.716904	8.910892	32.609447	6.158006	10.227724	0	20.951099	10.528594	52.385456	0	0	0
ENSG00000105339	21.035656	24.893492	33.454344	31.747361	14.86101	22.470016	36.917424	13.796956	18.703215	42.860243	25.5564	55.804013
ENSG00000161203	32.012065	29.529821	18.340023	18.919677	8.509713	16.024939	30.8465	14.825206	20.773287	31.184072	65.196194	23.215427
ENSG00000090238	40.651809	18.526097	17.526233	15.041565	29.648555	4.4011	21.643271	20.471007	32.292543	24.498903	40.230233	31.836749
ENSG00000135924	6.039611	30.64549	34.459718	25.563519	26.313368	39.131972	9.813937	57.755091	36.675175	39.965076	14.006473	44.102844
ENSG00000175567	17.605405	25.290948	13.996737	18.865223	7.330842	17.889742	43.583371	7.02726	4.875845	30.745179	24.271169	12.762098
ENSG00000142937	2.927331	13.861349	25.794848	15.695988	19.822067	19.873694	6.740948	27.890544	4.85908	19.858599	8.758186	3.403218
ENSG00000008130	15.752694	26.252042	25.496968	40.122741	20.141836	17.653066	29.810439	20.107724	24.024771	38.424664	37.330302	61.238871
ENSG00000110047	12.548932	15.387686	16.985993	25.560651	8.518898	13.879697	30.092011	13.610394	9.912633	36.7716	26.976556	28.526994
ENSG00000144579	14.074142	20.937181	20.351476	33.857608	11.167869	18.118875	33.192969	16.563635	13.078479	24.860678	31.244674	27.952254
ENSG00000116337	11.562576	18.119076	13.204906	20.581886	13.394805	22.699198	29.415135	7.510821	19.9902	20.47796	34.362001	42.120412
ENSG00000043462	20.032004	27.346727	35.386958	27.377391	11.023359	21.815776	28.828688	7.235525	10.188968	32.74684	14.394211	25.960537
ENSG00000137642	19.216765	15.084504	38.741079	24.533926	18.387818	28.86692	26.280392	11.290537	12.362155	34.834128	18.282595	48.279233
ENSG00000138867	36.943988	29.264581	35.086093	23.676374	38.717851	30.761331	41.157815	50.715382	56.457274	44.369282	65.113872	38.997926
ENSG00000204592	13.261399	31.815046	18.300633	25.40013	27.014264	10.527261	22.423621	13.625891	12.34051	25.355673	24.642032	36.235028
ENSG00000163931	29.445172	30.244323	36.660225	46.592467	30.856848	30.47168	55.366679	27.664341	33.676573	55.950095	54.113691	73.073794
ENSG00000143226	11.485171	26.524584	20.21286	32.935972	14.41981	25.749265	14.834646	8.652989	10.092278	19.801647	13.206192	30.353574
ENSG00000101782	21.063501	1.00837	48.225394	35.942309	29.117162	22.472356	26.840487	32.257188	21.712205	33.935449	50.448551	21.363711
ENSG00000079805	16.351548	19.318931	27.599958	27.257494	14.017901	14.784713	28.65665	16.245293	11.813611	43.338614	24.277134	39.726799
ENSG00000159314	13.808567	19.699827	22.645388	25.453712	12.307336	15.510482	25.207691	14.201907	17.8266	30.377772	29.397495	43.533046
ENSG00000137285	1.686188	7.561193	12.386296	0.500895	20.341301	0.339675	6.30578	14.115505	0.73529	0.548111	11.133205	32.650833
ENSG00000160299	49.326021	2.464232	0.133372	6.542128	39.769924	6.176135	0.158241	5.440249	1.645142	17.423019	29.292205	85.265847
ENSG00000163162	14.678923	10.976042	25.026097	21.261595	8.845699	16.137383	16.046835	7.609162	7.11373	27.583802	9.536117	32.678882
ENSG00000172531	18.4562	22.872511	14.320977	26.13845	9.09214	17.095975	27.683215	12.910526	10.620001	23.390983	26.72609	29.655389
ENSG00000114353	19.553653	28.957055	22.46829	28.095533	18.650947	21.116547	35.04155	13.528347	13.788598	40.025321	29.842752	45.336395
ENSG00000254911	17.108318	28.219681	23.421844	83.508743	28.923363	8.480965	6.464687	4.75144	4.179876	10.832622	10.202053	12.644697
ENSG00000163374	6.845802	46.422955	11.351747	9.379464	13.057693	3.438843	14.832116	33.075417	5.480347	36.87319	8.577779	29.869733
ENSG00000076928	8.76677	16.757939	12.860027	16.783889	8.827616	12.896185	19.37701	7.111672	8.508399	30.535732	22.249092	27.361801
ENSG00000171862	15.217566	4.85028	20.464315	16.061328	8.813338	20.851116	15.056522	5.829269	7.668488	15.56639	8.304572	24.289893
ENSG00000188404	27.707812	15.651097	5.030333	27.837751	11.597241	1.876379	5.000958	20.745964	9.412182	4.747111	10.101198	34.357309
ENSG00000101596	13.292376	12.609771	24.936003	22.619549	10.73711	19.398041	13.060676	5.950905	7.587685	21.016215	8.507564	26.402061
ENSG00000167526	31.279286	21.656728	26.504456	33.907672	22.462925	8.253309	45.170182	31.657979	14.421193	33.994126	41.358108	28.726071
ENSG00000186654	16.200493	15.982797	13.881989	17.165502	23.872043	11.3327	25.935162	23.020545	25.640516	32.427104	26.438182	14.164473
ENSG00000272888	32.214169	17.468332	35.100903	32.805047	18.405247	29.439628	22.802925	21.076475	11.106439	29.773691	25.627275	22.554248
ENSG00000117676	12.980191	20.513131	18.046203	17.605425	8.296935	14.760564	19.611856	10.519812	11.164518	30.818839	24.342662	34.139883
ENSG00000184922	18.37211	23.00691	23.837872	30.688313	27.76332	13.383202	29.641807	16.426762	23.38978	64.499985	23.851123	87.28721
ENSG00000071127	12.829826	17.428531	21.746623	20.178214	13.31799	12.052478	24.669396	12.575619	9.693879	33.07709	19.150958	32.958768
ENSG00000107099	15.399091	16.842622	22.985631	20.395215	9.463267	21.272487	32.475684	11.911056	11.169311	40.065051	17.886364	29.882098
ENSG00000169220	9.511895	20.727969	15.869603	15.894	7.952705	7.246369	18.139064	10.625039	10.366917	21.285059	23.407937	26.138103
ENSG00000133816	45.023392	32.95691	38.973784	13.797133	40.157315	41.945739	40.568956	46.550471	44.531357	109.006129	27.789942	32.965606
ENSG00000183283	7.411282	9.685718	18.792891	19.403693	11.11272	22.438165	10.218622	14.589173	7.561507	11.163401	18.810302	31.658497
ENSG00000160410	9.255056	18.965882	13.55666	17.186749	10.334371	17.149684	29.632313	17.926477	11.361631	41.994011	22.092554	29.419959
ENSG00000105835	26.544716	16.098492	35.343258	18.978721	15.911943	23.418155	21.945087	17.970857	6.503222	34.725987	11.734755	30.409397
ENSG00000143669	10.655168	5.929792	16.105553	15.42709	2.271608	19.227429	9.179311	2.077137	8.566013	20.75394	4.827468	13.270468
ENSG00000071553	1.297222	8.441741	0.912764	8.247239	0.552705	0.99878	9.605849	6.705523	0.437035	11.81511	9.762518	13.997331
ENSG00000111640	28.771422	33.11918	32.467113	55.335928	34.664982	26.358237	28.774469	25.550523	15.454599	52.490399	35.894841	47.359871
ENSG00000140678	21.288166	30.988067	36.898889	24.061866	21.464942	20.690051	34.599496	19.413996	21.244064	57.919523	27.650959	46.735428
ENSG00000157107	10.40314	16.523654	10.126827	39.117	24.877525	19.183003	16.928563	18.036834	15.727771	13.687962	33.621421	23.937139
ENSG00000100201	9.951921	8.478319	20.140181	13.727928	6.397734	19.374302	13.821377	6.078303	6.861314	22.887694	9.474257	17.107899
ENSG00000011028	0	11.840462	0	0	10.231619	10.474704	15.632505	0	22.316373	0	0	15.801721
ENSG00000178927	11.749117	24.973535	15.239269	42.819063	12.415068	13.298164	18.22605	11.632335	15.300874	29.925332	22.043869	31.340058
ENSG00000123416	12.540242	22.840803	14.089449	23.620049	9.620327	14.052059	16.001815	16.633788	11.449607	21.550519	23.269623	31.201183
ENSG00000019102	5.515025	13.152798	7.924134	17.198525	5.569035	5.19484	18.892952	9.173142	11.913509	20.966482	9.054692	30.58569
ENSG00000125637	14.299585	10.094212	10.707087	12.682254	6.346786	10.364279	18.498818	7.067717	6.346673	17.355452	17.391129	18.827836
ENSG00000160255	19.991195	10.575159	11.211401	15.285656	10.13366	8.500548	14.982553	16.457542	6.128404	21.884322	57.211563	22.159835
ENSG00000023902	11.669222	7.355486	13.962133	9.945481	5.881428	5.901306	18.060179	6.504017	4.979105	19.402188	16.528261	24.688711
ENSG00000167986	19.283335	21.83433	25.609247	12.298939	19.681689	19.716614	29.721115	38.798455	51.197144	37.404159	26.595142	23.148704
ENSG00000022840	18.130304	10.555233	16.454925	10.826006	16.882888	12.861558	26.815096	15.867457	25.143593	24.858619	28.543688	16.215375
ENSG00000130592	10.054565	15.735726	15.172088	19.201337	9.490343	11.246751	19.696158	7.142708	8.128437	25.32666	18.9672	25.66596
ENSG00000092929	11.658758	14.406395	18.958466	18.172827	8.479125	11.950903	24.70326	11.329359	13.608461	24.105111	21.937827	31.565227
ENSG00000030582	4.364488	8.499077	16.943558	18.9231	7.441947	10.510045	7.889946	12.666276	8.114221	19.246179	16.981091	31.443141
ENSG00000164068	4.840576	2.955446	8.714781	10.545121	1.842725	5.847978	23.701998	1.891419	16.79641	3.792262	14.772579	12.429886
ENSG00000140853	8.461681	15.333182	17.070571	17.704554	5.914484	7.941537	22.073836	5.503982	6.408148	21.910486	8.213343	13.20462
ENSG00000073921	12.967066	9.740018	19.640516	19.703679	10.305744	20.58226	9.87367	6.738857	7.169031	17.03096	7.931904	24.218779
ENSG00000159840	8.603335	4.99262	6.825267	14.408241	9.369184	3.059989	7.529017	2.853209	3.771487	27.351403	16.366595	41.680825
ENSG00000165406	15.971902	5.54151	4.411679	38.053033	12.240706	6.244207	11.432893	13.91341	9.14532	16.980644	5.706356	12.423198
ENSG00000174444	12.126436	11.997375	12.666925	10.18673	20.946534	25.136202	12.042075	14.629721	5.361963	38.408957	25.299182	4.968795
ENSG00000060138	24.602243	21.825046	26.13669	13.480858	20.310046	17.059293	21.353605	42.643899	22.020254	64.094149	43.354666	30.882891
ENSG00000198858	10.964752	10.621485	11.07723	17.235939	8.288392	10.484353	21.279673	15.842968	17.39728	15.439763	16.310038	25.249484
ENSG00000105393	4.253825	14.583138	11.81625	3.953946	5.559461	9.790844	13.863928	17.846204	25.116607	6.819122	22.251001	9.555631
ENSG00000123066	7.785779	12.733245	17.134503	19.357387	10.870137	18.728937	8.085729	4.39776	8.434182	13.433742	5.292006	16.863256
ENSG00000120899	8.256359	13.23036	15.708764	13.124817	7.740422	12.761711	13.670455	6.041347	7.078885	18.160603	6.727077	17.277291
ENSG00000104964	19.325911	18.885713	20.666446	20.594944	16.509159	7.677628	28.553967	14.382065	11.922201	36.140575	25.52468	23.057557
ENSG00000262246	8.175498	10.697655	10.717194	11.472	5.080447	8.020472	21.01883	7.348931	3.813822	19.280873	21.719564	18.104093
ENSG00000179818	14.822602	11.446662	23.725845	24.650536	14.687057	7.845451	10.975118	10.03967	13.01586	18.967776	24.91507	22.789871
ENSG00000177731	11.741257	13.086327	14.182222	14.040158	7.459199	9.180543	19.7202	6.978768	13.721743	23.630435	18.510641	18.157464
ENSG00000074370	9.696865	17.05198	11.701815	10.375014	8.254526	6.852532	19.363239	5.742393	7.660139	21.937142	15.738594	17.988383
ENSG00000151651	9.829564	16.265007	16.247048	20.594565	7.723787	11.198243	16.344547	11.739876	12.282779	23.457257	20.296002	25.664315
ENSG00000148429	14.119227	11.378826	9.840505	26.047746	17.189494	10.053673	2.297496	1.986599	2.31256	1.412793	2.023264	2.96937
ENSG00000003402	15.508679	13.727275	26.116859	15.063631	9.749229	11.994557	23.315907	8.789161	10.946406	36.416565	14.342993	28.652346
ENSG00000198837	10.041364	14.601545	12.301232	15.936087	8.522786	10.970777	18.886305	7.893708	9.641813	18.313276	19.863536	21.024294
ENSG00000067182	10.35597	8.24911	17.22065	12.402346	7.8235	8.577928	13.764242	13.852566	5.82848	25.671101	14.004536	26.862653
ENSG00000142046	7.999673	12.091015	11.879501	16.152719	4.097253	7.564464	24.361294	9.55721	9.770354	21.946863	19.38138	24.239611
ENSG00000213600	7.066822	11.867944	7.912989	16.342951	7.531704	11.289552	12.332398	4.577422	6.906615	13.369763	20.13793	25.269743
ENSG00000160796	8.478907	12.943287	17.768616	13.4119	8.685937	10.474967	17.940032	7.890269	13.740595	22.685209	17.616232	25.557287
ENSG00000107521	14.367767	21.515426	16.347891	15.113848	23.657067	15.669972	33.854407	26.452357	45.480714	16.567954	27.300119	17.595597
ENSG00000115271	13.192261	10.218692	16.718166	20.911999	10.357691	25.843806	10.563512	6.729786	11.274978	21.527492	15.883076	34.998704
ENSG00000107742	7.522763	0.701787	10.280008	1.079366	7.387359	0.125873	9.884321	5.498219	0.116998	10.635939	6.21882	4.355069
ENSG00000068831	10.287711	15.056103	17.287685	18.875295	8.946453	12.467945	20.310098	10.860254	11.131912	20.475997	19.597402	24.790338
ENSG00000137216	11.410453	10.411109	7.044764	3.358943	18.822559	3.413586	12.199604	33.763993	14.309016	34.270101	15.468339	8.842398
ENSG00000101160	7.111077	11.191578	11.643486	12.448698	5.364765	10.355169	15.69682	6.600603	8.771064	19.574839	15.496478	18.38796
ENSG00000163466	14.094949	7.036955	18.91649	11.536006	8.461404	11.654521	12.793196	6.433929	6.243603	23.551964	7.835396	18.139634
ENSG00000087266	5.949541	9.209396	11.801166	10.636179	5.058045	9.967139	14.34593	6.130127	6.947677	17.510627	15.702336	23.276395
ENSG00000146828	8.23255	11.927487	9.270936	16.009388	7.186516	12.803423	17.865071	8.328027	10.586069	23.459645	17.848029	26.486756
ENSG00000184014	6.706355	11.647036	16.952243	17.34053	6.734099	12.64991	10.355764	5.407809	5.878001	14.854555	10.430507	13.850259
ENSG00000185624	14.325561	17.243164	15.534194	17.900333	10.1775	17.258263	25.536879	8.921439	7.477456	22.409605	24.374416	16.65524
ENSG00000126934	11.045866	12.607972	12.679005	10.05814	10.831223	8.381832	20.607042	17.790317	16.636912	18.889603	22.705359	26.593805
ENSG00000182149	3.995305	11.447142	11.397854	11.185869	10.583147	11.413224	17.951544	6.774021	5.47338	17.519984	6.958964	5.054554
ENSG00000013441	9.455426	8.647055	9.176298	22.987167	13.607197	11.741127	2.874474	2.795281	2.180863	3.847806	2.032105	5.049285
ENSG00000103653	11.451422	16.469166	15.576556	20.183799	12.134976	14.896383	19.04091	12.448343	11.184624	22.432523	20.128686	22.894084
ENSG00000123146	11.925946	15.831909	25.129553	18.501375	12.213949	7.045291	15.97561	11.889667	8.751573	26.806794	18.445795	50.723554
ENSG00000107738	9.988828	16.435672	18.672095	17.030178	12.168342	13.660323	22.771493	10.969004	7.901156	35.336863	14.681819	30.418624
ENSG00000156265	14.62169	10.402711	14.118181	24.856469	10.099565	13.619851	20.037594	10.432504	4.669637	14.341497	24.159918	32.834064
ENSG00000072818	6.643703	10.15002	12.605216	10.703558	6.23804	5.994019	11.910958	4.989117	4.223577	15.508539	10.688076	17.815399
ENSG00000241878	2.760192	7.504487	8.418263	8.479126	7.310842	13.892088	14.728794	3.853816	6.0188	20.446239	11.742708	15.714998
ENSG00000182541	9.243518	8.245725	14.62467	14.805075	8.400127	6.83678	14.599993	4.23348	4.897464	28.34964	12.118796	16.283945
ENSG00000113140	17.856011	12.454649	28.183733	24.350714	17.62026	22.780305	28.704552	19.406143	18.633312	25.450938	16.050437	34.938144
ENSG00000213928	11.665386	11.772374	16.072267	20.550716	8.661522	8.98241	13.647474	7.085823	8.498333	17.352417	14.914675	20.325984
ENSG00000127663	7.131101	7.524093	11.660041	12.462813	6.938746	6.663596	14.68098	7.882137	12.239996	15.578305	15.513227	29.388249
ENSG00000116741	8.72054	15.030493	7.866883	13.603296	7.067291	7.997804	3.199854	3.894123	1.411809	4.363298	3.352059	12.50057
ENSG00000109332	19.172325	11.355278	21.622398	12.197379	15.863667	12.802645	16.806999	17.048267	10.497963	19.877094	12.020215	21.087977
ENSG00000197249	11.794463	26.942324	23.948742	20.669653	15.510059	14.820218	15.245806	15.222343	15.448352	37.442888	22.499255	55.594005
ENSG00000186635	12.649991	16.245839	19.776195	18.123334	8.343631	16.967716	23.536512	10.29875	16.214488	22.847993	20.312227	28.090207
ENSG00000170345	3.024464	61.441971	3.644677	8.434777	6.107442	3.215934	5.479408	18.771301	1.833557	8.393297	9.245828	25.206957
ENSG00000104805	16.322987	25.159876	22.959205	17.805504	21.488671	22.807073	28.474184	18.417465	27.131674	30.641403	24.601696	19.523575
ENSG00000089351	5.718582	12.053186	14.582086	11.346202	7.022822	9.299738	13.670212	6.335596	6.145834	21.018722	13.862441	27.313114
ENSG00000168071	4.937065	9.501933	6.156595	10.357396	6.050875	2.292375	14.487144	4.021848	4.077586	16.163727	15.76452	15.363697
ENSG00000110651	11.532851	14.047602	8.323372	2.753321	8.423959	8.476733	20.3745	9.106095	2.532351	3.981479	10.334617	2.204449
ENSG00000042753	4.288894	0.390993	8.911107	0.512799	9.11059	4.055762	2.668709	10.82659	12.219498	12.566668	2.272983	0.919198
ENSG00000081059	6.049959	8.563629	26.600022	13.398284	5.761734	5.166831	25.272851	9.776477	0.905857	19.427058	6.655319	10.685487
ENSG00000143119	6.905788	8.301498	15.969241	17.211053	6.928075	11.613976	14.263656	4.368566	7.808419	16.966102	11.20614	10.93776
ENSG00000175061	15.889092	12.364443	13.907255	11.855968	10.847943	24.348471	18.54077	23.94439	8.352821	11.13952	19.585782	15.489917
ENSG00000163946	11.303431	6.716576	9.867013	12.631936	15.362161	26.529725	6.114597	2.731475	3.192815	2.864806	4.010781	6.725362
ENSG00000108309	12.85975	10.228326	5.2145	14.281146	9.569808	15.312526	11.88152	22.294988	37.708166	28.30448	27.53846	10.645604
ENSG00000090674	12.766967	20.365336	15.068125	9.512523	9.218469	14.315212	13.281392	15.805103	35.822729	20.682472	29.073609	14.531824
ENSG00000131051	11.835709	8.529585	16.018964	11.882754	7.505771	10.840762	12.101629	7.603158	5.022103	14.870499	6.826635	18.916429
ENSG00000100345	9.159179	11.046443	12.181751	15.731958	7.426404	7.943154	15.030294	8.020611	6.567211	15.887172	12.660723	17.301785
ENSG00000168010	9.574217	14.889072	16.123582	22.69453	10.589963	9.22864	13.89966	10.948728	11.576748	20.224492	17.16388	30.332545
ENSG00000187764	9.723946	13.743814	16.971823	15.141525	10.363115	13.414849	20.605192	8.304006	7.801334	22.310029	13.397431	24.636515
ENSG00000111644	8.159049	16.43329	16.787	25.906447	11.422131	9.105514	15.271663	8.550699	9.559213	15.30422	12.350724	24.726464
ENSG00000123329	6.839651	11.381638	10.586711	15.552437	8.210567	7.120558	12.075493	5.973378	8.00713	18.157942	14.33226	33.446929
ENSG00000059377	12.764108	10.571598	16.482028	15.594997	8.951991	15.087553	16.173974	6.016721	8.316256	21.615033	15.363037	21.84267
ENSG00000164733	10.192593	10.604515	11.500713	3.154457	3.368985	5.2305	4.884351	1.861944	12.815875	20.333031	3.705941	8.369818
ENSG00000270882	7.807223	24.776995	7.734385	20.444584	12.840071	4.340933	9.523378	8.341379	8.485997	16.315487	14.782117	22.01973
ENSG00000131981	21.625787	14.603125	11.104953	11.215211	19.636713	8.483265	19.303061	52.720727	19.873636	2.121207	18.27199	18.749131
ENSG00000229117	1.299516	4.897003	11.895671	95.882131	6.13281	1.054911	6.326657	5.807858	0.862094	1.778663	5.262274	1.371297
ENSG00000159842	8.615258	11.023077	12.998149	11.885742	6.090912	8.989993	15.813438	6.839271	7.321058	20.309041	13.101936	16.632627
ENSG00000130066	11.854898	26.338325	18.007488	18.629774	12.773226	19.574731	16.797572	18.410983	7.044513	19.708563	10.868567	29.910215
ENSG00000131669	11.16068	15.623643	6.787845	15.845091	7.6482	9.847474	10.204216	9.329321	6.463909	12.666041	23.36299	29.461489
ENSG00000180353	16.91881	18.430509	28.18052	20.604911	18.0441	15.398809	23.695071	14.154653	11.896036	40.379649	17.371988	32.185313
ENSG00000130429	4.020685	9.68115	7.257647	15.51362	5.270482	6.346468	10.235704	4.757161	6.039095	14.821374	13.660548	15.145235
ENSG00000011600	16.729734	8.712675	7.873028	8.654795	16.313539	10.98511	11.359676	13.238215	5.02801	12.043889	16.646231	29.48562
ENSG00000197622	25.962281	27.384038	29.653842	34.421999	23.356981	30.415506	31.620513	17.755055	14.660188	31.810196	32.810327	45.138999
ENSG00000182487	5.433284	7.131725	4.494971	10.261258	5.546325	3.414113	7.675353	2.296046	1.928461	14.006218	10.317338	19.265372
ENSG00000148400	3.258468	7.366508	10.326545	7.523608	4.722388	4.658293	9.484734	4.489615	8.849284	12.503267	11.567636	19.824189
ENSG00000111913	8.823671	8.894306	21.514557	14.931181	8.115367	13.752366	13.646969	4.198832	5.772234	17.740081	4.535535	13.095682
ENSG00000156787	5.922096	0.135922	2.654007	18.283702	0.344588	17.713732	1.477316	12.232122	0.146652	8.583686	4.625085	0.430277
ENSG00000141524	6.322743	9.806684	10.519296	14.406126	5.110094	10.134493	18.927474	7.527722	5.25414	14.685277	10.470076	11.505666
ENSG00000051523	6.581253	10.758567	8.913609	12.596364	7.381922	5.35644	15.499717	6.37864	7.58126	16.297437	18.303022	22.724387
ENSG00000072110	8.094279	10.089422	16.457593	10.388431	6.919315	5.241131	12.943504	5.521644	6.038036	22.193048	8.172708	23.784576
ENSG00000146094	5.900782	11.945979	7.149509	11.350026	3.853296	6.193175	12.776715	3.361642	3.626844	10.32227	7.032132	28.182677
ENSG00000244687	11.64495	6.664802	9.192521	4.064805	13.363246	1.19855	10.057092	9.183988	20.497148	23.269567	5.011342	10.379352
ENSG00000130402	7.986116	5.36169	9.037613	12.363271	4.365512	5.334624	12.231456	6.808003	9.142775	12.273587	8.356946	22.205165
ENSG00000077454	9.36321	13.285376	13.017088	14.609635	6.302378	4.414341	14.369403	6.263234	9.341329	15.772056	16.043913	23.036978
ENSG00000266714	5.497817	8.720544	9.590989	11.036592	5.195945	6.093075	13.433284	6.160687	6.771183	12.735562	13.440892	16.315648
ENSG00000142599	4.790778	8.688168	13.542844	8.505031	6.159924	6.485009	11.413029	2.14527	7.698571	13.206114	12.811836	16.553627
ENSG00000222041	11.352641	11.585152	14.399223	15.126448	6.983009	14.371845	14.792999	7.558879	8.390078	17.227266	7.834417	8.202623
ENSG00000108654	10.393696	10.019083	15.817637	9.156791	6.83382	10.502439	12.570972	6.748095	6.310765	20.025061	6.993987	18.338232
ENSG00000274536	11.32158	10.471958	16.998127	13.320434	9.129789	14.086054	12.102677	5.320728	4.818259	15.707132	5.186986	21.968743
ENSG00000082146	16.774264	10.215227	15.636922	8.482546	16.003943	9.722072	15.887251	29.914587	7.698111	14.59963	8.762813	15.155332
ENSG00000068024	5.697349	11.55049	15.489984	5.655792	6.681444	3.545328	8.367642	9.819516	2.67739	12.387913	9.986739	12.349589
ENSG00000029534	9.729619	9.278336	9.748419	11.218693	13.830595	5.335203	8.83819	6.798541	13.343372	5.943292	18.395442	14.073168
ENSG00000197746	5.501181	9.38377	9.067717	7.782418	4.001153	4.543524	13.106637	5.674252	4.697008	14.850343	8.95049	14.595316
ENSG00000233013	12.580666	0.663936	13.8479	8.805206	7.819089	0.228098	1.305659	4.611665	8.480259	0.535695	2.666466	1.400524
ENSG00000121060	7.808556	8.327395	12.819813	13.601234	9.02009	13.30764	11.379317	5.231243	5.142535	21.359259	5.730462	22.125653
ENSG00000099331	8.170013	9.736192	12.207672	10.157712	7.774301	4.397039	21.301523	5.711896	5.634347	22.541043	11.730282	19.907824
ENSG00000179262	9.557933	7.041148	6.662063	7.6411	14.202578	4.384145	8.492883	4.121501	10.874572	13.015772	13.052528	2.540885
ENSG00000136279	7.454764	11.994901	9.449991	20.399886	8.792853	6.53965	11.876542	4.263341	6.796887	11.261898	20.994561	16.969461
ENSG00000140575	8.595394	7.96586	18.851798	11.887345	7.784468	13.254193	10.240636	5.435511	5.42277	16.850988	6.436411	12.852014
ENSG00000188895	6.326543	5.514338	14.151351	9.847346	8.036066	13.713063	9.663452	4.519343	3.204456	11.914617	6.418073	17.403977
ENSG00000111859	7.958851	5.442555	16.133401	9.829554	4.957051	7.842172	11.342804	3.810302	3.993905	12.347027	5.340969	17.279021
ENSG00000260528	10.214759	8.985305	4.884396	9.221024	1.932614	11.258035	11.184496	1.670925	7.714349	17.421194	3.123885	17.680969
ENSG00000002834	9.974092	14.586741	15.154318	11.59963	11.280532	6.017568	15.107514	9.892326	6.912653	19.739547	20.30105	30.587248
ENSG00000110700	4.99681	6.779871	12.490503	10.467265	7.308938	9.889444	14.908317	6.105636	1.722646	12.01732	14.904817	5.705629
ENSG00000100504	6.28018	9.404883	9.871082	13.81366	3.33081	7.976323	9.351268	3.748401	5.172829	18.581586	8.407611	21.029376
ENSG00000028137	4.873446	7.172212	11.995314	9.14488	3.746882	7.945744	15.238023	10.811296	5.695637	13.480747	16.014717	7.344802
ENSG00000018280	13.000234	19.257521	15.866155	25.457073	11.90089	13.130597	15.788747	14.930625	15.79748	27.181344	25.322839	33.375509
ENSG00000114391	11.147452	9.185098	11.87535	8.806609	7.897946	11.074527	7.881379	14.608819	7.105378	14.146636	26.026152	16.114586
ENSG00000114316	6.91025	8.035529	11.958672	9.755503	4.298216	1.905428	10.567261	5.146241	3.722141	15.102823	4.328217	9.934205
ENSG00000149273	9.67769	1.328165	17.199682	2.163157	0.130683	1.590389	6.982902	0.157036	4.097383	7.51127	4.644196	10.354861
ENSG00000204577	11.159104	13.387304	14.213702	16.624813	10.473019	8.034003	13.793598	9.639252	12.107489	24.317854	20.811086	36.571947
ENSG00000185811	6.886226	5.01569	11.358716	9.057698	3.213603	6.52542	14.579439	2.812762	3.344797	21.209025	5.393213	9.444635
ENSG00000100242	13.310005	6.347943	13.821962	11.838474	7.709244	7.663152	13.130793	7.723418	6.534802	26.949158	12.618041	12.80327
ENSG00000140995	7.388529	12.760911	9.696093	14.733173	8.111355	10.184611	13.288053	4.855819	8.596205	12.463152	14.712327	24.197856
ENSG00000145741	6.60881	8.549449	14.391034	4.383488	6.236102	7.422833	20.744117	14.916162	5.571763	17.061989	9.151354	11.21516
ENSG00000198055	6.839776	9.546956	9.15649	13.976267	6.164127	9.473792	18.248716	6.648904	5.748839	12.527395	10.766532	16.204523
ENSG00000148180	12.89127	17.690466	9.169864	11.909806	2.433087	7.02114	8.069471	4.147772	5.363075	11.023464	14.275951	11.279354
ENSG00000173327	4.127488	7.374679	6.838676	10.450608	4.222378	3.814489	9.863134	5.043359	3.988853	7.89895	12.659125	19.99961
ENSG00000141551	8.549807	13.762487	12.746974	11.813215	9.562197	11.897734	14.424088	9.220694	7.492323	21.355302	20.32672	25.636631
ENSG00000135821	14.912469	55.859815	14.292065	17.85188	15.886248	13.372215	17.63507	24.473514	13.142573	24.984722	15.691021	25.464226
ENSG00000237296	3.022559	8.66592	32.790235	2.809749	3.245883	3.069194	6.391328	1.507011	5.297698	39.875893	19.05354	16.425434
ENSG00000136286	13.51442	15.691894	13.266248	18.761048	10.550056	12.736404	21.026764	10.578175	6.399495	24.550891	21.51888	13.433356
ENSG00000147162	6.406667	7.01058	12.728826	7.494918	3.956228	10.588734	9.580213	2.319053	3.220689	10.188099	4.37903	8.931926
ENSG00000156931	7.792553	5.871195	11.84192	6.924514	6.444428	10.937594	10.151564	4.209652	4.382467	10.581249	5.144137	11.84556
ENSG00000123143	5.518814	5.555814	7.279591	9.87418	3.818956	2.508111	10.762252	1.167941	1.343801	9.587248	8.643448	8.471597
ENSG00000072786	12.304385	12.80405	24.050521	13.704045	9.522371	12.502672	22.827881	10.734965	9.588408	33.181149	13.272883	23.803168
ENSG00000100055	8.565545	9.882173	17.075236	12.931179	7.455572	7.92811	16.063641	7.86159	5.597559	32.708192	11.18563	16.6881
ENSG00000170581	4.865691	6.917302	9.258352	9.637122	2.097395	3.955266	8.776326	3.032066	4.02856	10.245331	2.838398	6.808187
ENSG00000135506	7.55213	8.706313	9.314723	7.688933	5.085019	3.698661	11.182914	3.194751	5.463476	18.123136	9.219213	13.880434
ENSG00000169180	9.639371	8.28732	17.031282	15.021595	9.665733	10.722633	12.095473	5.499278	6.392926	14.747894	8.820195	22.055304
ENSG00000100225	7.352814	1.304437	4.811528	5.310388	2.874986	21.275591	9.134613	7.27412	7.402502	12.270741	2.330654	10.518065
ENSG00000214176	8.064077	11.545706	11.162358	13.6251	8.152998	8.853924	13.308269	7.917471	7.679084	15.35219	14.870414	12.376101
ENSG00000162366	11.469539	6.264546	9.97558	6.87814	3.048113	3.564093	6.210841	2.598986	7.470556	9.239879	3.555068	2.644486
ENSG00000133742	8.733185	2.638497	7.404702	11.896003	8.921292	5.613842	4.230899	15.257001	11.803212	10.196407	12.892211	20.756546
ENSG00000112576	10.578187	4.994322	11.603933	10.05331	5.842699	7.139427	11.483153	5.347098	3.099434	13.705792	6.056943	11.047342
ENSG00000081237	7.265599	4.33756	19.156301	9.226212	7.114591	8.644819	6.301673	4.402988	3.361926	18.65337	3.886802	10.578744
ENSG00000155749	4.064129	2.587702	9.075702	3.551444	10.351978	1.14868	10.83962	10.976137	4.512168	7.273892	8.94883	9.580239
ENSG00000171608	5.183697	7.816491	10.97296	11.977386	6.779225	6.021958	12.763457	6.421068	7.132784	17.740596	11.1852	20.433924
ENSG00000167470	5.187325	10.777445	5.105725	8.319023	4.346085	4.247529	8.340325	5.889313	4.316958	11.125368	10.240722	18.598036
ENSG00000177156	9.243287	11.026053	12.674553	12.912793	8.276639	7.25416	14.764011	8.041024	14.764975	19.119728	13.973401	29.448407
ENSG00000182473	4.750018	8.787412	8.054554	9.842706	4.830746	6.23675	13.243489	5.325921	6.107758	12.367672	10.845626	13.620871
ENSG00000005007	7.064078	11.657692	10.008624	11.73978	5.952173	10.961253	13.857212	6.241439	5.930292	14.252704	13.577234	20.716717
ENSG00000094975	7.334174	3.619681	7.064027	8.285256	9.252582	13.024706	8.212678	10.229545	3.99465	2.194935	3.410483	4.748027
ENSG00000172932	5.502178	7.372486	9.19143	9.77379	5.151043	5.24625	8.873789	3.838495	5.392034	11.112127	10.868327	14.81561
ENSG00000260032	8.762743	7.533939	13.661687	8.879978	5.962945	8.709624	12.257152	6.037353	3.901676	17.770527	6.144338	12.414245
ENSG00000051108	8.865712	8.735172	11.974225	8.465433	6.506837	12.319396	13.003271	5.310082	3.652834	9.838491	7.861211	14.123192
ENSG00000115325	5.392731	7.709151	6.920061	10.421039	0.993075	4.294197	11.322881	4.895274	5.147786	8.938376	10.562103	15.251736
ENSG00000186001	7.414788	8.517975	10.183183	18.03211	23.788652	8.351447	7.54355	10.211349	8.319882	14.432228	16.53379	23.033956
ENSG00000184640	6.29451	8.472682	8.746666	12.285763	5.027697	8.871386	19.249147	4.650831	2.420392	11.724648	9.768358	7.318582
ENSG00000078304	10.219412	4.112571	11.299747	6.283172	1.915563	6.937828	6.948734	3.684659	2.177233	11.00638	5.383471	8.472616
ENSG00000168066	8.469113	7.785397	17.120202	8.484499	5.539464	10.94844	11.513673	6.81815	4.879352	16.164156	7.749354	14.234768
ENSG00000263244	6.914514	5.078188	10.603888	6.407093	4.18918	9.596119	8.646564	3.605772	3.372391	13.248596	4.480333	10.178345
ENSG00000265972	9.420494	10.28133	18.728979	10.911797	7.821414	13.046993	13.216021	4.88828	4.887513	11.881606	7.610128	21.544587
ENSG00000167476	13.052007	10.604461	8.144025	8.846885	7.667482	4.801073	13.987514	10.270111	14.367598	9.8169	15.072424	13.9561
ENSG00000076944	9.051932	11.169423	11.364516	13.358174	6.458027	11.588292	13.938123	8.388185	8.585075	16.14182	16.412886	21.509922
ENSG00000136942	2.529463	5.886881	4.373742	9.726279	1.951412	0.75496	8.445932	8.811179	2.384778	6.155278	7.026631	2.964922
ENSG00000171853	2.858098	8.222804	10.40446	7.934663	4.878947	5.278968	10.269012	4.550746	5.343021	13.665302	7.41364	10.533884
ENSG00000116871	6.163973	3.447082	5.874675	7.037849	6.152732	3.558618	11.826056	5.339986	2.921037	15.627471	11.758299	14.642807
ENSG00000133048	0.909118	6.102316	5.179226	3.709297	1.972764	2.572786	9.390708	5.996553	6.149294	3.299929	9.624648	11.717431
ENSG00000166226	11.10894	6.736212	8.956399	12.071558	8.790214	10.166145	5.848847	4.429737	4.402658	4.094695	8.67358	11.944128
ENSG00000268858	0.184678	5.497137	3.565323	6.503067	3.392111	3.0065	0.242022	3.036969	1.855723	6.205823	7.935568	0.152565
ENSG00000130775	5.227755	7.785845	9.259428	9.140642	4.674973	6.230522	10.694455	3.890423	5.464991	12.485395	9.216612	14.752949
ENSG00000206337	10.459315	8.486719	9.738439	11.536433	7.462833	7.228702	13.451205	4.976006	6.315648	6.101228	12.208198	14.563287
ENSG00000204628	9.516426	12.704236	11.652476	7.302423	6.067867	6.667004	13.351731	7.204473	8.321605	13.031156	17.94795	12.615005
ENSG00000138834	5.73146	10.07305	9.231827	11.451429	7.161721	7.526205	13.61619	5.935165	6.102733	14.858851	9.485876	12.368321
ENSG00000114861	5.482133	3.273871	15.1057	5.840394	2.293406	6.455832	7.033823	2.327504	1.769544	12.468754	2.850206	6.589021
ENSG00000146574	10.98015	7.325536	11.340976	13.82119	5.433256	7.042811	3.702558	4.237878	3.107221	6.975781	2.864713	6.149437
ENSG00000039650	4.139451	7.319891	7.739422	7.424106	3.923554	5.262361	8.902487	5.671509	4.399059	10.412313	11.511434	11.476247
ENSG00000155926	6.660179	5.808656	21.458085	6.29483	6.611379	4.782136	8.547112	2.961744	3.018116	16.972413	3.477143	11.162446
ENSG00000183726	7.979523	8.798485	6.376834	11.555423	7.598536	3.043262	3.729918	3.293678	5.198442	6.193853	3.056342	10.318724
ENSG00000182179	5.073202	4.397113	8.048722	10.137522	3.159053	4.890434	10.497761	4.566909	5.982601	10.151453	8.990476	9.796491
ENSG00000161970	23.952835	5.610224	6.938305	7.669293	4.778086	2.569172	6.947513	5.048861	1.317999	10.1412	13.678744	9.824152
ENSG00000182866	6.294335	4.851678	2.776768	9.632048	1.115296	6.712809	11.810304	5.074469	0.671977	8.906081	6.899971	3.550623
ENSG00000166579	5.428584	6.418434	9.915068	8.503217	3.135367	6.835898	8.508353	4.26011	3.439663	11.841315	3.960109	11.26238
ENSG00000196954	7.666996	3.601081	9.046162	4.867838	6.93939	2.568081	4.332923	4.513242	1.912002	10.152387	1.039711	9.182311
ENSG00000133943	4.889094	6.538478	12.426019	10.715173	4.29118	6.798214	7.894846	4.029027	3.854774	13.190728	6.454713	14.307142
ENSG00000116679	5.212354	2.966748	7.402817	5.821509	1.472242	5.335696	5.088362	1.637619	1.525115	8.644592	2.397196	8.401046
ENSG00000166333	4.29741	6.5838	9.889632	9.464361	2.491051	7.820747	9.746783	2.372559	6.888907	4.29668	7.744156	15.889834
ENSG00000034152	5.53239	10.102918	7.887982	9.5211	4.528928	9.91447	11.514553	6.539599	6.713837	12.483728	11.914539	17.551862
ENSG00000284948	3.368583	7.727408	8.492826	6.004241	3.487662	4.39369	9.345352	3.615484	6.228271	12.87007	7.344509	15.889028
ENSG00000278231	5.391212	5.830814	10.399695	10.441511	4.466912	4.842529	11.196155	5.033971	3.271846	15.33979	6.850219	15.672116
ENSG00000061273	4.252063	5.110424	7.675393	8.40965	1.977446	3.439209	5.758418	4.814674	2.734014	9.371239	8.386245	10.402851
ENSG00000205220	3.625323	8.64218	6.366257	12.793909	3.257817	4.87181	9.540524	2.88291	3.732803	6.679078	8.112248	6.813633
ENSG00000110934	6.332453	8.77917	12.715756	8.946031	4.954637	8.806907	8.129661	5.692326	3.994716	19.406366	7.320397	13.436272
ENSG00000167460	6.667736	10.730293	13.415679	5.862331	7.221722	11.600073	9.329657	7.071	5.774467	19.606038	6.490647	17.363354
ENSG00000076662	1.387447	3.710623	16.316579	3.045208	3.650846	7.230561	3.422334	2.680529	8.242205	16.280575	6.842923	32.846637
ENSG00000138326	15.362832	3.414618	7.696974	7.834722	9.45501	2.015853	10.368714	9.776896	2.444793	5.557721	7.565567	18.711752
ENSG00000141298	7.201194	9.059123	6.62622	4.020682	2.392748	9.23536	3.874315	4.28518	2.377586	8.053211	2.311023	5.924608
ENSG00000197943	5.088391	8.85079	10.262127	11.427997	5.462575	5.928047	8.787427	3.430133	4.5686	18.924425	7.411573	10.138122
ENSG00000180096	9.296541	10.728532	6.415937	11.723632	5.941319	5.922889	15.84368	3.740397	3.149601	10.845878	9.250218	6.811553
ENSG00000059804	7.983308	10.777639	11.426395	15.61634	6.424673	10.328215	12.597593	8.318536	4.498448	31.452934	8.604658	27.37613
ENSG00000003756	8.672516	9.624443	16.110255	11.647619	6.846765	8.416325	12.188605	7.364605	4.365213	18.110738	7.612682	14.109877
ENSG00000168028	3.278288	3.640987	3.204268	2.899309	1.643996	5.318969	8.121848	31.158776	2.397333	9.20229	22.799859	7.188462
ENSG00000276045	5.095675	2.677541	7.594418	8.514673	2.224608	3.28345	2.91597	4.486841	2.577099	7.929965	7.68249	9.961519
ENSG00000172965	14.63582	7.700028	8.499563	18.993672	9.890137	10.968472	6.201968	3.718862	2.815075	8.712422	8.781333	4.396414
ENSG00000180879	4.335899	6.631377	8.46298	15.851234	3.875513	11.367408	10.022817	4.677728	2.789337	4.503748	10.694606	3.714605
ENSG00000168300	4.646899	9.394173	9.055329	11.37642	2.51552	7.373579	3.985114	2.359303	2.544344	7.477047	8.223173	7.970101
ENSG00000127824	4.984917	8.22861	10.876679	11.285934	4.159471	6.609369	9.224605	29.44659	7.389689	12.130163	11.901522	17.953124
ENSG00000116584	4.948699	7.773219	10.187722	8.51224	4.785809	5.682421	10.291254	6.658053	4.524314	13.546963	7.982877	13.584189
ENSG00000159720	3.476891	8.375368	7.739512	9.957075	8.156276	9.431242	9.243962	4.839176	4.289755	12.382547	14.970275	16.581223
ENSG00000180448	6.595988	8.30731	8.783255	11.646605	5.033453	7.94418	11.7261	5.990988	7.334904	10.704425	12.092306	19.76581
ENSG00000186517	10.795261	10.108826	12.151297	9.161812	6.4077	7.443753	11.86958	6.599609	5.916082	26.064735	9.835643	15.63959
ENSG00000198373	6.612326	6.027594	9.065259	5.884997	4.043004	5.114729	11.349991	4.283488	12.426076	12.113269	9.584362	9.614198
ENSG00000129933	4.026851	8.172693	7.316013	8.459244	4.469053	6.245199	8.040426	4.077064	5.025357	11.923944	9.695098	12.249653
ENSG00000273096	8.101716	10.257005	10.162338	11.6683	6.565664	9.348973	10.17545	15.220085	7.012252	12.769035	20.832787	16.526714
ENSG00000083845	4.821456	5.36355	5.795691	9.68747	8.550955	12.492582	2.326109	9.216767	1.734439	7.00484	3.901122	4.065878
ENSG00000141084	2.250467	1.661933	6.357377	1.632948	5.775497	1.582594	0.87769	4.651723	10.106726	8.066881	3.194414	6.33658
ENSG00000121281	4.710029	6.740645	8.48334	7.770969	4.362964	5.987644	9.61997	4.993964	3.704561	12.021055	8.410837	10.435182
ENSG00000269858	3.00054	1.390322	4.481751	1.47942	2.377158	4.82772	6.271853	1.184989	2.22008	6.823385	9.690309	8.639821
ENSG00000062716	8.418167	9.721388	11.13949	9.474434	11.829825	14.212359	7.225462	6.275609	3.097834	9.756895	3.200025	15.907055
ENSG00000177666	4.533488	8.573966	8.176863	9.215261	5.096544	4.079214	7.642464	4.010059	10.645774	10.464329	10.68297	13.690705
ENSG00000163479	1.219232	3.977262	5.405146	5.825507	3.820313	4.143639	3.551372	1.15944	0.891171	1.251437	0.835882	12.693756
ENSG00000134516	8.151467	5.79148	15.930732	7.996016	3.395535	8.671616	9.301763	2.896034	3.639872	20.532083	5.782708	9.328928
ENSG00000136732	6.043269	1.02554	4.820595	3.069972	2.818641	0.63775	1.503922	5.588477	1.01143	6.182005	6.193334	3.755334
ENSG00000166925	5.762917	6.869742	8.445335	9.488719	5.492094	4.216139	11.337245	5.279071	5.57478	10.045075	12.563639	17.970752
ENSG00000124357	3.950396	7.76938	8.179641	8.163431	4.385058	5.284618	9.579663	3.499087	5.047459	12.341189	7.030499	10.465554
ENSG00000166783	13.096325	11.155518	15.848931	9.35117	13.945888	10.163615	13.69625	2.169812	6.218021	25.310653	10.819128	11.109074
ENSG00000115085	9.97051	11.091302	11.21732	15.150119	7.887275	8.722079	17.052459	10.035617	2.458978	16.159646	16.035846	8.839189
ENSG00000196998	3.495898	8.634103	4.053397	8.002128	2.714625	3.577919	5.991797	5.182697	4.282818	8.054928	9.495813	9.850181
ENSG00000186468	7.878282	2.010135	22.559677	4.618741	5.010088	1.48428	2.224934	11.009923	6.108833	6.726646	4.519849	3.300327
ENSG00000172765	4.946663	7.493343	10.840403	8.443208	4.484881	9.254519	9.28728	3.78936	4.512412	5.974844	6.550997	10.996354
ENSG00000026297	3.280199	3.176232	8.33036	7.75981	3.605958	9.833992	7.477435	3.571684	3.432538	8.942827	3.352834	8.045665
ENSG00000175115	4.702599	6.166678	8.567056	9.262041	4.379945	4.222109	10.204587	2.536552	4.17164	11.555241	3.856116	15.459888
ENSG00000129657	6.423629	8.187884	11.269781	10.875761	8.821762	11.097945	12.84216	7.332877	8.193656	14.635255	9.979562	21.208849
ENSG00000196547	5.258198	5.726191	10.194214	7.710984	5.183628	6.24706	9.485025	17.777363	8.173507	10.390819	6.420285	11.217013
ENSG00000067225	8.647988	8.35322	10.389382	12.100673	6.842595	12.689927	12.216882	4.449209	5.319324	19.06824	11.077749	14.193323
ENSG00000183597	10.285858	9.263727	12.940415	10.371195	8.599271	7.235105	14.878386	14.509118	16.448394	19.533635	10.420928	11.902534
ENSG00000005339	5.883375	5.893593	10.372965	9.642156	4.719615	5.732478	8.365101	3.905516	3.102874	14.190918	4.347494	11.296357
ENSG00000188906	2.558042	5.295009	11.501755	8.680169	4.536428	6.015528	3.282099	1.691531	4.358161	9.234589	2.838269	9.946509
ENSG00000072135	11.666104	11.830317	14.044069	11.95601	9.981176	9.252063	11.923615	7.460769	6.71647	19.668822	14.152458	14.142039
ENSG00000275023	12.132837	10.876289	13.728233	11.211129	7.252207	9.306725	21.265862	10.123181	5.176312	16.180984	14.721577	11.458953
ENSG00000072778	5.592554	10.006795	7.400657	8.249189	5.056954	7.958597	9.71574	6.378883	5.172883	11.245021	11.442908	12.21199
ENSG00000178719	3.005782	2.43426	4.052567	35.264679	20.366226	1.743579	5.25928	13.545897	2.942957	5.022432	4.848486	7.329805
ENSG00000169554	5.978173	2.77228	16.054716	3.754166	2.695744	8.124539	7.218458	1.708118	2.657042	12.994139	3.195701	7.040537
ENSG00000105287	4.006068	12.631238	4.468252	7.382116	2.67812	9.804378	9.598622	7.676797	5.984023	7.121925	9.049329	11.418222
ENSG00000147168	4.339614	2.448288	2.186829	6.843986	7.762926	3.612922	2.772973	4.63099	3.464797	7.517075	8.402823	11.459533
ENSG00000065357	6.117103	6.537649	14.006898	7.90074	4.94573	6.82415	9.462189	4.092375	3.570555	11.022926	4.054628	8.020603
ENSG00000059145	3.065989	6.268369	6.791954	4.594774	2.871096	2.323123	8.781951	3.473686	4.199993	8.792099	6.886722	10.97153
ENSG00000103187	6.357176	10.677093	8.751476	8.453209	5.388368	7.062397	10.625904	6.033183	6.061635	17.424652	9.523635	15.407258
ENSG00000077150	3.023394	4.146698	5.641964	6.335117	2.445935	2.224553	7.448536	3.57233	4.549348	8.263964	7.336714	11.452868
ENSG00000230590	5.222682	3.658845	11.398859	4.766206	3.901657	9.850521	6.520247	2.361967	2.380111	7.090324	2.779515	7.993315
ENSG00000170180	6.658701	4.888404	3.663746	18.822105	14.796239	18.053438	2.844519	4.243118	2.004303	0.860814	2.354127	4.443967
ENSG00000171206	2.389753	5.058236	5.117212	5.385849	2.693116	3.856077	3.515456	7.727521	3.17736	7.478575	9.518248	21.66767
ENSG00000237441	5.847553	8.067738	5.901954	10.136303	3.093795	6.575072	10.654827	6.53745	7.848401	10.717342	13.361997	16.91239
ENSG00000213983	5.166128	8.371818	9.963315	9.135575	5.330471	6.621096	12.934039	4.547209	5.606153	10.769384	8.095564	9.592919
ENSG00000069424	8.258751	10.816184	10.637803	11.452635	7.218689	6.490297	18.381956	7.9031	4.006167	23.172299	9.755952	11.112564
ENSG00000099995	13.523136	13.856471	15.441509	8.598633	10.452821	9.38749	19.082973	14.460901	12.026316	16.642687	16.253538	14.876484
ENSG00000184481	10.949102	2.371297	4.497289	1.52688	6.861128	3.138508	3.449684	4.617406	21.373416	7.656058	7.552832	6.692897
ENSG00000177169	3.10703	5.46999	6.040952	6.243692	3.167396	5.833351	11.409119	4.501346	5.356262	9.337132	9.361608	14.449076
ENSG00000124181	2.443787	5.72186	6.82762	7.901971	1.920132	3.388034	8.514624	2.78409	2.148468	7.646046	4.536726	4.259991
ENSG00000059378	6.258561	6.041113	12.441927	11.313306	3.977853	6.187232	9.514222	3.102429	4.263629	11.357691	4.824145	7.418655
ENSG00000132334	4.817215	8.049716	9.441631	6.670194	3.824071	4.027583	6.285274	3.079613	2.366659	12.335907	4.50587	9.103492
ENSG00000100906	10.131824	14.801582	9.645437	9.616907	9.653059	7.409755	8.059721	7.703249	7.035469	14.540117	17.602481	25.140216
ENSG00000161016	7.496188	4.601791	7.426616	10.371611	6.495498	4.110367	12.843034	8.386515	4.308905	5.32915	5.145591	10.117232
ENSG00000125818	12.923087	13.085316	2.388655	12.12819	7.360413	9.235014	11.209641	23.8311	17.462345	8.324575	13.0992	12.485715
ENSG00000137841	6.202422	6.830492	10.114801	9.051397	6.191122	6.457998	10.028623	4.670109	5.864067	11.313242	10.219108	10.929869
ENSG00000075413	7.827947	5.586991	8.945527	5.307646	4.617684	11.670976	8.772386	5.153879	4.96489	8.922966	3.497009	9.213521
ENSG00000125753	5.434358	4.897282	6.22215	8.086856	4.204696	2.316116	8.625459	3.934995	3.570943	6.586243	8.602073	14.210828
ENSG00000139436	4.504865	4.639085	10.368776	7.339433	3.92558	6.256857	9.653083	3.635055	3.002141	10.316369	5.445635	8.476707
ENSG00000156860	4.230542	6.963402	5.736359	9.826367	2.98862	5.109581	7.543595	4.201989	3.080772	8.199663	8.372042	15.640469
ENSG00000141002	6.777458	9.892183	9.399368	10.533641	7.374803	7.781899	10.176266	9.118328	5.2947	13.105194	13.779763	16.8289
ENSG00000090372	5.76039	7.283804	8.275001	13.507076	6.058727	6.169878	11.060976	5.663908	6.487253	16.929629	14.798823	18.405407
ENSG00000135390	7.159261	3.543746	7.068288	6.048768	3.427516	4.389935	8.097194	4.603277	0.540192	9.267243	3.10247	1.455354
ENSG00000157873	4.699487	6.229369	6.884217	7.872133	3.910762	4.295936	10.018143	5.149115	5.807678	12.72581	14.925653	12.766393
ENSG00000095066	3.946116	6.628825	3.195622	6.893637	3.23782	4.688215	7.061031	5.487139	2.400215	8.061753	9.074714	12.301019
ENSG00000013810	4.0016	2.345806	8.036852	6.976102	3.65963	5.024674	6.562238	4.983806	3.837757	8.552915	8.347905	15.749464
ENSG00000104973	8.095612	8.870839	6.78015	8.067517	5.300088	5.149366	6.827365	10.862725	14.293904	7.965981	14.522494	13.835428
ENSG00000177989	3.080879	5.85884	6.341579	9.999705	2.718738	2.953302	7.913616	3.951222	4.174942	6.976843	6.567576	14.500997
ENSG00000198876	8.386602	5.682352	9.275973	4.422457	9.873363	11.986785	12.903436	18.974371	12.896316	10.319551	11.915222	7.922489
ENSG00000104419	3.037433	5.477943	7.081307	5.870534	2.381139	4.493265	11.073744	4.226048	2.213742	11.424973	4.482592	9.38196
ENSG00000244731	2.328386	2.911088	0.830377	1.841841	0.34747	4.040095	4.047998	9.658962	11.750472	10.790279	4.488897	1.069759
ENSG00000179335	10.584364	9.873339	11.358761	9.761989	10.531613	7.680979	13.20667	15.675989	12.312853	15.401041	15.017901	17.512053
ENSG00000250571	3.934557	5.447161	4.840639	6.757323	3.415929	4.201697	9.594348	2.693725	2.807271	9.600007	8.054425	7.436919
ENSG00000089280	4.296181	5.719104	9.679258	6.333708	4.170395	9.21413	8.292773	4.821295	3.617602	9.834252	6.243149	8.19958
ENSG00000101347	4.906991	3.290777	9.041738	7.768783	3.078575	7.297175	10.149047	5.109172	2.94174	10.183574	3.853178	4.148744
ENSG00000129353	10.465077	15.59489	6.120339	17.947768	5.617412	4.376258	7.829853	6.722779	7.249534	7.889286	9.189791	20.411505
ENSG00000015133	8.149439	8.237708	12.853595	10.472733	4.500304	6.495564	15.559495	7.137539	2.114687	18.163251	9.063374	9.12538
ENSG00000120071	6.625351	3.771315	9.625916	5.800484	3.274694	5.692855	9.682652	3.772241	2.497266	15.602466	6.514458	5.564349
ENSG00000183486	8.503176	4.403193	5.674219	5.523911	2.898689	4.069149	5.468796	8.246013	2.407041	10.313905	2.977312	6.543441
ENSG00000109971	5.278358	7.601775	9.216657	7.444454	5.444418	10.260775	9.840417	3.11083	0.642677	14.594751	5.373701	6.293265
ENSG00000077549	7.435082	7.965734	8.829633	4.763661	0.590736	5.789963	6.805128	5.521907	1.287714	2.033107	7.808328	4.881531
ENSG00000118454	1.325267	0.18418	5.149537	1.035755	2.703213	6.489977	2.263843	5.769369	2.871249	0.562808	2.805275	10.335761
ENSG00000203879	8.446112	10.79874	8.257778	11.056359	5.710953	6.896858	8.230855	7.511048	7.356084	16.062015	14.367081	28.631054
ENSG00000132274	4.967945	5.011652	10.371072	7.466328	2.927779	4.96834	5.316035	1.530059	3.109753	8.290655	2.645398	4.71448
ENSG00000089597	3.902195	8.114799	7.800535	5.508858	4.219204	8.655746	9.076304	6.066342	2.884895	6.582128	9.094907	6.18884
ENSG00000139370	4.414416	5.339106	11.764831	5.894218	2.928432	7.145871	6.567005	3.352633	3.471484	9.793732	3.866411	10.012898
ENSG00000021355	1.218919	5.417817	2.083452	4.429215	0.864267	5.099232	3.028123	3.772899	1.239642	6.546809	1.530122	6.460877
ENSG00000130589	4.88557	6.827515	5.575279	10.007237	2.885596	5.002214	9.410415	5.799773	4.282118	11.096518	8.165287	11.044307
ENSG00000147416	4.610488	3.938433	8.341311	6.600473	3.229341	9.186926	6.614513	2.477013	3.146706	6.019621	3.239648	7.12084
ENSG00000287926	3.737028	7.305483	4.971671	10.694312	3.168737	5.179635	6.48239	4.026278	3.480233	6.453346	12.708451	15.458106
ENSG00000140264	6.676678	3.927052	3.202111	11.113571	13.662969	0.962884	3.634019	3.23782	2.728831	13.441325	3.125402	26.55683
ENSG00000243716	4.140909	4.157338	8.266371	6.734359	3.162725	7.084558	9.869728	2.414504	5.074561	12.755602	5.416449	7.078348
ENSG00000137575	7.920482	7.578862	9.345087	12.794155	7.928615	8.67973	5.495431	4.931784	2.085836	17.732172	7.943723	19.074789
ENSG00000136840	1.311837	7.940087	4.195849	2.278957	7.556394	2.023326	4.565017	11.098813	2.544381	5.093522	4.323901	2.395946
ENSG00000204642	6.171553	11.700897	11.382393	15.22433	6.072818	6.202225	15.381873	12.371527	13.878452	12.895795	13.456958	22.12394
ENSG00000136280	4.806148	5.820067	8.634411	11.065462	6.469721	6.231261	10.086312	6.112806	3.299251	7.276113	10.350616	14.787051
ENSG00000140400	6.559884	7.882487	8.161374	10.011675	3.568268	9.599598	12.641662	5.512686	6.480998	11.220772	11.580515	8.706352
ENSG00000004939	11.672491	5.74635	7.071411	5.849388	6.415406	3.672603	6.230452	14.284158	23.487047	10.321502	8.350472	8.505157
ENSG00000197329	2.410348	2.456634	5.296841	5.632507	2.943446	6.494438	6.576307	1.833548	1.952314	6.310138	2.528144	6.232995
ENSG00000187116	1.621786	7.006425	8.202948	2.855091	6.610891	6.859767	6.457189	4.380913	4.19852	10.163949	1.639081	7.782728
ENSG00000198668	2.107954	5.942724	7.528292	3.816255	2.180191	3.879772	6.430371	2.896136	1.18925	15.51423	2.564816	5.911024
ENSG00000139636	4.186924	5.521013	6.322324	8.014541	2.920343	5.822336	9.011257	4.166293	3.97572	7.617532	7.848643	10.263807
ENSG00000073331	5.31303	3.477609	12.521275	5.773416	3.027187	8.018647	4.327497	2.427728	2.824399	11.428133	3.901385	8.537438
ENSG00000197081	5.022025	6.713131	10.06757	6.703531	5.134819	6.975514	9.339051	3.184477	4.639245	11.760232	4.990526	13.390516
ENSG00000103197	4.553835	8.897496	7.627345	8.921851	6.098417	6.304237	13.112692	7.287649	6.434616	14.022476	12.262197	9.499821
ENSG00000149182	4.19579	7.656782	6.192597	7.475307	3.129812	5.26059	8.471019	3.960512	4.81368	9.532647	9.651308	8.584825
ENSG00000072958	1.964744	4.006589	7.001882	3.721436	1.880772	1.86985	5.192858	4.729864	2.708258	9.536839	4.432697	9.80898
ENSG00000092841	11.385871	16.054233	17.331986	8.969729	11.675292	14.615348	9.159689	11.632375	15.127435	14.248496	12.055638	20.334833
ENSG00000159592	4.852175	4.11033	5.599773	4.335521	3.05854	9.446153	8.024296	4.83125	3.094188	6.831218	10.002508	9.031847
ENSG00000161638	5.264785	6.724285	9.001125	7.257072	4.050393	4.96739	7.255746	5.966516	4.446024	10.544657	8.562697	13.588897
ENSG00000147813	4.808122	1.994972	1.98878	4.218724	1.382967	4.258133	6.373262	2.63959	2.960336	6.500627	8.70093	5.393209
ENSG00000137312	2.927171	5.321632	5.438234	9.713393	4.446306	4.008146	8.146505	2.924444	3.996122	10.988753	5.328511	11.858105
ENSG00000105963	3.770793	6.849057	3.242365	7.063	5.569186	6.211388	5.903497	4.619121	2.946646	9.709128	9.422081	9.786905
ENSG00000105639	2.741771	3.783258	6.710795	6.279053	2.712229	3.535478	6.913246	2.937004	3.841823	7.977577	6.93029	10.463299
ENSG00000198851	7.13447	6.230829	6.738851	5.982362	4.286501	2.235421	10.243014	8.411714	2.537523	19.257856	6.809664	8.853628
ENSG00000183666	0.246716	5.389368	1.403877	0.054094	3.962202	5.041165	5.127807	0.521499	2.747812	6.787109	0.544571	0.355399
ENSG00000131042	4.033148	11.453127	7.833186	10.586706	6.800031	7.100149	7.721408	5.383818	10.353778	9.488089	7.926948	9.983175
ENSG00000076513	7.912569	8.085017	14.310135	11.416456	6.562559	7.566679	8.168712	5.734605	4.695345	14.886386	6.930462	15.879496
ENSG00000145868	3.028308	3.05927	5.3416	5.227812	2.275322	5.586675	3.765924	1.529409	1.402993	6.868278	2.189438	6.223511
ENSG00000168918	4.174029	7.492293	9.393596	7.140337	4.336086	6.356246	9.848683	6.275364	3.52893	15.797382	6.939007	8.383621
ENSG00000231925	3.80403	4.680801	8.808456	7.163058	3.010788	3.469194	9.002453	3.916149	6.066659	10.877435	4.873294	8.853926
ENSG00000176463	2.420476	2.205555	8.767377	7.109213	2.227651	3.112771	5.017056	1.83927	4.630412	8.89958	4.780157	3.705727
ENSG00000166888	12.922844	12.458473	20.415355	14.897682	15.057788	14.005733	13.393196	13.361443	15.606085	28.277747	21.509753	38.025459
ENSG00000100364	0.620625	1.291755	1.795226	6.37802	1.002752	3.679341	2.285014	4.649624	7.768986	1.641193	6.191493	6.738714
ENSG00000104774	8.76347	8.061817	13.861039	14.141962	7.53197	8.470588	10.650003	7.67847	3.516145	22.945338	10.112055	13.048417
ENSG00000064601	3.250903	7.078263	5.000604	8.233007	3.307824	3.060483	5.20913	3.432157	3.895861	10.224538	7.957275	6.442783
ENSG00000124731	4.324969	8.099943	9.199223	3.99601	3.670425	3.129648	4.916886	9.510066	1.168192	9.978313	2.462391	5.602837
ENSG00000168610	6.62132	6.225846	12.416099	6.50018	6.656071	9.20803	10.233222	5.040543	5.196184	17.304417	7.229544	13.414355
ENSG00000132155	5.97799	8.026391	15.71307	8.139231	8.110973	14.525604	11.404065	7.126689	7.841685	15.513637	6.62827	16.185746
ENSG00000141012	2.89348	5.720302	4.337143	5.550258	2.522717	4.15932	6.483446	3.127945	3.118093	7.151147	7.010555	8.605504
ENSG00000125538	1.247572	8.399392	5.605432	5.089697	2.765489	4.650355	3.339669	5.695763	2.342564	10.363567	3.987882	7.959517
ENSG00000012779	4.741962	6.379584	8.305737	6.408257	4.63546	5.073047	8.702755	3.833417	7.54467	15.945447	7.393409	11.728872
ENSG00000162704	3.191619	9.987304	3.821191	4.684895	0.895309	17.946035	2.98384	6.851549	5.673118	2.047185	3.858381	19.914012
ENSG00000114331	2.533577	3.934909	5.18381	5.01998	1.897677	7.056352	5.290171	2.226281	2.601835	5.15815	2.734239	6.540666
ENSG00000269968	3.109334	5.661146	2.69014	6.462505	4.200293	3.15057	7.859993	3.412638	1.917035	9.975346	5.648315	9.724142
ENSG00000160211	3.093002	5.917678	4.116619	6.503136	3.139153	2.620641	4.647601	2.436879	5.171302	7.40195	9.52319	11.754244
ENSG00000224177	8.303766	9.166142	6.593976	7.966484	8.49798	5.592015	6.049725	11.025175	11.244171	4.160424	4.523043	2.543685
ENSG00000215021	23.051864	2.825546	4.787178	3.173703	1.99277	0.838542	5.401767	3.728256	0.912405	3.19198	1.213849	5.860815
ENSG00000110075	5.197598	1.613209	5.810123	4.917324	1.559699	3.805057	4.442175	1.849051	2.106193	6.162572	2.240428	4.416908
ENSG00000064201	3.520024	6.587056	4.416264	5.15789	2.442788	2.972903	7.912844	4.315612	2.825965	7.742685	7.767075	4.928365
ENSG00000171148	5.049538	3.176675	5.484479	1.600691	4.743371	3.864524	6.722221	1.497834	2.826443	7.316512	6.117632	7.320181
ENSG00000108669	2.003356	6.083204	6.982367	6.247394	3.874114	6.976094	3.017429	3.910001	3.351639	9.011773	5.982255	7.452387
ENSG00000135596	4.808081	4.506214	6.617228	6.058931	3.682907	4.949985	7.85572	3.481348	3.787068	10.818572	10.245644	10.927883
ENSG00000127483	4.762266	5.618946	5.381202	13.893986	6.172113	9.103084	2.697565	1.954373	1.756518	2.178055	1.968225	2.682093
ENSG00000122359	4.025479	5.004867	6.857729	6.183315	3.02444	1.358678	6.441116	2.586871	3.164346	8.886967	4.713428	10.431433
ENSG00000255026	1.609458	7.461002	3.254421	5.54462	2.147214	3.828595	8.215677	1.945123	5.6706	4.429052	4.243214	14.171919
ENSG00000188846	11.726116	2.58599	6.301922	5.202442	4.652564	2.40554	4.514681	2.468618	1.570767	5.851542	6.511164	6.865789
ENSG00000164849	14.38661	7.911164	14.629622	13.296243	16.130616	8.718064	13.554268	13.80164	15.576439	11.98554	17.561144	20.975741
ENSG00000242125	4.29559	7.584048	8.594822	11.968285	3.38393	6.185151	8.699655	3.416483	2.017054	8.286604	6.844291	9.245296
ENSG00000159674	7.648284	2.875502	2.128441	3.664256	3.985323	1.542243	7.032311	5.5762	2.512046	4.917798	6.90846	4.964516
ENSG00000134905	4.556094	4.795178	7.456939	8.795737	3.848166	4.395207	6.598446	2.575736	3.051578	9.504165	5.182238	6.894466
ENSG00000173889	1.110504	3.149484	4.413562	4.245138	0.638828	1.236535	1.730051	8.618438	0.816974	4.319032	10.249948	0.736561
ENSG00000105220	1.750841	11.653116	6.929955	8.312065	5.400546	4.816117	9.338894	6.218265	3.457621	11.869132	8.311365	6.581638
ENSG00000168488	2.378724	1.69574	3.328582	5.748766	0.856881	3.284528	5.397949	1.239036	2.767783	6.345228	3.144665	8.011067
ENSG00000153944	5.351236	4.202869	7.951801	5.327318	4.909343	2.1796	9.024382	5.487473	3.185298	7.791637	3.864761	7.349206
ENSG00000171777	7.335541	4.347519	6.908951	4.865434	3.853299	5.540784	5.52518	3.696605	2.001438	9.173101	7.682171	10.234584
ENSG00000172354	17.72927	10.309676	10.466836	10.133665	6.25517	11.26231	6.693382	7.654366	8.732681	12.201771	11.96567	13.137508
ENSG00000105397	5.142039	8.677461	8.296874	9.68301	4.401567	8.047773	11.505703	5.281206	7.824149	10.755152	9.553232	15.040342
ENSG00000167703	3.80492	9.796183	7.409365	9.359589	6.392089	4.26837	8.722237	6.484235	5.051556	9.798108	12.872675	20.181402
ENSG00000162066	2.607342	4.449748	3.871746	6.762658	2.418755	4.180049	6.443236	3.365316	3.592443	6.835537	7.730583	6.064216
ENSG00000140497	2.436249	6.099874	4.119018	6.092122	3.898342	2.338828	4.738299	2.604537	2.167632	8.210448	6.683349	4.111428
ENSG00000100325	6.468837	4.562761	8.599955	3.438671	6.107193	4.021945	7.739072	14.110325	5.145141	14.238972	7.34433	7.511622
ENSG00000089820	3.068735	4.580742	8.063497	5.155413	3.379674	4.277634	7.521772	5.472817	4.785023	11.221144	6.825554	8.50591
ENSG00000072736	1.271446	8.783368	1.914537	5.775892	2.171023	2.757843	5.881878	5.619329	0.951278	14.149276	1.540056	2.908951
ENSG00000099804	6.443611	7.51069	6.987706	13.36182	5.983369	6.319294	10.600325	7.410794	11.458264	8.229399	13.336781	11.626557
ENSG00000123349	4.062412	4.201362	6.367574	5.666777	4.632102	7.789247	7.682225	3.695392	5.347875	8.274867	7.056088	8.528557
ENSG00000019582	6.345568	10.142419	10.159063	5.305081	5.058026	4.671767	14.533475	5.885513	3.340474	15.098637	7.765857	6.819144
ENSG00000105221	9.832999	10.666024	6.533679	7.639798	11.888749	9.335354	13.073186	9.780197	16.431336	16.966063	12.348091	10.140136
ENSG00000196235	2.349463	2.082419	4.806679	2.419858	2.301254	5.837466	4.410658	7.84777	5.184598	4.287163	3.255851	11.300414
ENSG00000163682	2.609974	4.440591	7.559838	2.090576	5.629871	7.914621	3.804859	1.460856	1.541246	2.226611	1.133442	5.732564
ENSG00000087157	2.77007	4.887341	7.325051	6.43065	4.020081	7.334982	11.665245	3.31384	4.770713	7.983811	3.933663	12.629734
ENSG00000072609	4.403826	6.243498	7.398208	6.572302	3.850026	6.436054	8.885421	4.514785	5.099836	9.246837	7.639524	11.005779
ENSG00000133069	2.414072	1.121227	1.479731	5.369354	2.340983	0.779925	4.852728	7.401118	10.830476	2.819052	3.756882	3.546927
ENSG00000103335	2.768399	4.541572	4.459978	6.080789	2.252654	2.371222	7.382943	2.708482	1.424403	6.63964	5.588998	4.01909
ENSG00000168961	4.35781	6.99742	10.079681	8.57277	3.560996	3.263942	6.927944	4.728162	4.31129	12.276181	4.683813	7.674553
ENSG00000144711	3.846156	4.385593	7.131432	4.609903	2.460994	2.551252	7.43478	3.985986	1.977419	12.715473	3.16874	10.879987
ENSG00000158517	2.49701	3.143604	10.740348	5.52116	3.913946	2.419505	4.360859	2.335678	1.835502	5.395849	6.175928	13.001049
ENSG00000075420	4.940845	1.840072	6.820409	6.109549	2.693168	6.001982	6.618904	1.691403	2.434124	10.814917	3.514222	6.866786
ENSG00000267121	2.697918	4.824705	5.075376	4.752735	2.876426	2.78607	6.131789	2.011896	1.726675	8.839998	4.251025	6.942117
ENSG00000125772	3.748141	2.1715	7.830815	4.792119	2.168795	7.559594	4.212034	3.187514	2.445835	5.898921	2.528733	6.735407
ENSG00000130175	4.589987	6.306648	5.08608	5.831755	3.489589	2.640549	6.832365	3.116913	2.580545	10.09928	6.103165	9.314095
ENSG00000175463	2.910214	5.634448	5.442119	6.636293	2.594649	4.191108	7.531678	2.810988	3.399862	6.485565	5.86681	8.247513
ENSG00000113643	5.727703	1.830208	5.483245	3.533877	1.638936	3.885777	3.825028	5.459085	2.123685	2.537531	2.1755	11.973683
ENSG00000198755	6.438933	6.219867	9.767443	8.545289	3.488912	8.686777	8.824236	4.593994	2.182711	8.82648	10.985659	8.124617
ENSG00000099991	2.979549	5.392047	5.347501	6.236102	2.846194	4.01192	7.404729	3.665898	3.759418	5.484772	7.289616	9.55373
ENSG00000100307	4.204868	5.608281	5.095219	7.642759	4.13173	4.272748	7.799807	3.826794	3.568727	9.384418	9.812886	12.388493
ENSG00000099308	3.671206	7.238106	5.353329	6.816084	4.3121	3.986307	7.516535	6.01284	6.155594	12.148267	10.230525	18.859094
ENSG00000214078	6.428618	5.569808	8.280435	8.517748	6.955926	7.23466	10.951429	3.47806	5.145623	11.411923	9.262714	9.557813
ENSG00000128340	3.29108	4.652746	6.435525	5.162633	3.228942	2.353118	5.324159	2.551141	3.166798	6.789029	5.451507	8.634642
ENSG00000164329	3.523457	1.591988	5.88189	4.918972	3.445163	3.659699	3.196496	2.537182	1.628171	5.958564	1.581869	5.388606
ENSG00000172757	9.932878	5.141125	3.42212	4.841175	3.666053	4.185989	12.845075	2.544543	3.043619	4.912011	13.977612	14.121906
ENSG00000107331	5.222947	3.076819	2.636639	7.369783	3.466719	3.121396	7.048538	3.774076	1.415883	5.853831	7.518829	7.276849
ENSG00000127948	2.225171	5.110754	3.993241	2.535288	2.325189	3.076774	10.632147	1.730564	4.15	7.967205	4.899977	8.197793
ENSG00000204387	3.252489	5.308299	6.230475	9.140824	3.491505	5.108394	4.917319	5.784664	2.049171	2.945104	7.220242	3.14075
ENSG00000132471	6.282418	6.945585	12.106599	7.475468	8.916243	11.929012	10.821306	11.224216	9.93664	26.69208	9.786843	23.69027
ENSG00000213445	3.227128	3.613498	5.270919	5.492501	1.81798	2.959827	6.205005	3.663185	4.841939	7.072627	7.035436	6.940772
ENSG00000102858	2.643345	4.974251	4.740177	5.870039	2.690186	3.044275	5.390267	3.543461	3.398054	11.363351	6.779093	9.197972
ENSG00000162302	0.985416	3.834099	3.938992	4.815461	0.958526	2.218396	5.645755	3.310843	0.93016	6.040023	3.816629	5.489889
ENSG00000104852	3.447918	5.160423	5.8847	5.351952	3.39674	5.200579	7.748614	3.389473	3.642286	9.364129	4.7906	7.366484
ENSG00000099622	1.412152	3.500114	4.634659	4.072818	2.267992	3.103863	5.846933	2.035249	3.312823	6.510077	6.656994	6.254755
ENSG00000164713	2.26416	4.470321	6.18301	8.785515	2.955435	4.777281	5.828211	4.955682	3.282434	7.730611	6.527384	8.037935
ENSG00000142961	4.208349	4.596676	3.863367	1.228054	2.014769	1.760904	6.493992	5.093066	1.400509	5.254412	5.040423	1.080146
ENSG00000014216	4.221827	7.105418	5.713866	7.913857	4.392538	4.486328	8.269043	10.244666	7.148514	8.93345	6.809827	12.625815
ENSG00000102882	4.624481	5.98493	7.205069	6.422435	3.872381	4.567407	6.531818	1.661762	4.874755	9.084344	9.450254	14.174594
ENSG00000154845	5.215795	6.410654	13.336371	6.197654	4.828628	8.641938	8.033829	2.579253	5.2785	7.788522	4.559214	16.085446
ENSG00000253982	11.949458	5.582766	12.784002	4.443646	5.427625	4.579391	8.570503	5.960516	10.289251	5.514737	3.754966	7.640847
ENSG00000231607	7.140782	5.506838	9.976084	11.170314	8.852511	8.582869	6.780105	4.774569	3.347286	7.760938	8.505527	11.504345
ENSG00000198830	4.526211	4.746068	4.625716	3.122946	4.184617	1.688811	1.585347	1.409897	0.588731	0.989149	1.112146	5.274903
ENSG00000224389	1.777166	3.060853	1.078489	1.374752	0.419674	4.237739	4.566521	6.475039	7.87057	6.50598	2.8818	3.260222
ENSG00000160014	5.157138	3.77009	4.800661	5.298319	4.528348	5.550111	30.718825	5.939769	14.384947	9.833359	8.916025	44.285944
ENSG00000134882	2.2482	3.476348	6.094758	14.039007	0.573172	2.523459	7.706987	2.194149	5.224376	2.653935	9.636532	4.155701
ENSG00000160570	8.432736	7.44216	5.433732	10.230983	5.248428	3.854308	10.911282	5.921142	5.243675	5.857184	8.597337	17.729191
ENSG00000196923	2.522907	3.55909	4.640267	3.818455	1.843118	2.750221	5.139781	2.498575	4.84491	11.071602	7.919608	15.207178
ENSG00000100330	4.584257	4.021717	6.029918	5.392693	3.022933	7.16864	6.854945	3.622349	3.002352	8.764243	4.419262	6.807514
ENSG00000130726	3.177074	6.301027	8.866494	6.377941	3.002829	4.219009	7.400935	3.961504	3.046018	6.482994	6.440426	6.066924
ENSG00000145901	5.847199	4.812728	7.230929	5.970147	3.902052	3.663325	8.381017	2.788776	2.688624	11.830188	4.501367	6.844442
ENSG00000064687	3.506983	7.576295	7.252114	9.355021	3.73039	4.286935	7.801706	3.851779	5.88879	7.020613	7.669041	9.067651
ENSG00000100288	2.489232	3.631058	5.080463	6.88925	2.657608	3.489749	7.534298	3.650092	3.069019	7.244883	5.832793	7.341702
ENSG00000135899	4.621742	3.940468	9.477225	6.170246	4.256148	4.76752	5.797794	1.530361	2.997028	11.862101	2.024932	6.49574
ENSG00000204160	4.542536	6.758589	7.624995	8.382625	5.31709	2.826386	4.749757	2.095784	5.029011	7.623346	7.853179	14.628686
ENSG00000115091	3.342868	2.097	7.773022	5.440383	2.415351	5.607891	3.908899	2.462718	1.785216	6.534654	3.094218	5.263469
ENSG00000032444	6.726804	4.59696	3.272358	5.773951	6.80408	5.852489	3.92312	7.06594	7.312322	10.861195	11.845171	12.418797
ENSG00000144028	3.36958	6.949077	7.101417	5.537983	3.484182	3.582246	8.005667	2.396108	2.772832	10.629363	5.464315	3.830854
ENSG00000038532	3.447505	3.20621	7.391498	8.422501	5.93448	6.080371	10.710647	6.500997	3.773558	6.947086	6.177383	10.493789
ENSG00000129559	1.496111	1.022519	3.753036	1.07886	2.561547	0.718042	4.296657	4.214072	0.334993	2.691005	3.090232	4.448728
ENSG00000133884	4.196305	4.4836	7.006392	4.551238	5.56776	1.986851	6.251197	3.658914	2.429874	8.433344	3.12045	7.232115
ENSG00000178950	3.658208	4.971153	7.701004	5.336773	3.028215	4.393914	7.160466	3.537083	3.882793	8.916415	5.919573	8.888503
ENSG00000026508	3.903068	12.217379	19.678791	12.108446	11.87679	9.108262	11.797132	10.601415	3.735542	26.417951	8.784014	10.876855
ENSG00000153310	4.445607	3.606871	9.984639	6.520871	3.043691	4.578305	6.14941	3.190586	2.85906	11.312189	4.338501	8.052519
ENSG00000175309	3.861555	4.082365	7.542712	3.917795	2.819149	5.372436	7.06236	2.192183	2.267166	11.154895	2.200932	4.416176
ENSG00000197111	8.903711	8.605428	12.228864	9.409358	11.302322	13.191499	11.05541	7.471378	5.302213	12.296131	10.699347	8.400791
ENSG00000185033	4.550126	6.345512	6.974872	6.837335	4.840595	3.289586	10.133939	4.318442	3.824086	11.872641	5.616379	10.968025
ENSG00000160584	1.244604	4.76803	4.898485	0.947645	4.072576	1.268978	2.584017	4.506479	3.657487	7.955499	1.681123	2.805299
ENSG00000204435	4.282968	4.823868	2.191285	2.32415	6.679327	3.536788	6.841305	3.578506	3.511455	7.751228	4.630695	6.72651
ENSG00000173638	2.136827	2.173767	4.147781	3.528599	1.312184	1.340379	4.468062	1.142989	2.201747	6.546464	4.444119	6.875116
ENSG00000066926	7.750953	3.886106	8.251339	5.576654	8.81373	2.623478	7.258802	5.22106	5.425671	7.554457	7.48194	9.004581
ENSG00000170889	2.126192	2.350226	4.657866	0.096788	3.107056	0.200429	7.439483	1.787257	1.199996	4.515558	5.575866	2.007829
ENSG00000115307	4.000297	5.809115	5.523065	7.365506	2.64452	4.586407	5.618178	3.360583	3.341538	7.48926	6.474217	7.06892
ENSG00000137486	4.131929	3.72991	8.880576	5.519921	3.755355	5.738556	9.032066	4.129492	4.06121	7.462074	6.186696	7.07989
ENSG00000000938	6.714266	8.147733	14.308123	8.653971	4.205625	7.022702	9.558509	4.946359	7.618009	12.179709	8.832383	11.343936
ENSG00000151726	5.988428	3.569554	10.510092	4.6018	3.173302	12.16171	6.034201	4.073925	2.188203	2.226551	3.520698	2.357752
ENSG00000108349	4.845518	6.570626	12.090093	7.317366	5.71493	6.153547	13.901571	3.265952	6.491677	7.904252	4.630094	9.290163
ENSG00000154928	2.699348	2.689642	6.642873	5.44044	2.22829	5.20498	5.409801	1.270802	2.695966	5.720076	3.229673	7.219928
ENSG00000116580	3.204821	6.844629	4.758708	6.604922	8.68728	4.356519	6.61103	10.718371	3.240227	7.011524	7.797353	6.554764
ENSG00000166825	2.533021	3.036283	5.641393	3.395882	1.673685	1.664252	4.368779	1.776651	1.724493	5.414233	4.854498	6.761121
ENSG00000117298	2.741591	3.325096	5.862318	2.357013	1.493852	1.10923	4.946638	1.864114	1.547526	7.795481	3.37303	5.636751
ENSG00000078618	7.997725	4.341775	8.817836	5.214359	5.698465	5.429021	4.554913	3.76441	3.313171	7.771793	6.56647	9.592275
ENSG00000130811	3.593347	5.404626	6.112934	4.169652	1.515845	3.381571	5.995943	4.137411	1.180259	5.920791	7.333817	3.556871
ENSG00000140521	3.090863	3.408522	5.262705	4.702743	2.782251	4.831791	6.624233	2.962866	2.112658	6.707498	4.812547	5.796806
ENSG00000173757	4.573827	6.248633	6.454385	6.816064	3.513159	6.952325	13.407158	3.771165	5.579312	8.34911	5.116809	19.150011
ENSG00000180776	7.218924	1.136722	4.313721	10.369519	5.619184	3.862232	4.084946	6.405842	3.844638	7.505948	0.999034	4.701221
ENSG00000099875	1.919549	4.681598	4.054787	4.805749	1.972766	2.834979	5.863198	2.636159	2.89866	4.584523	5.840314	6.557056
ENSG00000196295	2.346382	4.195827	5.885216	5.211958	2.270294	4.601561	2.880059	1.984322	1.387214	6.127679	5.360035	5.171604
ENSG00000197903	2.260537	9.086687	3.675073	11.770032	2.134595	6.09507	5.759316	3.493326	2.482343	4.366688	3.896788	2.312265
ENSG00000197555	4.757598	5.053099	9.277902	9.346315	4.060718	3.887901	4.722178	2.48168	2.595301	8.677617	3.937945	7.768392
ENSG00000026025	12.961803	12.024158	13.52106	11.652086	7.850123	11.912213	21.52437	10.528698	8.439129	24.099304	12.782703	17.332565
ENSG00000237298	4.638901	4.61404	3.429653	3.893742	1.089804	7.361825	3.956201	2.20051	1.780721	6.982326	2.674375	7.062892
ENSG00000130475	3.191957	4.478286	5.383106	5.475339	2.319471	2.380156	5.446309	2.318317	3.458312	8.926005	5.146059	8.693284
ENSG00000141867	3.323815	5.651477	6.563368	4.618536	4.053206	4.61911	7.178209	4.039656	3.59338	10.233744	6.849445	12.480568
ENSG00000120913	3.135619	4.912591	4.016746	5.513412	2.322018	4.017725	4.919694	2.047378	2.831381	6.459388	6.777569	8.232226
ENSG00000110697	3.885438	5.583391	4.225292	5.874602	2.480483	2.642284	6.583673	2.026469	2.914511	4.649987	5.749867	9.084379
ENSG00000146192	4.144131	6.568025	7.562082	9.146414	3.678318	4.89208	8.845238	3.999289	5.789706	12.010418	5.312657	5.188915
ENSG00000140932	3.859233	6.403607	5.710373	9.154502	7.7222	4.834616	5.375948	3.693071	1.630262	2.96316	5.134312	13.511576
ENSG00000160710	4.85126	4.714952	10.920468	5.569629	3.865852	3.481765	6.437861	2.150365	3.051932	10.564565	3.484019	8.226373
ENSG00000196411	0.101787	2.024187	0.334656	3.487083	1.696762	0.534531	3.679787	0.196691	1.702422	3.986103	0.248869	5.65722
ENSG00000101294	2.263085	5.633076	7.320709	3.365714	3.683529	1.889796	6.127474	2.208381	1.462815	11.250894	3.154638	4.293869
ENSG00000169193	6.055305	2.876891	0.550859	2.401583	3.408446	5.188408	0.427878	0	0.136609	0.967365	3.237786	2.065939
ENSG00000092199	2.651901	2.091981	4.687135	6.702198	1.994603	5.036756	2.960146	4.102363	1.151011	4.709552	1.88845	5.713519
ENSG00000160593	7.369198	7.292825	8.496607	10.402296	7.244137	5.761563	7.344464	3.791725	4.679274	13.475042	8.697452	31.443927
ENSG00000157954	7.526304	3.463801	4.591653	8.249094	8.878435	3.334406	5.329259	5.917482	6.73168	6.900094	4.122129	6.333566
ENSG00000159352	2.363717	1.823318	4.764547	1.983091	2.073174	1.402436	4.485042	4.923267	1.577371	5.745114	3.971225	5.053087
ENSG00000149091	7.496583	8.422293	9.271086	7.569127	5.418402	6.674546	11.021569	6.510082	4.979405	13.320735	9.443327	13.355435
ENSG00000197971	3.725425	3.538618	6.055503	4.721701	2.277705	2.151633	4.578533	1.943535	2.155637	7.223958	2.178484	6.308388
ENSG00000142541	4.254349	6.127123	4.088849	4.872987	3.199676	2.664717	7.083135	5.216888	1.16918	7.26722	6.554513	4.088776
ENSG00000100219	3.840567	0.357773	3.045739	6.217595	2.912751	3.6253	6.860057	2.556217	0.218799	5.100721	0.372401	2.972446
ENSG00000165219	2.521739	5.594232	3.977019	5.833537	2.335181	7.618254	1.897812	3.79997	4.097661	4.085557	2.158755	2.716613
ENSG00000185000	2.742531	2.766513	2.898588	4.979939	0.960492	1.390868	4.304921	1.03867	2.033762	5.073086	2.728972	4.602642
ENSG00000105726	1.799957	3.625559	4.091431	4.684162	1.739585	1.819668	5.692959	3.964748	2.031972	6.087022	4.534479	2.645205
ENSG00000101199	3.392213	6.522579	5.60477	6.043099	2.543377	4.965538	6.95132	3.277465	4.039605	6.175343	8.025573	8.134446
ENSG00000185187	3.585453	5.38982	2.996218	5.170782	2.499977	5.291918	8.747835	4.17981	2.412742	9.270553	6.490577	5.86835
ENSG00000137076	2.699658	4.142984	12.597713	6.414846	2.948864	3.988703	6.208396	4.70434	5.020263	7.637399	4.498436	8.709681
ENSG00000196498	12.420147	5.103999	6.957481	8.89149	4.56741	6.379965	11.17117	6.651554	5.319384	14.595401	6.647204	6.659693
ENSG00000141959	3.883597	5.327673	6.317638	1.546352	0.672127	2.054853	9.543142	1.005051	2.64258	7.201941	1.702001	1.145942
ENSG00000268670	1.45725	3.459124	3.288603	3.880531	1.60684	3.246468	5.386714	2.264607	3.080977	6.614962	6.023757	7.203649
ENSG00000134250	2.621036	2.067127	4.864121	3.604997	1.123646	4.548922	4.586774	1.089473	3.07645	4.558967	1.584373	3.161507
ENSG00000132522	6.06908	7.339888	4.958854	6.348338	4.676277	4.560065	8.935753	7.97419	9.282379	7.702661	10.963307	7.708732
ENSG00000077044	3.500266	4.270299	7.077951	3.831488	2.503588	3.336375	6.8744	2.315012	2.489688	6.066261	4.016289	6.111504
ENSG00000274370	3.318522	5.089769	2.036026	4.447665	2.997943	3.365339	6.829044	2.605864	2.361696	7.178551	6.180678	10.197964
ENSG00000250361	5.951073	5.602997	5.94517	7.95461	14.040533	5.013288	2.52869	7.393732	4.787489	4.549056	4.109703	9.658793
ENSG00000010244	3.119814	2.728231	8.087514	5.019857	2.05105	4.891399	3.903265	2.365089	1.411408	5.728844	2.336398	7.480144
ENSG00000160948	2.731557	5.237574	4.730471	6.617616	2.469338	4.769929	6.525603	3.687371	4.22584	5.976472	8.12152	8.182095
ENSG00000143933	2.53818	0.893749	3.730767	2.017146	0.45929	1.720343	4.062925	0.795194	0.653802	4.708685	3.642933	3.593218
ENSG00000129968	5.191747	4.372368	3.045946	5.906197	3.30113	2.772213	7.598324	3.745046	2.063505	7.031365	6.634651	4.281361
ENSG00000165119	7.414139	5.027842	14.362194	6.295597	5.274614	5.558209	5.896026	3.881483	1.850069	8.86969	4.58026	13.271807
ENSG00000103479	3.587626	2.488041	6.837219	4.154675	2.422795	5.24278	6.044192	2.647486	2.111295	6.542356	2.137901	4.595087
ENSG00000135049	5.544168	2.895662	9.134026	8.058622	3.641477	4.890811	5.173988	6.471009	4.603812	8.549761	4.821088	17.055942
ENSG00000204304	3.592029	4.240278	6.486725	5.853707	4.060566	3.677686	6.435778	3.567197	3.200022	7.241644	6.121798	11.618626
ENSG00000273333	5.676676	6.502523	7.769521	8.046139	5.323071	4.672654	6.022029	5.117857	4.040259	7.841507	7.582966	12.90752
ENSG00000133318	0.823993	5.004808	4.667902	2.585715	0.998451	1.622856	8.701794	0.633269	1.690525	12.709091	0.884841	4.839967
ENSG00000135655	6.43588	4.091349	8.983104	5.991807	4.567733	7.185779	4.369714	1.907738	4.904477	7.398551	5.288129	11.115209
ENSG00000087460	1.24152	3.438234	10.523494	3.234893	5.80219	2.672976	3.290269	3.748097	2.845015	12.22319	0.824994	8.125374
ENSG00000268555	1.816869	4.538784	2.911017	5.321092	1.726205	0.686185	2.313252	2.263522	7.635052	4.934182	6.581753	2.636363
ENSG00000149925	7.447518	9.739959	8.927248	9.093664	7.999002	4.253759	10.074532	7.761012	6.271572	15.45943	20.610396	19.811125
ENSG00000243646	2.007984	3.800558	4.126083	3.743677	2.00577	1.593289	1.766743	1.820312	3.082244	7.765645	4.31219	7.559564
ENSG00000173575	4.67659	3.467138	7.512012	5.546023	4.868422	3.26711	7.437425	2.902434	3.874011	7.39909	2.799364	5.196369
ENSG00000162923	9.893837	6.886539	10.853072	8.96096	9.322351	11.772109	14.664886	10.492447	9.218043	16.415546	12.012575	16.526429
ENSG00000169045	3.47399	2.562548	7.847663	4.441561	1.396788	7.206895	6.134085	3.100971	2.579723	7.157945	3.490359	5.257182
ENSG00000157350	4.110147	8.63242	6.638816	4.616505	4.393026	4.703073	6.78158	3.862877	1.439653	8.873419	5.683983	8.013573
ENSG00000076864	0.008159	2.562416	0.087407	0.304045	0.902556	1.969317	2.478085	13.488237	19.850754	3.076258	1.560456	0.303196
ENSG00000172890	3.292744	4.988232	6.008108	5.887989	3.247029	4.383778	5.94181	3.134786	3.723082	14.531074	5.925502	8.333586
ENSG00000079277	4.083533	4.02435	7.53568	5.910349	2.472391	4.485863	5.128367	2.50653	1.718554	9.867133	2.833726	4.001845
ENSG00000179950	1.874028	4.549478	5.147269	8.009857	2.125247	3.31056	5.47892	2.604166	2.659356	6.074755	5.719119	5.766293
ENSG00000171858	1.989792	5.150159	2.407681	2.563079	1.486933	1.268153	8.072101	3.795727	0.550839	0.867951	0.765529	3.938112
ENSG00000242802	2.358068	3.936018	3.995582	4.985675	2.249918	3.457084	6.140862	1.891488	3.218029	6.54215	5.121843	6.037948
ENSG00000236304	2.524154	3.304467	6.530144	3.73455	1.723185	1.716029	5.279382	3.334854	3.879194	0.736032	4.121517	7.459923
ENSG00000204469	2.800229	5.796311	6.37548	4.779026	2.697274	3.018336	5.307272	3.288539	4.374044	6.46547	5.834831	11.139951
ENSG00000090060	4.930224	2.897486	7.665714	4.801098	2.657403	4.848794	3.723397	2.227561	2.60126	5.195463	2.845642	5.649903
ENSG00000173120	4.542283	5.366092	8.724285	6.003905	4.287315	5.808097	7.361623	3.794973	1.209636	10.494166	4.568487	7.038999
ENSG00000269970	3.352745	3.366462	4.944996	6.667512	2.60876	4.519518	4.369018	6.247042	5.582206	9.45314	3.589465	9.741051
ENSG00000204351	1.893123	3.100018	3.268834	5.252422	1.946279	4.311431	4.272756	1.562646	1.535192	5.033332	5.253182	4.723873
ENSG00000125347	2.568166	2.959061	7.285459	4.115221	1.537136	3.029584	1.505519	3.429884	3.41904	9.134041	7.507762	9.490994
ENSG00000167658	2.06125	4.985536	3.57351	3.496703	2.150423	3.235731	4.40361	2.282569	2.177689	5.449632	6.275381	5.201332
ENSG00000038274	0.029917	3.470877	8.121686	4.311644	1.190237	6.261491	5.278138	4.109653	3.63537	5.884923	4.010757	6.997106
ENSG00000142102	3.530043	5.12149	5.010593	6.393982	2.893914	3.291562	6.023814	3.653544	5.152326	6.043462	8.08439	9.654038
ENSG00000114650	3.373685	4.514954	5.565171	5.745335	3.459021	4.575465	6.625151	4.007053	3.887503	8.517072	6.632468	8.643075
ENSG00000182899	2.963239	2.137405	1.82626	3.056069	4.907772	1.818184	4.545165	5.17327	0.982384	1.928513	8.206564	7.053734
ENSG00000105669	4.752796	5.878095	5.6192	6.324019	3.747449	5.065616	7.479484	3.26643	5.70112	7.556612	8.278624	12.380634
ENSG00000158850	15.637263	6.492702	8.716907	8.760704	6.843257	3.465185	7.847966	15.374706	20.053571	8.445767	6.726972	6.897285
ENSG00000166887	3.3796	5.051697	7.445983	4.459208	3.500418	6.102421	6.054318	2.87209	3.123819	8.709715	2.382158	5.814246
ENSG00000111229	3.49898	1.932107	6.238565	3.378613	1.911229	3.415294	4.625745	1.475591	1.919706	7.035678	2.141822	4.067572
ENSG00000136436	4.2729	2.935796	9.178249	4.859531	2.95189	4.388623	5.668817	3.354483	2.113331	10.019586	1.99528	5.398991
ENSG00000181090	3.753412	2.695177	5.379826	5.552612	1.198346	1.662379	5.93017	2.436177	2.074745	6.524706	2.569741	4.156984
ENSG00000140563	3.914893	2.086773	4.78765	5.526246	3.162788	2.337871	4.214042	1.766668	2.070228	7.338526	3.006992	10.830703
ENSG00000162511	3.678407	3.880413	7.654484	4.508441	2.524389	3.677976	7.071241	3.711795	3.163619	8.435509	5.891089	9.112007
ENSG00000086666	6.340953	5.204316	3.716469	18.930838	5.161599	12.442925	3.597755	2.47959	3.608179	2.536374	2.462931	1.902853
ENSG00000117410	5.962963	7.618446	6.043247	9.310767	5.059	7.015274	8.200963	4.561232	5.503116	6.828242	8.383275	10.773637
ENSG00000136040	3.145061	2.077764	6.167834	4.237502	2.073306	3.699167	4.127779	1.630554	1.917568	7.121042	1.544502	4.325728
ENSG00000197102	6.167059	4.730924	12.37227	6.044032	4.337155	5.713901	11.910405	3.587632	2.6159	15.679705	5.597955	6.15448
ENSG00000203710	2.640466	0.687715	2.4454	5.549487	0.985537	2.003232	4.348125	0.841411	0.928105	6.160108	1.599021	6.530288
ENSG00000005882	4.86798	9.315749	3.661116	3.360171	2.464539	4.827908	7.764181	4.470836	9.267004	3.984634	8.895433	5.803559
ENSG00000164054	3.863192	3.292444	4.549977	7.545922	1.016987	0.875571	3.151981	2.69887	1.615002	4.84946	3.436182	5.109464
ENSG00000167461	2.814286	5.578591	4.856057	5.339218	3.139098	4.482378	5.807306	4.434763	2.875538	7.673411	8.206651	9.746435
ENSG00000160883	3.232846	3.865094	3.128115	5.898564	0.890192	7.13239	4.937776	3.265311	2.992043	7.603112	5.794831	5.344533
ENSG00000108107	4.841896	4.0704	4.366332	6.734293	6.632276	1.130643	6.892346	3.945709	2.395891	6.433503	5.960551	12.851322
ENSG00000103549	7.04102	0.813476	6.532522	6.525211	6.250061	3.975959	7.742305	8.107827	1.483722	6.538739	5.080353	3.651781
ENSG00000182885	1.218616	4.136853	5.676463	5.325017	3.38662	1.475039	1.962763	2.096018	1.385848	3.42158	2.15784	9.21532
ENSG00000198198	2.732943	3.466267	6.476424	5.938213	1.973633	2.719853	4.821927	2.69157	2.036093	6.843527	4.606561	4.767037
ENSG00000134851	3.835586	2.231915	5.899363	4.869209	2.748534	5.11335	3.579712	2.462012	3.772695	5.549406	2.007371	6.812055
ENSG00000285793	4.600527	3.08942	6.154675	6.512309	3.663512	5.190037	7.086835	7.240695	3.937112	9.248746	5.914204	8.653466
ENSG00000204264	2.612702	4.465976	5.586713	6.939053	3.202527	3.924302	4.318197	2.950424	2.280994	5.100781	6.563381	10.071231
XLOC_047324	3.239694	3.269885	3.324506	6.356917	4.217407	2.639206	1.584623	1.506158	1.409021	1.080791	3.180511	0.811273
ENSG00000198805	0.691709	6.708836	7.1468	10.23254	8.38581	8.644015	6.606283	4.169234	30.655096	7.118611	11.380922	9.236383
ENSG00000040933	2.596577	3.588419	8.099318	4.067699	2.702602	4.78488	8.530821	2.201041	2.146807	9.851981	2.432432	4.610449
ENSG00000130254	3.399925	4.15408	5.867445	4.046756	2.369294	2.519504	6.335009	1.598362	0.794658	7.293337	2.169922	3.750439
ENSG00000085117	3.605787	4.791132	4.586072	3.483826	2.952978	5.013977	8.275004	3.844193	3.28594	14.74266	6.664494	9.678142
ENSG00000153317	5.361629	5.28963	14.517532	7.04867	2.120078	6.6801	7.894669	4.988168	6.372134	11.83928	6.052812	11.757143
ENSG00000163527	5.119777	0.699819	1.460421	12.159202	0.387177	8.908024	1.238279	3.222444	3.373077	2.166988	0.618393	0.689201
ENSG00000089159	4.425362	4.53246	5.257738	7.497277	4.621099	4.626708	5.791057	2.952023	3.187617	6.748465	6.900864	13.058767
ENSG00000173846	3.790375	4.9746	5.441613	5.726538	4.098629	4.362273	6.121448	6.96368	3.196621	8.042615	6.211131	9.704714
ENSG00000126561	3.500634	2.7537	5.670712	4.368513	1.505913	3.527781	9.916462	1.923321	2.215728	3.119405	4.814353	7.677286
ENSG00000087365	2.007647	3.963514	4.975359	3.365591	2.660907	2.015015	4.397115	1.552909	1.41816	5.810418	1.335601	4.227076
ENSG00000100353	4.518319	2.154039	6.501304	3.361903	2.338317	4.041684	5.114287	5.913137	2.723654	6.373676	3.246052	5.222551
ENSG00000161960	5.852368	6.402386	7.881946	7.174487	4.526212	5.43654	9.068036	5.295599	4.199919	7.973794	6.400488	7.912966
ENSG00000180747	0.526968	1.999672	7.342881	1.383787	2.675617	3.990847	6.125175	0.018724	2.342439	5.353005	1.23	1.308361
ENSG00000100092	4.002645	4.422229	6.258705	5.154962	2.247323	4.322178	6.915259	3.676857	2.822098	6.443239	4.985508	7.292835
ENSG00000276533	1.40673	3.822487	4.580718	2.356182	1.804358	4.663611	4.493551	2.505811	2.462884	6.350715	2.427547	4.4104
ENSG00000158710	3.732151	5.098742	4.874849	7.087196	4.772873	2.603844	3.570959	2.233171	3.092091	4.459881	7.651832	12.229713
ENSG00000113719	3.974293	6.383845	5.422575	4.168253	2.736068	5.863402	6.839557	4.24999	2.429915	10.28129	5.286449	7.620118
ENSG00000142227	1.868867	1.223391	3.40386	2.02923	1.486079	3.16415	4.955728	3.298638	2.044312	15.324042	7.841178	3.647035
ENSG00000167895	3.191696	3.241488	4.69295	4.753364	3.014058	3.726376	5.576024	2.176345	1.951057	8.129175	5.681287	5.959393
ENSG00000223509	10.139449	2.377206	3.636052	2.557041	5.301552	4.051245	4.425149	5.047841	4.251452	7.389862	6.191751	11.858247
ENSG00000178982	2.207184	2.838175	7.701452	4.1823	2.186156	2.836344	4.946817	1.631539	1.314554	11.617841	2.987381	5.80904
ENSG00000155256	1.661924	1.556623	3.552787	2.87602	1.200159	2.998928	4.270757	1.100673	1.328489	3.953166	2.89211	5.214543
ENSG00000008294	4.194659	2.576421	8.462394	4.414343	2.572318	4.920659	3.924056	2.993371	3.244241	7.52958	2.371781	6.311744
ENSG00000182208	13.333533	11.211183	12.410387	9.518869	10.786681	8.314202	11.147239	14.13701	17.401632	14.843397	11.774916	11.464404
ENSG00000187531	3.669961	7.366533	6.339887	8.521621	4.108095	5.94086	4.821288	5.543718	5.236474	7.597913	8.676582	6.895778
ENSG00000124614	2.020011	5.469409	6.055707	3.521089	0.421855	9.235552	5.45517	5.724088	0.932506	5.457379	10.701782	5.287992
ENSG00000134294	3.105074	3.611964	6.648628	4.289314	2.882916	5.377983	5.211541	3.320289	2.252625	6.903643	5.135482	5.854901
ENSG00000104897	4.651717	5.542581	3.57515	10.760237	4.19986	3.205812	6.232399	4.017008	5.384972	6.734456	8.460594	5.944727
ENSG00000154889	4.041383	5.213235	8.246371	5.097903	4.047363	5.92763	9.077932	3.575272	4.960184	9.464454	5.409406	10.054921
ENSG00000249790	2.609868	4.030924	1.408909	2.536029	13.574946	2.37794	3.793069	7.621624	4.425043	9.591995	2.677189	3.885365
ENSG00000133961	4.010167	2.581616	8.476811	5.306663	3.535947	4.213257	3.970105	2.652391	2.774554	11.700313	2.893575	9.026477
ENSG00000119772	1.529243	2.540598	4.279108	2.617477	1.137456	1.600217	4.175252	1.48907	0.789714	4.347302	3.020966	4.623054
ENSG00000177565	2.696804	1.582076	5.791522	4.139854	2.099737	3.713026	4.438481	1.307083	1.052421	5.161115	2.12627	4.493559
ENSG00000185787	2.490804	1.641499	5.259819	4.070892	0.883925	3.775579	5.210568	1.564165	3.143871	11.972212	2.913111	1.893642
ENSG00000142546	3.244027	5.019889	7.421999	8.1289	2.993819	3.876506	8.208462	2.896993	2.494791	4.865181	4.538141	4.213372
ENSG00000137193	12.889386	16.041789	15.934081	17.148117	15.656704	12.578113	19.92716	21.145148	16.948682	17.451033	23.320714	17.972256
ENSG00000106348	4.173381	5.374244	6.542609	5.860257	3.601668	4.203569	6.703692	4.645506	5.04548	7.091758	7.425409	10.795076
ENSG00000163635	3.436059	3.112555	6.837505	3.589991	2.503017	4.670845	5.875975	1.884102	1.736085	4.854073	2.39362	5.644141
ENSG00000114841	3.157785	2.708776	4.184037	4.833383	2.840335	2.416886	5.780576	1.495182	1.339891	3.362558	5.664855	5.725447
ENSG00000105402	9.65883	9.910199	7.243586	11.1007	9.877949	6.698559	9.736981	10.480539	13.607493	13.878952	18.959801	11.786031
ENSG00000185710	1.473469	1.74352	3.697965	4.878836	0.528975	2.747822	0.252806	0.003817	0.163771	4.488069	0.895104	1.665774
ENSG00000273542	3.051018	8.872948	2.918572	9.585205	5.402655	1.993015	1.509146	0.538686	0.506834	0	1.545415	1.322148
ENSG00000102030	2.559706	4.128731	3.224306	5.540129	3.632798	1.822564	5.766416	3.05389	3.61581	5.048895	5.53617	5.856711
ENSG00000140983	5.178963	6.444821	5.753356	6.567312	3.734657	4.824446	9.284204	4.992454	3.955233	9.949027	8.106256	7.311079
ENSG00000142687	1.968143	2.192756	4.656589	3.584045	1.446798	3.025443	3.657364	1.024721	1.279622	4.909215	1.286476	4.503338
ENSG00000160058	7.382113	5.369516	6.017054	12.09846	3.99034	4.854115	4.67149	7.018253	4.542789	9.184372	4.534306	7.340375
ENSG00000108039	2.395836	4.025791	4.57027	6.668651	3.175919	3.520713	5.148983	5.100587	2.803171	6.946345	4.610082	8.551791
ENSG00000172794	1.681413	4.175614	3.488369	4.037554	2.715576	2.746237	8.65701	1.422385	2.671149	5.818056	5.153617	13.20457
ENSG00000156298	3.404974	1.054959	4.063701	4.157694	2.370062	1.403708	4.276431	4.642401	4.850819	7.906116	1.640633	1.721984
ENSG00000162341	1.676144	3.353957	2.153103	4.372174	2.190734	3.479825	6.170442	1.226904	2.959066	4.496413	4.66915	6.411697
ENSG00000203880	3.603902	2.42182	6.311228	4.770967	3.78545	4.902343	7.638195	6.154847	3.342826	4.707347	3.705957	6.081565
ENSG00000123338	3.367726	3.177376	5.914224	2.686636	1.976	4.926288	3.745473	1.928212	1.805626	6.890251	2.09782	3.368509
ENSG00000075884	2.126643	2.208731	5.98802	2.672361	1.444266	4.297868	3.113883	0.847309	0.631975	9.871146	0.968223	3.288338
ENSG00000204256	2.934101	5.131143	5.000936	4.232001	2.535137	2.425892	3.81495	2.597652	1.433464	5.673957	3.624718	5.488803
ENSG00000149761	1.669383	2.844665	3.434853	4.077903	1.441774	2.390992	4.778841	1.782939	1.385756	4.247561	5.753752	4.098408
ENSG00000112146	0.954451	1.274183	25.608007	23.266395	24.293834	2.678903	1.314806	0.864537	0.666061	56.344134	1.190108	37.359209
ENSG00000142657	3.022835	2.145842	5.094188	4.646171	2.116692	2.316627	3.444617	0.792855	1.796226	4.761477	3.603065	4.578585
ENSG00000149269	2.368579	4.966409	10.170753	4.609133	2.50473	2.79801	7.16484	2.718818	2.968751	7.665038	1.772051	4.922212
ENSG00000099797	3.508062	5.616739	5.623306	6.251146	3.870529	1.11021	6.950352	2.99723	1.881067	6.75002	5.964402	6.267489
ENSG00000169442	2.337704	3.189336	4.795061	3.348482	1.195361	1.920128	4.15661	0.767911	1.26923	5.534383	3.920839	2.428777
ENSG00000176978	2.454292	3.769036	4.280706	4.335896	2.886408	3.645119	8.104102	3.662081	2.545691	6.838734	8.578068	5.344777
ENSG00000159069	2.14303	4.720019	4.423281	5.619641	4.948589	3.935676	8.832736	3.900293	3.310628	8.75951	8.604027	7.96372
ENSG00000177830	5.639903	8.091361	5.871021	4.768153	5.789414	6.122651	9.147691	9.450948	9.814296	8.443732	6.943514	5.99649
ENSG00000263335	3.879517	2.482391	2.675793	3.778867	2.822368	0.822015	4.892783	1.001236	1.428848	7.088612	1.85006	5.475555
ENSG00000127314	3.639447	1.6104	5.703633	2.841341	1.925467	2.641311	3.512943	1.422479	1.230959	4.582228	1.359197	4.06883
ENSG00000108405	2.500545	4.594197	5.250473	5.162	2.95595	3.569243	6.018052	2.914526	4.446519	7.808226	4.458397	9.77758
ENSG00000158201	3.297955	3.900325	5.985491	7.09978	4.585116	3.982641	5.088655	1.217304	2.166709	4.572365	5.744848	8.44631
ENSG00000087206	2.843718	4.295647	6.754393	15.919711	5.998217	8.975991	5.001406	4.011798	2.953705	3.770143	5.483395	5.223609
ENSG00000162747	3.516762	5.475918	3.287978	9.145818	5.9598	3.465174	5.648734	2.448317	5.6063	5.512207	5.596202	14.292846
ENSG00000100813	3.727379	5.527626	7.36908	5.244084	3.702775	4.627909	6.707613	3.236427	3.276775	10.86174	4.249854	5.971573
ENSG00000008516	3.530073	4.998856	7.148936	5.975853	3.343699	6.79567	6.931887	1.922113	6.16923	8.191694	7.44046	21.235914
ENSG00000166986	3.981441	5.3917	7.234736	6.245893	3.823308	4.065705	6.263497	2.83951	3.51821	11.95107	4.812905	8.696396
ENSG00000150995	3.371808	4.13596	8.032925	2.032417	2.054169	3.622584	4.45986	0.933324	0.717456	10.288451	0.990487	2.784913
ENSG00000152127	2.76299	5.303768	5.044017	5.21064	3.191589	3.674933	4.26065	1.513108	1.565773	7.535167	3.110909	3.181489
ENSG00000127054	2.281564	3.569539	4.947289	4.44948	2.445017	2.36638	4.49714	2.464569	2.340572	5.119478	4.059805	4.43423
ENSG00000166340	5.539748	8.318865	6.401688	6.791741	7.104798	7.932655	9.692852	8.102418	8.22826	18.945613	8.331965	14.222742
ENSG00000108244	1.347044	1.473563	1.684455	5.171639	3.118356	4.970552	2.17558	1.39047	1.704334	3.777942	4.141218	5.177064
ENSG00000084070	4.714246	1.824143	5.817685	7.263907	4.171518	5.769468	4.445019	1.852983	2.232077	4.922879	2.94155	5.73636
ENSG00000162777	4.068567	3.147113	6.144546	5.96972	3.19282	4.97203	7.712841	3.497454	2.027047	4.964979	4.147875	5.559193
ENSG00000197912	2.879827	3.500344	5.017922	3.786492	2.516101	4.526617	5.801291	2.963076	2.276796	6.721988	5.382911	5.151286
ENSG00000140992	2.440713	3.387531	4.377138	4.417195	1.958915	2.384988	6.467884	1.789352	2.086308	5.543748	2.804443	7.344811
ENSG00000077238	2.386917	6.394231	5.350181	2.750464	0.934126	2.233447	4.497035	1.583022	1.230726	20.890905	2.480329	3.590376
ENSG00000090316	3.894109	5.933416	5.931645	6.306866	2.642731	4.7619	4.637815	2.084994	3.212692	6.170918	7.095907	14.633417
ENSG00000175274	1.489999	3.100843	2.546002	3.776083	0.724174	1.838358	3.962525	1.032931	1.550126	5.670937	3.673067	6.676804
ENSG00000134884	0.654748	1.36415	2.953157	1.688597	0.545202	4.07612	2.984982	0.145717	0	3.648502	1.593231	2.380899
ENSG00000172795	2.909978	1.33759	2.512785	0.924309	0.83558	1.11034	2.873188	3.517558	0.607161	3.96637	2.291359	4.604201
ENSG00000166900	2.266944	6.421866	4.374884	2.666176	0.939415	0.461635	3.763048	2.110247	3.017016	3.152292	1.356559	5.52847
ENSG00000108424	2.727916	3.307145	4.928226	5.127867	2.281609	3.754244	5.821467	1.910608	4.20188	7.254696	3.805863	5.668858
ENSG00000144320	3.896775	1.64936	2.742693	4.746485	3.968578	8.302945	1.580276	2.724654	1.315147	0.894629	2.334351	4.554766
ENSG00000167202	4.530392	4.219663	8.321585	4.677594	3.568971	4.53998	7.685817	3.112214	2.647601	8.501073	2.520858	5.234118
ENSG00000103266	0.899916	3.567462	2.396568	1.179932	2.594636	1.599423	0.851888	1.441708	4.349339	3.370284	3.884213	4.764532
ENSG00000100083	2.319143	2.480699	4.950653	4.300319	2.287954	3.289471	5.662056	3.891754	2.65187	5.792795	4.867622	3.31782
ENSG00000005844	4.436457	5.868376	6.260261	6.180174	3.482247	4.078316	7.669628	4.927755	2.589259	11.855099	4.579586	3.8656
ENSG00000106829	3.785409	3.129499	6.714701	4.767675	2.216612	4.399223	3.20997	1.786513	1.918833	4.61181	2.723137	6.316382
ENSG00000074755	4.125988	4.880609	8.180567	4.877788	2.891013	4.206603	6.757896	3.250841	2.975765	9.250893	5.355248	4.943555
ENSG00000241973	3.433845	5.851224	6.060114	3.783368	2.855792	2.73535	5.459518	2.691846	2.124194	8.237851	4.023733	4.396301
ENSG00000108591	3.173973	3.193029	4.194109	6.439207	2.801565	3.20703	4.938126	2.211079	2.025251	6.966131	5.981234	4.839676
ENSG00000164924	2.483015	2.001541	3.994488	3.612209	1.398119	1.903263	3.730875	0.874712	1.234153	5.328926	1.654362	4.162407
ENSG00000100348	1.564921	2.347128	1.90479	3.674762	2.540889	1.585177	1.784489	3.872016	3.646673	4.86284	4.279842	4.373719
ENSG00000162144	3.530075	7.621099	5.286226	5.844191	2.800135	4.815923	3.207014	4.565367	1.12309	5.902998	7.437909	4.449359
ENSG00000068650	3.801732	5.472706	6.831125	3.601089	2.692856	3.819995	5.54398	3.186721	2.557604	7.772489	3.731977	6.889042
ENSG00000112062	1.868257	2.618252	4.087433	3.778239	1.932276	5.740647	3.430904	1.300474	1.593875	4.296633	1.818341	5.209041
ENSG00000031003	1.113569	1.70494	4.033895	5.615191	1.556586	3.683879	2.797188	2.645033	0.87463	3.873708	0.811038	1.360676
ENSG00000132182	3.442114	2.189358	3.110543	3.59115	1.950472	1.238316	5.100216	1.804712	1.945177	7.280221	3.390737	3.966681
ENSG00000272941	2.445098	3.310317	5.284448	3.855707	3.624599	3.164037	4.074181	1.344194	1.547879	8.368732	2.135044	5.172421
ENSG00000241553	3.708163	3.583229	7.241691	3.700419	5.555434	5.335862	4.830725	2.449336	2.656861	7.265389	3.501694	6.868024
ENSG00000132510	4.002406	6.353821	4.196789	8.583541	4.349099	5.409099	4.241742	3.688327	4.982053	8.679944	10.899566	17.20423
ENSG00000109381	2.748897	1.104536	5.644069	4.508831	1.440383	4.921216	1.507691	1.846809	1.294403	5.877075	2.000568	5.79873
ENSG00000161013	1.983279	3.656486	3.916166	5.191351	2.152871	2.580983	4.877857	2.295307	3.010607	5.13226	4.923996	4.789894
ENSG00000143815	3.070284	1.411465	2.697037	4.010845	1.659259	3.805047	2.899662	0.920869	1.595789	4.352319	2.602622	4.65097
ENSG00000069399	1.476504	2.973155	3.083877	3.007835	1.931172	3.210792	4.346384	6.751622	2.00988	6.705537	3.822269	6.419246
ENSG00000239306	3.676383	4.985654	8.317651	6.144306	3.593212	3.623563	7.611479	3.708099	3.605609	8.436217	4.549597	7.655757
ENSG00000116560	2.118272	1.340328	4.594823	2.120172	0.646682	3.317719	2.979774	1.415079	0.572523	3.439549	0.569516	1.807632
ENSG00000136156	0.460446	0.698537	1.591733	18.043401	0.583438	3.892745	1.855634	0.188839	1.604694	2.914996	10.800793	2.823328
ENSG00000173442	5.182284	6.790379	11.167392	5.519103	3.172218	5.65938	8.590273	5.022673	5.744645	11.407485	6.840825	13.036483
ENSG00000138964	3.200891	5.592616	3.444667	4.320873	2.475758	2.870408	4.958607	1.210549	2.630099	5.294818	4.535617	9.034018
ENSG00000196576	1.847343	2.623633	2.539461	3.972909	3.834387	4.390652	8.150329	3.504441	2.472542	6.333571	6.702556	1.142728
ENSG00000105373	4.169915	4.009051	5.315269	5.008108	3.461666	2.462539	5.686437	2.190187	1.60902	6.000348	6.692235	4.513473
ENSG00000159322	2.487065	2.333528	5.057805	3.063107	2.342917	4.787762	4.535158	0.965841	0.800451	5.264431	1.699428	2.484667
ENSG00000134152	1.680948	1.655713	5.074221	4.120531	1.909115	4.194623	3.920142	2.55278	1.743443	4.091817	1.864212	4.215194
ENSG00000140403	2.110213	0.927702	4.497809	3.038406	2.177336	1.318666	5.878569	4.860942	1.461374	4.046189	0.981775	1.002964
ENSG00000105053	2.710381	3.29524	3.764084	3.57654	1.741678	2.248948	5.104767	2.304602	2.007773	6.57461	3.561078	6.388938
ENSG00000162367	6.026045	5.24318	5.349365	8.617384	7.751482	6.298227	6.162191	9.173444	9.199561	4.162009	6.265142	4.881664
ENSG00000086589	2.956808	1.395014	1.655106	5.06699	2.252503	3.604197	3.696897	0.946577	2.098025	6.626773	1.188626	6.333368
ENSG00000116017	2.123874	3.003668	3.686066	3.8425	1.328732	1.541445	2.558055	1.323595	2.080106	5.073432	4.16711	6.511368
ENSG00000124126	2.936836	3.649466	4.355188	4.889868	2.555264	3.820778	6.972749	2.590658	2.185592	4.9761	2.897734	8.816383
ENSG00000154803	2.403647	3.805011	3.641679	5.837969	2.542208	2.942357	4.139348	2.906297	2.605858	5.525533	7.083416	8.721367
ENSG00000115677	4.133331	3.638923	6.00682	4.187747	2.637145	2.748869	5.046595	3.408962	2.325395	6.652903	4.103036	6.450022
ENSG00000163597	4.562647	4.372027	4.524136	3.022686	3.027982	2.720314	3.973401	2.931681	1.41276	5.217146	0.752132	2.300694
ENSG00000123136	1.495855	3.296001	3.630332	3.869449	2.349896	2.111691	3.653503	1.705542	1.749063	4.252117	4.644092	5.364373
ENSG00000076108	2.640139	3.284366	4.761625	4.610139	2.761405	2.393469	4.511698	2.219848	1.672961	5.399241	3.164814	6.663185
ENSG00000073849	2.564925	2.065376	6.985766	2.408594	0.882554	1.289245	4.948616	2.282708	1.019291	8.312803	1.11026	3.172942
ENSG00000225190	4.09299	5.046953	6.383754	5.5842	3.115934	4.86089	6.628108	3.737338	4.287472	11.374361	5.37014	10.3971
ENSG00000174231	4.033618	4.604921	5.673603	4.88639	2.33449	3.48423	6.245521	2.346446	2.957993	8.368671	3.913385	5.251216
ENSG00000160685	1.696512	4.134982	3.674266	3.76783	1.84773	2.577669	4.383444	2.484066	2.69803	4.856335	9.293638	9.446462
ENSG00000071189	4.346377	1.799358	2.937538	7.757762	3.08447	1.906998	1.258935	1.365072	0.542839	1.16659	0.659046	3.177966
ENSG00000113263	2.729393	1.521318	5.891392	3.211708	1.648682	3.443526	4.4872	1.182309	0.379224	7.121709	0.883396	1.346653
ENSG00000007202	3.806814	5.168419	5.878196	4.674704	2.723106	6.083257	6.745579	3.380342	2.872249	7.957768	4.22762	5.429494
ENSG00000089053	2.176672	2.278559	4.846787	2.336142	2.224646	3.896156	4.691258	2.396203	1.231262	4.501689	4.450374	6.678544
ENSG00000168394	2.023266	3.887766	4.454981	5.928512	1.973927	2.792532	3.095834	1.706786	2.182955	3.719391	3.779898	5.802515
ENSG00000130816	3.281981	4.199798	5.300181	4.044007	1.293451	3.056513	5.517581	2.334086	1.341818	6.883108	3.073353	4.605908
ENSG00000154222	1.71246	2.665402	3.704921	2.204808	1.435232	2.327671	4.250717	1.205531	1.173243	4.362573	2.721463	3.779915
ENSG00000170776	3.885109	2.848914	6.003584	3.873298	2.644599	5.767801	6.51641	3.006237	1.265623	7.331344	4.787413	3.758938
ENSG00000172183	3.472605	3.867379	5.87486	4.536334	2.757414	2.697745	5.020808	2.906412	2.174936	6.861786	4.004619	7.052301
ENSG00000141968	1.669638	4.09658	5.423938	5.092178	2.655404	4.265983	4.707153	2.844615	3.168734	7.372572	5.237567	8.238827
ENSG00000168397	3.888197	5.486554	5.400088	5.175475	2.608426	4.456674	6.013963	3.708317	2.834548	6.089708	7.575863	3.670594
ENSG00000160310	3.477535	5.967587	4.585297	2.333807	2.965382	2.830257	5.846478	3.493641	3.314373	7.232836	1.790074	7.577188
ENSG00000175166	1.938303	3.541313	4.83226	2.588317	3.624878	2.754437	5.176301	1.893988	1.676241	7.123302	4.39441	3.625658
ENSG00000119682	1.824099	2.722142	4.125252	2.433463	1.746	3.989566	4.901426	1.32021	2.224184	4.771093	2.993482	4.894626
ENSG00000181218	6.646747	3.612952	4.68624	3.005629	2.407402	3.352628	2.91803	5.614845	8.067511	4.650942	2.099446	2.800798
ENSG00000105063	3.036568	3.874925	4.529472	4.890751	2.417987	3.413147	4.606749	3.128028	2.499971	6.893448	6.070637	6.786832
ENSG00000167106	1.939096	1.833008	4.707342	5.872841	1.505492	2.551558	5.373623	1.606061	1.390775	4.168487	3.742864	2.784648
ENSG00000163694	1.979064	1.001191	5.153104	2.490488	1.036144	2.450848	2.290874	0.876923	1.425543	4.605991	0.788321	3.612738
ENSG00000197530	3.39332	5.635657	5.506783	5.320145	2.848724	4.563379	7.842732	4.269177	4.333439	5.899277	8.344242	8.52957
ENSG00000104518	1.437238	2.338801	4.282833	5.336701	1.379881	3.608965	4.566723	2.399182	1.610562	3.9807	3.998527	4.621712
ENSG00000106617	2.991872	2.015705	4.573825	3.702041	1.094902	3.014275	4.742064	2.197223	0.991469	7.010112	1.770142	3.374707
ENSG00000064932	3.546727	3.886658	2.828471	4.964142	2.951422	2.734439	5.30224	2.714427	3.780598	9.737459	6.102002	14.209285
ENSG00000100316	6.14639	6.05706	8.124754	4.787932	2.576551	5.293594	10.734268	6.49112	2.138384	5.560875	7.005313	3.693402
ENSG00000127507	5.944243	11.148469	5.051585	6.229722	6.587542	4.502417	7.266906	2.599557	5.370775	21.277016	5.498938	9.87048
ENSG00000172432	1.735348	2.747173	3.119584	3.950614	1.562114	1.532659	2.995774	1.425505	1.606035	5.012065	3.264068	3.592794
ENSG00000168067	1.185033	3.784666	3.734511	4.173693	1.253872	2.228484	2.649797	1.409962	3.63799	1.693257	2.03459	3.451577
ENSG00000213462	2.224628	3.128132	4.742864	4.808626	2.239844	4.058902	4.233783	1.587288	3.013895	4.65533	2.733095	5.853604
ENSG00000173535	2.254358	3.356323	4.627322	4.549774	2.658992	4.696623	3.757477	1.39936	2.280993	8.802479	2.807225	8.506972
ENSG00000141279	3.656874	1.457015	4.171129	5.253473	3.022967	2.415447	2.739897	1.59355	1.282008	4.537622	1.961728	3.10966
ENSG00000283633	1.055026	2.851281	4.128279	2.017125	0.281265	0.458212	3.541884	1.335509	1.830336	2.915345	2.890967	4.375891
ENSG00000169813	0.686877	2.16893	5.017588	3.557493	1.209867	3.391843	7.098412	2.884816	2.156502	6.396901	3.138193	3.783314
ENSG00000215301	5.665871	6.31218	11.641671	6.371158	3.993014	5.714119	7.342362	5.139589	3.774551	9.688822	5.2106	13.285803
ENSG00000257379	3.850096	4.349146	6.144201	8.262769	3.228599	4.038707	4.025611	2.457448	3.247091	5.794567	0.464662	5.430231
ENSG00000260592	10.267482	10.397582	9.230192	20.757437	8.374557	10.63077	11.0671	12.610474	10.323363	11.405253	14.793931	19.611656
ENSG00000116489	3.705182	2.752082	4.163225	3.470115	1.663049	3.572486	1.470448	0.773815	1.978493	4.760266	2.044386	4.886542
ENSG00000169714	3.107688	1.002104	1.390253	3.536222	0.519615	2.200303	3.196327	0.259493	0.68138	2.099586	2.367636	3.433304
ENSG00000109062	2.376757	3.280128	2.247761	4.440292	2.914635	2.553024	3.925901	1.44878	1.569428	6.022581	4.725216	7.250113
ENSG00000130313	2.730611	3.610739	3.02059	4.306011	2.040429	2.936491	4.810176	1.93249	2.118888	6.060718	4.026567	9.215749
ENSG00000105254	3.455941	4.728486	2.051362	0.888627	1.251754	0.489027	3.144749	1.037258	1.098456	2.270501	3.58768	2.405614
ENSG00000140332	2.265551	3.901236	4.008275	4.733938	2.582489	3.226614	4.807314	2.622643	2.131507	7.287579	4.037858	8.618196
ENSG00000079263	2.53004	2.128092	3.86003	2.517409	0.784717	3.531749	2.306967	1.34858	0.540604	3.97753	0.832535	3.210899
ENSG00000141068	3.615365	3.676894	6.375499	3.117527	1.680285	5.299945	7.043627	2.248557	4.537791	7.850036	3.793313	5.164726
ENSG00000213073	2.227388	2.505368	4.818543	2.489121	1.903516	3.585536	3.8353	1.405794	1.286355	5.077507	1.803829	5.416648
ENSG00000214706	1.457962	4.608225	2.00507	1.576573	1.495022	2.838395	4.535775	3.798951	5.929217	2.293612	4.58542	1.990685
ENSG00000165480	7.045104	3.158084	3.97233	6.064815	4.866533	9.914806	6.421273	5.853602	4.465792	6.349142	5.08165	11.940773
ENSG00000198000	4.760564	2.577497	3.139589	4.149041	4.60705	2.992614	1.123469	3.001271	1.399291	1.975497	1.670285	3.559502
ENSG00000136167	3.256422	1.249799	4.253792	4.301358	2.128728	4.976564	3.789668	1.776877	1.28209	4.05493	1.934607	4.123818
ENSG00000122566	3.211493	2.738762	5.9801	2.888957	1.670011	3.020301	3.996433	1.734483	1.824147	7.223184	2.704685	6.372656
ENSG00000131143	0.026735	1.548148	5.463966	0.922313	0.034087	2.546106	5.441602	0.378365	1.15344	1.162654	4.357077	1.440623
ENSG00000115275	1.702363	3.694114	2.888011	1.687017	2.686041	2.754699	3.410667	1.134905	1.233609	4.534545	3.865346	4.733106
ENSG00000067560	4.190121	5.051545	4.723526	7.332076	3.556468	2.07342	5.396212	2.062403	3.519368	7.531808	3.233704	7.840185
ENSG00000055163	5.785463	5.31915	11.008106	5.931395	2.190033	4.439934	6.57489	3.405793	2.283665	12.095778	4.430899	5.024755
ENSG00000135845	3.690162	0.020892	2.85649	0.308665	0.058683	0.020765	2.815905	5.091536	1.850966	0.351125	0.062962	4.623736
ENSG00000137462	3.305134	1.990663	4.087216	3.990314	2.332523	8.340148	3.052911	1.816472	2.212378	5.100546	1.444536	5.026872
ENSG00000282572	0.858078	1.599114	2.517072	1.250849	0.041497	0.943317	2.565629	0	0	0	1.948	5.573384
ENSG00000013364	4.270708	5.333347	5.36225	6.38785	3.024499	4.28675	4.542547	1.994662	3.413133	7.248154	5.639979	10.44277
ENSG00000114978	1.691875	1.42927	3.650991	4.544701	1.221862	2.503781	3.304501	0.941433	1.695259	3.826575	2.297691	4.719781
ENSG00000284930	3.687279	4.18299	6.35915	4.164229	2.737899	5.195357	3.777382	1.857752	3.045151	6.396307	4.0179	13.217329
ENSG00000169230	2.256521	1.934491	2.316229	3.366969	0.855351	2.082063	3.462853	1.871353	1.216836	3.582735	6.183115	4.98435
ENSG00000165629	4.794799	3.556756	5.821026	4.223551	3.57113	6.864511	8.067964	5.69989	6.372947	6.157905	2.975885	4.289047
ENSG00000067066	3.778334	1.948041	8.400233	3.718756	2.549745	4.017545	8.664053	2.800426	1.945338	13.341684	2.834696	3.91918
ENSG00000125503	2.593162	3.162319	4.49646	4.956729	1.461371	4.54983	5.01323	2.22549	1.508841	5.308324	6.445389	4.463379
ENSG00000148341	3.512357	6.129187	3.71162	1.697452	1.910444	2.631881	3.325179	2.868867	2.015637	4.300563	4.67489	4.826387
ENSG00000221978	3.90613	4.842472	3.774343	6.976803	3.302739	7.582672	4.105759	2.789165	3.132986	5.726084	4.465668	6.935022
ENSG00000160305	4.234897	4.946728	6.586549	2.552715	5.062742	5.310005	6.027245	3.678269	3.504021	8.636856	3.897272	4.884274
ENSG00000142002	2.705225	2.788597	3.224511	4.500148	2.930219	1.44821	3.80162	2.130899	1.894578	5.052362	4.734529	5.132786
ENSG00000141506	7.93851	7.450023	12.468475	7.286773	4.422657	7.096808	9.529926	6.459592	6.600214	18.810523	6.149274	14.215324
ENSG00000108799	2.719915	2.488839	4.614499	5.493714	4.126603	2.755382	3.124354	2.876843	1.946877	5.358891	5.00247	6.627309
ENSG00000160613	2.235919	2.687122	3.882454	3.661258	1.087551	2.613588	5.384656	1.434121	1.293542	6.751486	2.102216	1.852906
ENSG00000051009	2.448601	0.55006	2.749035	3.172945	0.616831	2.197979	1.40884	0.631422	1.287097	3.686793	0.917166	5.366551
ENSG00000108465	2.681298	3.625292	4.501344	4.272063	2.328762	3.10139	5.883508	2.01248	3.192085	5.24885	4.458979	5.396461
ENSG00000181789	3.461105	3.823914	5.257097	4.375612	3.14924	4.22663	6.268483	0.863562	2.066477	9.409739	4.411764	7.551845
ENSG00000127603	4.264852	3.448201	7.905088	2.527111	1.548458	4.419273	4.379813	2.511779	1.263601	6.941291	2.647201	3.090114
ENSG00000171988	5.967313	4.883	6.712517	6.276464	1.571984	7.770838	6.505565	5.10526	6.708035	4.644065	4.401153	3.682938
ENSG00000182446	2.991882	5.027721	3.756936	3.686577	2.380683	4.721782	5.088279	2.556294	2.431499	3.934051	4.824416	3.487728
ENSG00000265148	1.739362	3.962625	3.545363	3.347217	1.561269	0.998622	3.624197	1.890481	1.426357	3.992561	2.69996	5.715301
ENSG00000140931	0.210239	1.468394	0.44966	2.7396	2.844012	2.888479	0.759001	0.400935	0.352768	1.387345	3.032312	2.38817
ENSG00000174748	1.193641	4.237282	3.000574	3.362395	3.263724	2.011121	2.756079	1.114757	0.704379	1.139136	4.110539	3.341461
ENSG00000227200	1.666607	2.083683	2.72678	2.719747	1.170115	0.492233	3.522758	1.423717	0.784798	5.370861	2.830021	4.723108
ENSG00000161939	2.49389	2.252895	3.616626	2.780131	0.978182	1.19616	2.301711	1.26308	0.82219	3.92927	1.332811	4.088556
ENSG00000125779	2.078772	1.192699	4.719799	1.469117	0.847285	3.329327	2.276233	0.656934	0.259861	3.214423	0.796287	5.642632
ENSG00000162959	2.018821	2.200444	2.437629	1.288707	0.204611	3.223985	1.419188	0.024689	1.48043	0.016848	0.104585	0.343034
ENSG00000129691	1.353694	1.924803	2.37987	3.827338	3.271221	2.120004	1.737867	3.311801	0.307358	1.176661	0.360153	3.576977
ENSG00000123240	1.378942	0.591074	5.226292	3.482411	1.599816	0.568356	5.873402	2.884423	2.964367	0.913926	1.648374	1.265513
ENSG00000104894	5.271641	3.506462	4.060989	4.150161	3.664256	1.472261	4.551455	1.408964	1.455241	30.127549	5.026799	13.897981
ENSG00000146826	1.015763	1.69118	2.774006	1.844913	0.53294	2.958516	3.83991	0.6898	1.587311	1.106974	3.377611	3.415418
ENSG00000007168	2.645932	2.316358	4.483243	3.172109	1.479176	3.455527	4.035419	1.953009	1.340544	5.816255	1.553918	3.59018
ENSG00000173039	2.737024	2.810805	2.983885	5.107883	2.042843	2.172324	4.282044	3.080298	1.939022	5.82636	4.903155	4.728115
ENSG00000116809	2.104706	4.991506	2.87531	3.192406	1.713825	1.947445	6.06924	2.730172	2.038174	5.154856	4.197172	3.587076
ENSG00000198909	4.071999	2.926644	4.071136	3.36292	1.332974	4.708549	5.233808	1.09074	3.488275	6.629763	5.911771	2.627425
ENSG00000117335	3.52905	3.178643	7.148674	6.370649	2.745518	4.636567	4.474897	1.707305	2.628576	4.655125	3.242388	7.86707
ENSG00000198728	2.528368	3.11128	4.607672	4.51856	3.735143	3.098751	3.439425	2.072383	1.844973	5.557501	4.899287	5.722013
ENSG00000092148	1.84969	2.375571	5.139792	2.772393	1.252899	3.741603	4.11188	1.11746	0.931047	3.659662	2.048815	2.072243
ENSG00000104859	2.164782	2.507324	3.494763	1.869161	1.281005	0.852011	3.447751	1.456023	2.361421	8.183209	4.347862	4.013159
ENSG00000053254	2.452736	2.286292	5.30047	1.996863	0.67743	2.372219	3.247194	1.341386	1.018449	4.549676	1.246763	4.050152
ENSG00000084676	2.966876	3.252061	3.427092	4.138631	2.205685	2.518629	1.680936	1.171161	1.098222	2.405706	0.847472	1.111095
ENSG00000111348	0.862955	1.461707	1.972428	1.851294	0.921314	1.917166	1.34415	10.94377	10.407376	2.986932	15.301271	3.170452
ENSG00000135250	1.277464	0.832657	4.027615	3.430347	1.695094	3.420014	1.679941	1.131052	0.212912	2.96185	2.778455	2.845693
ENSG00000096063	2.980726	1.736401	4.34997	3.980778	2.148118	0.896882	2.784257	1.513198	1.361983	5.325027	1.204441	2.993263
ENSG00000103510	3.35564	5.330639	4.536455	3.593927	2.282717	2.313013	5.138955	3.988899	3.07241	8.379516	5.459842	5.249804
ENSG00000214655	4.635321	3.932934	8.115158	8.506802	2.362261	2.395909	5.546099	4.072155	3.491442	4.281451	4.28574	7.25528
ENSG00000141522	4.450234	6.753399	6.50311	6.140662	3.568874	4.60618	6.828986	4.775517	3.540166	7.40582	5.690911	6.435438
ENSG00000022567	2.479069	5.683469	0.661202	6.9265	4.339271	0.270716	0.604602	0.42692	0.003836	2.281726	0.801269	2.014599
ENSG00000255197	3.405812	3.211453	5.309013	4.083471	2.825664	2.831823	5.092779	2.611849	2.082873	10.431399	4.584942	8.235972
ENSG00000250334	4.216597	1.981329	3.91383	4.380692	2.140821	4.035738	2.668552	3.418107	1.985619	1.906732	2.280977	7.540056
ENSG00000163660	3.557702	4.926252	7.576871	3.685742	3.24887	3.086087	4.698947	3.152251	1.853445	6.284948	2.649444	5.162913
ENSG00000172530	1.910213	2.551054	4.081939	3.651577	1.497129	3.21662	8.559371	2.102042	1.809432	5.145495	2.160239	4.9217
ENSG00000116701	2.83554	1.906592	5.384623	4.067074	2.885521	2.502325	3.036234	0.997649	2.087663	6.003997	1.362236	3.954281
ENSG00000095059	2.132786	4.466477	2.981794	4.732914	3.116406	2.117999	4.337429	2.15655	2.971162	4.03619	4.892278	5.007533
ENSG00000054654	2.480157	2.962724	4.27031	3.929652	1.884113	1.151933	4.144616	2.000593	1.250734	6.740364	2.348928	3.169817
ENSG00000204463	5.43176	4.298245	4.327304	3.374099	3.949693	3.155102	5.496976	9.764938	7.977914	4.309104	6.931184	5.992457
ENSG00000177302	2.779236	2.532069	4.236766	3.415232	2.547611	3.139185	4.338952	2.10769	1.76968	5.336614	1.626772	4.680313
ENSG00000149100	2.917454	1.792445	3.698763	2.105761	0.81617	0.670788	2.856365	1.329276	0.628082	2.959285	1.806539	1.263081
ENSG00000137207	4.210397	2.957587	2.822673	5.196817	2.548239	2.170918	3.351914	1.544477	2.96643	11.038708	12.439589	8.456303
ENSG00000174125	2.091108	3.399438	5.720569	2.28416	1.731475	3.13578	3.769592	1.103514	2.513113	6.106843	1.584115	6.597878
ENSG00000186184	3.733629	1.788895	3.846681	1.49607	2.629601	2.117897	4.037332	6.979065	4.141463	1.769244	2.756153	4.904479
ENSG00000131374	5.086076	3.146319	5.480886	7.492538	4.061503	8.387657	3.614629	2.002916	2.318907	3.904701	3.062742	4.89353
ENSG00000124067	1.415869	2.00286	3.402713	3.054485	0.960787	1.415259	3.059976	0.842854	0.980791	2.851275	4.533235	3.495959
ENSG00000175634	1.443721	4.252908	3.460298	4.391814	2.32833	2.113238	4.225959	2.37016	1.788551	3.571081	4.137974	4.870855
ENSG00000110057	2.658103	3.515516	3.654865	4.668236	1.520426	1.933424	4.790479	2.085744	2.818865	5.358917	3.788143	4.520994
ENSG00000100731	2.893733	1.75015	4.859198	1.71624	0.875405	2.260761	3.182607	1.402773	0.82613	5.607623	1.42343	3.50171
ENSG00000111786	2.665496	1.995414	3.44136	1.651923	1.355452	3.199639	4.066795	1.631798	0.961064	5.577269	2.723122	3.670184
ENSG00000153187	4.059587	3.48874	4.890216	2.879199	2.261793	4.555733	4.08911	1.870988	1.523165	6.46153	2.465952	4.675357
ENSG00000187555	2.792382	3.330293	6.00316	3.224325	1.651128	4.864299	4.541241	2.525146	1.643409	6.607419	2.626789	3.248106
ENSG00000181523	1.426167	2.391797	2.714549	3.338442	1.518449	2.399714	5.559447	1.876732	1.582484	3.979032	3.744312	3.734369
ENSG00000123836	2.353241	1.653193	1.750237	3.78929	2.758823	0.388929	0.318071	0.085805	0.158461	0.762364	0.244485	6.205852
ENSG00000163788	2.75765	1.571217	3.280309	1.777155	1.269281	2.764679	4.165969	1.131082	0.929915	4.02513	1.406673	3.630868
ENSG00000180573	0.581762	0.153209	0.873282	2.904743	4.352177	3.5321	4.349418	3.160541	2.412761	4.321202	5.123522	7.028441
ENSG00000071054	1.698272	1.228401	5.430346	2.890647	1.898813	2.526951	3.497035	0.767803	1.190302	5.911952	1.712758	5.135238
ENSG00000184584	4.350186	1.970213	2.866672	3.976361	1.657723	3.436166	2.363111	2.589575	1.314497	8.436551	4.747484	3.112799
ENSG00000215769	1.066153	3.388652	1.624229	1.508308	0.603852	0.937565	0	2.628306	0.987153	6.690766	2.609639	5.038459
ENSG00000133794	2.165447	3.87434	4.903248	4.49325	2.234803	2.984384	3.368001	1.147981	3.031908	4.592868	1.984113	3.700025
ENSG00000122674	1.334343	3.333375	1.814701	6.694218	3.206501	4.551458	2.445186	0.312765	0.742536	2.175319	2.203326	3.466348
ENSG00000012822	3.085504	2.922747	5.092177	3.521948	2.129705	2.302017	4.026818	1.62483	2.307318	5.425918	3.52566	5.606277
ENSG00000198408	6.491016	3.588134	11.220054	6.354577	2.014911	5.901133	5.690909	5.047256	4.556166	12.930167	5.699235	8.494069
ENSG00000172725	1.1	1.323651	2.346099	3.320287	2.109625	1.096343	4.193391	2.369002	0.90223	2.200493	2.353907	3.637941
ENSG00000166946	6.049883	3.976431	8.245623	5.066138	5.049776	7.029067	5.968631	8.157666	6.886964	6.94806	6.65678	7.964984
ENSG00000177600	2.669533	4.147518	43.129645	28.459814	3.045379	2.078829	4.590868	3.044798	2.66897	4.664094	6.489409	3.270536
ENSG00000164941	2.663689	2.459761	5.167496	3.650513	2.176035	3.48073	3.713831	0.942745	0.862748	4.169954	1.521815	5.467627
ENSG00000165233	1.697673	5.060686	5.024944	7.861256	3.148051	3.932494	5.177896	4.54468	3.649543	5.141875	5.922386	7.28123
ENSG00000118564	2.55236	2.588507	7.713922	4.541339	2.788269	6.103738	4.055537	2.57947	1.620094	7.819561	1.767368	3.862213
ENSG00000257335	2.161085	2.38692	4.54695	4.195402	1.325022	3.181071	2.694687	1.09903	1.767749	4.558684	2.180055	4.750194
ENSG00000105705	1.829125	2.485637	3.470153	2.361254	0.903424	0.897529	3.38674	1.474818	0.543014	4.73534	2.925448	3.448123
ENSG00000285006	3.69451	2.467714	6.655832	4.453583	3.327105	4.311391	2.734584	1.255486	1.771878	5.368982	2.39461	4.381882
ENSG00000093134	3.773902	7.742124	4.832019	4.009528	2.96477	4.41224	2.846171	2.20807	1.6612	5.949821	3.551598	10.960996
ENSG00000130810	3.278475	2.292989	2.045505	2.695074	1.208972	0.908284	4.874026	1.147513	0.73367	3.483504	2.976551	1.948315
ENSG00000160209	2.547127	3.729682	4.081878	3.716257	1.666	1.922672	3.447325	1.436159	1.875588	4.574831	3.740677	4.570092
ENSG00000158869	1.474466	2.248788	1.494543	3.649077	1.43135	0.327091	0.756759	2.377591	1.007021	4.177387	3.029502	3.006472
ENSG00000147526	3.28815	2.410632	4.072533	3.096213	1.253837	2.04268	3.486111	0.825809	1.598185	5.695696	1.931442	4.590172
ENSG00000135535	4.12824	2.400903	4.89731	2.296643	0.878287	3.508866	4.376931	2.580586	0.845913	3.487277	3.4277	6.469279
ENSG00000025293	4.416029	2.963216	3.780948	3.303341	1.895239	2.595899	3.941175	2.484848	1.435269	5.300966	1.969937	4.754854
ENSG00000131503	1.935862	1.368389	3.379629	1.904397	0.834255	3.107082	3.081522	0.688615	1.035188	3.40126	1.131194	2.60671
ENSG00000256269	7.305572	4.076748	8.550282	7.041123	7.353546	5.035537	5.807129	7.614339	7.776153	6.646656	4.230377	3.391029
ENSG00000114268	2.309598	3.535723	3.61585	5.040518	2.994215	3.710373	2.256023	1.412221	1.998243	6.25645	2.751488	4.969846
ENSG00000135624	0.819196	0.99122	5.552647	3.210705	0.880945	1.216105	5.473537	0.93028	0.700734	4.065654	3.242663	2.267689
ENSG00000198740	2.610824	1.867553	3.679587	2.803216	1.696222	4.538893	2.773998	1.284322	1.095123	0	2.433291	3.658245
ENSG00000004059	2.559099	4.290035	6.539345	4.871445	3.011043	3.475198	4.500045	2.692128	3.736002	4.530713	5.435263	7.67968
ENSG00000113851	3.962224	1.894048	4.387314	2.857672	2.715314	3.717007	1.965448	3.430163	1.757369	4.766029	2.543737	4.284484
ENSG00000278600	2.287683	2.163517	5.821766	3.322004	1.803504	3.79959	3.94061	1.986286	1.842102	5.047692	2.020955	6.098994
ENSG00000198034	0.34164	1.80246	3.091679	2.79871	0.742466	0.338477	2.481511	2.501672	0.059939	3.155521	2.763225	1.134207
ENSG00000223891	4.899988	1.582852	1.021273	2.679257	1.846132	1.861017	2.780895	4.814356	4.149282	3.534118	1.43762	2.6045
ENSG00000116266	2.560957	1.541736	5.280052	2.642469	1.182672	3.492019	2.438722	0.703211	1.591385	4.292747	1.099094	3.254346
ENSG00000231535	1.390854	1.950169	0	0	0.856118	3.020725	0	1.017329	1.342108	3.56768	1.103549	0
ENSG00000227507	0.985363	3.556819	3.126681	4.245572	1.237302	2.066181	3.391068	1.355924	2.310454	2.543611	4.016153	5.274801
ENSG00000103111	1.681697	1.545746	3.180395	3.877395	0.984994	3.105532	2.580947	1.115074	1.771041	4.017967	2.594685	6.179759
ENSG00000100393	2.929985	2.767123	4.331532	3.372842	2.190801	3.623924	4.136391	2.580131	1.510436	6.821432	2.032055	4.976215
ENSG00000167815	1.464913	4.142421	7.697662	1.217353	2.65101	3.650559	1.735413	5.472572	4.293657	4.37487	3.780416	2.835805
ENSG00000166507	2.249799	1.854241	3.689313	3.616412	0.483387	1.127636	3.067766	1.756884	1.742092	4.437127	1.894971	3.560783
ENSG00000124788	1.964134	1.727456	4.936556	2.753694	1.342317	4.242847	2.917029	1.416031	0.945889	5.549312	1.747772	3.353338
ENSG00000111203	3.179595	2.247409	4.782005	1.739073	2.142101	1.931836	2.243285	0.450591	1.036892	3.704741	0.79929	1.100711
ENSG00000099917	1.460592	2.821355	3.153595	2.977204	1.722544	4.08672	3.756601	1.328256	1.498931	7.355682	3.459401	3.979643
ENSG00000134686	3.495006	1.771648	2.173811	5.427215	1.707756	2.067601	2.591618	3.053059	1.019443	3.705432	15.349255	29.198676
ENSG00000136250	2.872047	2.003028	2.904157	4.244307	1.385494	3.00876	3.11402	1.734782	1.471342	9.467781	2.624972	3.936117
ENSG00000239998	1.11998	2.043611	3.539532	3.921757	1.5577	3.553286	2.650173	1.85712	1.822842	2.510828	4.113697	5.662323
ENSG00000259001	16.600594	13.635764	8.314969	10.728848	2.209378	11.824406	1.765227	1.907799	1.595288	1.678953	2.855152	2.347771
ENSG00000242086	4.205051	5.217462	9.780964	9.5299	4.412732	5.091158	5.327965	5.809357	4.196847	10.070524	4.935309	6.812887
ENSG00000106948	3.225466	3.161117	3.592239	2.937237	1.440849	2.21661	6.062229	1.954574	1.725458	6.050657	2.749088	6.078619
ENSG00000196209	4.786672	4.819313	5.713944	4.403951	2.037451	5.821221	3.348079	2.198354	1.395234	5.274823	3.629277	4.209204
ENSG00000142694	1.604337	4.013598	2.808273	3.111572	1.465994	0.862477	4.287939	2.108976	1.96833	0.775262	3.389249	3.841108
ENSG00000102103	3.782957	2.284237	3.295636	3.403585	1.786779	1.772566	2.597043	1.861153	1.568724	4.034095	3.075953	4.731214
ENSG00000115694	1.619697	2.751115	2.360434	3.328518	1.609157	2.162455	3.915851	2.739704	1.574372	4.02297	4.246687	3.541316
ENSG00000216490	1.546058	2.77307	2.854048	3.982887	1.551555	2.429373	2.728688	1.732513	1.645618	3.553905	3.653529	5.722764
ENSG00000011243	5.133238	6.513697	6.127106	6.421816	3.061696	3.677171	7.67415	6.309996	3.84545	8.49083	7.053887	5.973281
ENSG00000135679	5.099085	3.100212	2.202205	3.296085	1.524012	2.220188	1.894966	0.685525	1.180285	6.317557	1.105453	2.171238
ENSG00000066136	1.882479	2.455207	4.33269	2.033536	1.154474	2.341467	2.700491	1.213017	0.525922	3.226067	1.248616	3.716061
ENSG00000143947	5.221842	2.263022	2.415885	3.444816	2.074434	1.819311	2.373542	0.27165	0.642169	3.256227	5.356619	4.166223
ENSG00000133226	3.638781	2.489263	3.210667	2.660097	1.338386	1.418273	2.510686	1.226977	0.490555	6.815468	1.671308	2.995612
ENSG00000177954	3.056854	2.890364	5.179767	4.65387	3.989064	1.664452	2.167281	2.213688	0.9699	4.126748	3.233922	3.285918
ENSG00000114737	0.632039	2.22894	3.495676	5.841902	0.842059	2.194704	4.770618	1.347795	1.459718	2.488114	2.660383	2.878557
ENSG00000165071	1.710265	1.867128	4.538551	3.571468	2.191246	3.521884	2.885562	1.657856	1.421872	3.462773	1.478105	4.899359
ENSG00000167578	2.162753	3.111832	4.068126	3.792706	1.901364	2.692687	5.382818	2.533134	2.027323	5.329751	3.454211	4.649366
ENSG00000116729	0.473207	1.824322	2.331539	2.502517	0.52071	3.359981	1.713898	0.270916	0.548262	2.678853	1.117721	2.763714
ENSG00000083168	2.558521	1.369805	5.084346	3.069706	1.240704	3.008213	2.111984	0.988688	1.451827	6.274182	1.398107	3.624374
ENSG00000109686	1.594997	0.795708	2.097256	0.866924	1.210381	3.026097	2.762033	2.812222	0.61798	2.021296	1.570059	3.0096
ENSG00000257621	4.18895	2.139045	6.526556	3.556679	1.996681	2.746147	4.209146	1.678578	2.31841	3.956242	3.168711	4.666927
ENSG00000079246	3.262913	2.928148	4.286672	3.689678	2.396217	5.538676	4.864358	1.004916	1.176466	5.968717	2.517439	3.16837
ENSG00000111321	1.762517	2.183823	2.25737	1.383688	0.907599	2.388823	3.273642	1.130643	2.471405	5.47214	3.603443	7.551502
ENSG00000131467	1.311767	4.301366	4.955441	2.67439	1.727039	1.329187	1.66946	2.409356	0.801992	2.479226	3.156395	5.247621
ENSG00000104093	2.6772	1.150072	6.693687	4.46756	1.858303	6.37767	2.796268	1.728157	1.861346	3.601047	2.015664	4.820056
ENSG00000205302	2.41824	2.665567	7.161747	3.88745	2.360751	4.175067	3.833027	1.757121	1.616353	4.887568	2.361126	3.170362
ENSG00000196187	2.627755	3.762665	6.302618	3.53567	2.101571	2.592957	5.47154	2.411522	1.745328	7.403504	2.858987	5.064771
ENSG00000172936	2.261124	3.279074	3.042931	5.15115	2.180182	3.354277	2.856136	1.608737	2.88436	6.007661	5.854312	8.079334
ENSG00000197448	2.395551	3.117073	5.868484	3.201389	2.16449	2.865909	4.369475	2.622017	2.010143	4.752029	4.04394	4.453917
ENSG00000131389	4.882067	3.992682	5.363861	5.829473	4.178915	2.565294	5.164208	2.392753	3.208961	12.929122	5.838362	20.732152
ENSG00000112303	0.26522	2.371428	0.554729	4.681633	0.574985	0.306812	1.009732	0.192991	2.483632	2.341934	3.337918	1.317529
ENSG00000183386	1.546609	3.850098	4.474654	2.225379	1.07447	0.694683	1.070838	0.753276	1.614577	10.199259	2.642665	2.938046
ENSG00000082898	8.590724	3.002963	4.121404	16.729759	5.063919	4.243998	3.473516	2.431285	2.147945	3.824556	3.975769	4.899368
ENSG00000100129	3.073346	2.623402	3.172151	3.824929	5.270756	4.10737	6.641183	3.73666	1.169602	5.969354	1.7879	4.44209
ENSG00000257923	2.654853	1.17794	3.385151	2.427441	1.396188	2.017014	4.577889	1.184165	0.643884	3.918397	1.824054	2.774346
ENSG00000196535	3.428281	2.609863	5.292156	4.235241	2.582916	5.596513	4.192083	4.811659	2.213324	3.930026	6.097878	4.748756
ENSG00000198625	3.808322	1.537209	2.832478	2.482885	0.51034	4.116502	2.368244	1.603965	1.450219	3.925222	1.122225	2.975501
ENSG00000197070	1.736086	3.445548	2.92021	4.585978	2.077195	2.952503	5.29901	2.626937	1.892789	3.938353	3.910429	4.528783
ENSG00000138835	5.273535	5.741254	5.671188	6.311083	4.45023	4.26574	5.353679	4.256185	1.296213	9.861909	5.436506	8.582207
ENSG00000087274	7.070368	8.311355	14.28144	8.929927	6.247473	8.402282	7.936339	4.439332	3.981421	13.645543	7.884819	8.211264
ENSG00000102710	3.1052	1.950523	5.862958	2.887954	2.361533	5.788642	3.808275	2.819853	1.017952	6.096683	2.848175	5.248366
ENSG00000173812	2.125013	5.803117	2.812499	2.359469	1.930337	7.517156	3.789543	6.120099	2.885332	3.055038	4.217063	3.783128
ENSG00000066322	3.333063	0.74038	2.312213	4.068705	3.426665	2.816076	2.655944	3.93546	0.970193	6.547141	4.310696	2.024372
ENSG00000082074	1.899506	1.708467	4.519349	2.877441	1.418713	3.21607	2.609085	0.977713	0.933562	5.035137	1.024307	2.143589
ENSG00000260979	5.517276	5.235104	5.354795	5.372227	5.592959	3.457435	6.167964	7.058936	8.513411	3.467257	7.632371	4.316182
ENSG00000269940	3.481362	2.973702	4.444471	3.15004	1.361954	4.218853	4.35151	1.710362	2.581896	5.112106	2.367755	3.599243
ENSG00000156976	3.720481	3.018201	5.255589	4.13035	3.426164	3.013697	4.899121	1.965811	1.398154	4.368454	2.521076	4.800782
ENSG00000160785	1.425211	2.781796	2.983608	2.994482	1.467498	1.965779	3.701245	1.854053	0.887659	5.931343	2.720642	5.957012
ENSG00000173064	2.362974	4.320708	8.6838	3.423269	2.078268	4.750896	3.328683	4.276895	2.798149	9.615532	3.118165	2.562519
ENSG00000143549	5.970996	5.790532	9.777721	4.62467	3.89283	4.294737	9.722662	6.44934	4.125446	5.527129	2.953384	4.666019
ENSG00000185359	3.650618	4.94956	4.861897	4.141667	2.275553	4.008075	6.282833	2.522908	3.512298	5.223268	6.340685	7.945896
ENSG00000180304	3.091427	4.345533	6.566842	6.458365	4.96097	5.633933	8.122063	5.043457	4.942097	7.026638	6.108355	7.763893
ENSG00000083799	1.744984	1.59304	3.622829	2.497278	0.911824	2.402964	3.392071	1.048448	0.921857	2.887154	0.892023	2.218768
ENSG00000197958	2.68538	4.160254	4.824194	2.878353	2.647303	4.61512	4.953931	3.113712	0.835972	4.572086	4.020484	3.150718
ENSG00000264772	1.527372	1.471105	2.454969	3.17451	1.552852	0.752818	2.671806	1.358552	0.792063	3.701046	3.397198	5.205693
ENSG00000265625	2.7858	1.410161	4.116031	2.203029	1.68019	2.431255	2.589057	0.92972	1.388837	4.820919	1.214328	3.356457
ENSG00000108312	0.955699	2.802642	3.093298	2.089336	1.036511	1.987943	3.565142	1.259155	0.825538	2.529867	2.626047	4.14922
ENSG00000072062	2.732355	3.816284	2.883597	3.879028	1.720062	2.050965	3.200337	2.63988	1.835766	6.210139	4.08707	10.258027
ENSG00000148700	3.972807	1.607612	6.028298	3.005104	2.477419	3.798053	3.235365	1.970374	1.506714	4.517728	2.105315	2.513276
ENSG00000100075	1.844899	3.202577	2.830246	3.488731	0.444674	2.622934	4.168105	2.401828	1.640217	4.71776	4.533421	1.785138
ENSG00000108219	1.851426	2.994313	6.730195	3.633286	1.06327	2.915426	3.764183	2.218675	1.493447	7.372641	4.041302	3.577653
ENSG00000205531	3.278522	3.081591	4.666399	2.519545	1.702937	3.09318	4.654549	3.080274	1.936034	5.439273	2.029301	2.310219
ENSG00000186529	2.289585	3.697535	1.45637	3.037926	1.762512	2.084485	2.749071	1.287682	1.818911	4.138634	4.236268	5.978453
ENSG00000165458	2.576844	4.103114	4.639594	4.104134	2.00086	4.597728	3.790112	3.000177	3.389784	6.848978	5.786167	5.405565
ENSG00000231721	2.610721	1.656803	5.124663	2.551013	1.206173	2.376581	2.651545	0.770846	1.499287	4.635009	1.611776	3.939892
ENSG00000105401	2.126892	2.24745	3.166607	1.140073	0.654019	0.612915	0.525763	0.42108	1.925462	1.156087	3.662249	5.097925
ENSG00000163041	5.624702	1.721032	3.37265	2.348189	1.241841	2.333269	5.350937	1.586955	2.16286	3.535571	3.079758	4.757101
ENSG00000230615	5.421171	3.51853	5.006465	3.334841	4.520868	2.614049	3.667576	3.601644	2.679014	4.559126	5.217671	3.165591
ENSG00000067082	3.318349	2.464154	3.899853	2.837714	2.290677	3.40668	3.246439	2.110757	1.354342	5.822065	4.323081	4.554939
ENSG00000105808	0.965494	2.521245	3.214035	3.105006	0.949053	1.746591	3.796922	1.164505	1.061236	2.923633	2.99585	1.989711
ENSG00000038358	2.561339	4.606443	4.801623	5.843535	2.187317	3.118087	4.816114	2.852702	2.552354	4.785633	4.036897	4.925491
ENSG00000136270	2.93085	4.448906	4.496707	6.066729	2.689547	3.781789	5.435508	2.310432	2.014458	5.333012	3.546564	3.551144
ENSG00000138172	2.747148	3.5464	3.225974	3.290544	2.172886	1.972611	4.242207	2.435917	1.236879	4.8407	3.721335	4.519003
ENSG00000108528	2.419428	3.299238	3.049484	3.107419	2.183234	3.545147	3.390663	1.599519	2.126016	4.224532	4.228823	5.133253
ENSG00000149577	1.547783	3.308816	1.467059	3.007078	1.005349	1.954336	3.351018	1.321005	2.007582	4.060972	2.963764	3.681696
ENSG00000153827	3.400815	1.936937	7.854336	2.64092	2.092349	3.531259	4.079386	2.489585	4.97054	7.584822	3.687328	3.145942
ENSG00000154832	2.050961	3.054315	4.326045	4.201309	1.882813	1.907738	4.374235	3.954558	1.859805	4.85404	5.103056	4.296119
ENSG00000247774	2.758125	3.160907	4.362659	3.737535	1.938622	3.027452	4.725829	2.430445	0.995687	4.85166	2.646638	1.8198
ENSG00000090006	1.121838	3.00727	3.313092	2.087339	1.573943	1.105711	3.041204	1.160364	0.432073	4.032241	2.900279	2.468126
ENSG00000092098	2.317985	2.838595	2.162805	3.089326	1.465478	3.016772	8.868111	2.144685	3.417326	6.684807	4.367536	5.776471
ENSG00000067365	2.224132	4.377111	3.369234	3.363956	1.814801	1.694908	3.184992	2.564241	3.222157	6.305584	3.711455	5.477445
ENSG00000275560	2.152205	2.178466	3.956537	3.03885	0.933247	3.266601	3.844914	2.047205	0.823737	3.878679	2.534153	4.537801
ENSG00000095787	2.94251	1.145416	4.772677	2.585708	1.010455	2.745916	1.916881	0.933647	0.957646	6.320275	1.714328	2.358941
ENSG00000278133	3.139926	2.173104	3.158532	1.441579	2.664976	3.779222	4.385733	2.775956	1.932914	4.869995	1.982206	4.31876
ENSG00000064012	2.288717	1.758515	4.385343	0.944134	1.833487	2.765965	1.012617	0.726203	0.732232	3.980793	2.809247	2.645571
ENSG00000040341	3.088506	4.462332	1.53692	2.873518	1.72166	0.669445	1.247436	1.077257	0.470792	1.988234	1.831164	3.067395
ENSG00000136877	3.222906	2.605921	3.607682	4.654208	2.008374	2.789207	5.4231	3.702135	2.355565	4.396401	4.893642	3.184497
ENSG00000132694	5.413079	4.848945	8.95113	8.837614	5.968655	4.846128	6.843484	5.159784	5.516168	5.100835	10.212491	21.302994
ENSG00000006015	1.813278	2.854304	2.007404	2.222523	1.045324	0.192303	3.155466	0.986383	0.728343	2.514781	2.959961	1.309575
ENSG00000123908	0.981958	2.019092	2.874916	1.649724	1.540555	1.221348	1.982797	1.028835	2.915142	5.933237	3.189225	4.290802
ENSG00000160087	1.907588	2.986768	2.068979	3.790496	1.143536	1.19329	2.928759	1.560345	1.367456	4.709513	2.989105	3.348095
ENSG00000137106	2.567764	3.554835	3.328957	5.686004	2.910582	2.650178	5.651787	1.565548	1.388476	4.806054	4.181225	4.355399
ENSG00000143398	1.154372	1.318423	2.175906	2.986725	1.203798	2.294771	2.188636	0.750961	0.492959	3.452087	3.22361	2.097241
ENSG00000185722	1.491537	2.85393	2.838557	3.001326	2.064567	3.864346	3.600501	1.613567	1.35256	4.401316	2.198719	1.644581
ENSG00000140350	5.034113	5.597143	11.066047	5.436543	2.646478	5.906736	9.594151	3.533757	4.691162	14.132533	6.259445	6.462321
ENSG00000049656	4.794972	5.786432	6.75655	5.891865	2.145658	4.81159	6.699914	4.612712	6.0625	8.05011	6.004198	5.351724
ENSG00000129667	3.742109	1.979387	1.931162	1.884006	2.363391	2.943044	6.458941	1.16702	0.727349	9.238702	6.000119	2.102286
ENSG00000104824	11.462347	15.775341	11.272656	12.748363	12.082089	14.601108	12.385673	10.990336	6.67139	17.907129	13.047665	11.846308
ENSG00000079335	1.322508	2.228429	5.114669	2.950746	0.818255	2.238278	3.990133	1.30517	0.893867	2.687592	0.863393	2.174178
ENSG00000169057	3.892389	3.850377	10.121129	5.624861	2.709628	4.464025	7.382915	4.468621	3.900778	10.628581	3.858477	7.58337
ENSG00000130159	3.06976	0.226006	0.839754	0.548861	2.892504	1.768435	2.852953	0.674375	0.286243	0.587979	5.053448	1.978572
ENSG00000114127	2.431075	0.960609	4.005193	1.217079	2.152362	4.598094	3.848469	1.660325	0.695112	2.730974	0.883784	1.510152
ENSG00000163444	4.000666	2.819065	3.829984	3.741536	1.354725	2.212772	5.152071	2.776053	1.378557	3.060783	1.165682	2.984381
ENSG00000232112	5.396261	2.089354	2.862542	2.272315	4.926086	4.867616	2.274065	1.477878	3.096652	2.101892	3.666456	4.079417
ENSG00000115760	2.889642	2.548104	3.326143	1.5592	1.548718	3.697932	2.328283	1.058577	0.814585	4.158694	1.682159	3.047383
ENSG00000274737	1.522641	2.185982	2.901031	3.289035	1.281941	1.095139	2.698655	0.738902	1.279744	3.389007	2.889925	2.695153
ENSG00000075415	1.463592	1.889383	3.405885	2.410357	0.533701	4.083843	4.366998	2.212883	1.393392	2.912963	1.484976	5.515477
ENSG00000106263	3.261233	2.233881	3.209384	1.950533	1.479868	1.239862	3.875873	2.312537	0.811659	4.481939	1.591822	3.102633
ENSG00000277053	5.2424	3.084263	5.886414	7.937277	4.5046	5.424379	5.307775	4.862527	3.737762	9.533714	6.414951	6.266002
ENSG00000277496	1.698355	2.665728	2.247043	3.082559	1.505776	2.531429	3.458301	1.379001	0.915744	2.616099	4.089198	3.487847
ENSG00000119559	1.995633	2.601411	3.160761	3.570758	0.979811	1.732122	3.24421	1.158844	2.027583	3.227836	1.474291	4.895233
ENSG00000131242	1.939239	2.553613	2.389999	3.178722	1.537367	1.649981	2.824974	1.463415	1.351961	3.40746	3.413624	5.115562
ENSG00000073578	4.627051	4.654345	5.872032	5.157504	2.337217	3.524801	7.451358	3.809504	2.553811	8.270371	3.977227	4.461629
ENSG00000186716	2.098769	2.423514	3.248477	3.245871	1.635135	1.768048	4.038913	1.948784	1.157325	4.603082	3.046694	4.014786
ENSG00000162032	4.612316	7.803823	7.708541	4.103092	6.005898	7.822582	6.715712	7.236364	11.361502	8.262686	11.965611	6.510057
ENSG00000110367	2.948112	2.631196	5.750583	3.193247	1.779888	2.836529	3.159147	2.055234	1.148581	5.710268	1.977625	4.777186
ENSG00000213347	2.723265	4.307392	2.105545	3.968063	1.879855	2.334782	2.34983	1.580826	1.742548	5.20189	3.742114	8.772158
ENSG00000126012	1.386009	1.683852	5.454441	2.30518	1.145585	1.593384	3.787577	1.095839	0.78606	3.069545	2.740008	3.637006
ENSG00000100461	2.401158	2.243618	4.663162	3.618648	1.813551	2.615345	3.31153	1.873896	1.658235	3.933939	3.11068	6.162828
ENSG00000185507	1.329832	2.879335	2.317293	5.078426	1.47305	2.28941	2.205121	1.655873	2.555321	5.304398	3.872682	8.109688
ENSG00000164111	1.883344	3.277263	3.134109	3.105233	1.240155	4.12549	4.159288	2.670012	2.148424	6.930541	0.918045	2.378568
ENSG00000149311	3.105748	2.70655	9.006841	3.824228	2.324718	2.284224	4.643698	0.652011	0.605887	7.935457	2.080952	2.607835
ENSG00000186350	1.613773	4.221375	3.915589	4.374323	2.044509	3.72296	4.833398	1.994362	3.582442	5.043976	7.312209	10.466663
ENSG00000125991	3.339303	3.070364	5.320574	3.48391	2.938784	3.917734	4.910923	3.56857	3.881411	5.681593	6.454141	4.809019
ENSG00000125755	2.559007	3.807789	4.000134	2.436499	1.578137	1.768278	5.394151	3.482503	1.718396	4.297224	4.185468	3.553771
ENSG00000033627	2.123909	2.697662	4.670259	2.381129	1.675095	3.684378	3.167841	1.946247	1.558852	3.984011	2.720271	5.078101
ENSG00000099899	2.900297	2.72052	3.539991	4.453751	1.830536	2.666041	5.552801	2.829238	1.80007	4.316575	4.718528	3.861395
ENSG00000189339	1.518058	2.603771	3.410034	2.236084	1.943431	2.520386	4.999693	1.002008	1.838565	3.449216	4.295881	5.134973
ENSG00000167522	1.82066	2.807356	3.151084	3.27505	2.214199	1.300362	3.959429	1.458593	1.509984	7.389329	2.524689	3.555236
ENSG00000157881	1.629439	3.480664	3.474619	3.000094	2.155736	2.724804	6.064968	2.371525	2.276813	5.415331	4.277845	3.379987
ENSG00000105568	3.008019	2.930871	3.774542	2.044013	2.30404	3.121195	5.15954	1.381144	1.442229	5.218968	1.562974	2.699595
ENSG00000175711	1.363519	0.854938	3.093186	2.9036	1.524859	1.225748	2.541324	0.924706	1.916942	3.631753	2.445169	4.548011
ENSG00000143624	1.836729	3.353552	2.728166	3.589862	2.304315	3.178179	3.312836	1.743978	1.605062	4.436418	1.872783	4.410425
ENSG00000091073	1.371704	1.722984	3.165216	3.381546	1.283492	1.8719	3.929334	1.938382	2.278879	4.475191	2.542153	5.899333
ENSG00000198089	4.138048	4.684123	8.023605	5.108033	3.487205	4.071065	7.388278	5.211276	3.805872	8.535674	3.470995	3.042986
ENSG00000110880	3.977021	4.290677	3.912866	16.118614	4.151427	2.738801	2.681742	2.257403	2.428422	4.377097	1.475755	2.547473
ENSG00000167978	4.750202	5.944778	7.364183	5.854192	5.398434	3.117796	10.828122	2.762038	4.550371	14.472982	4.932146	5.624535
ENSG00000072274	5.658217	5.934455	6.487642	14.499139	6.818819	5.479822	4.413928	14.194354	3.201645	4.330754	5.128536	5.926183
ENSG00000157106	4.195762	3.762806	6.963857	4.3466	4.482645	3.210759	4.931721	3.810126	1.119271	6.297112	1.724601	6.640527
ENSG00000163463	0.524418	2.182212	3.265076	2.284242	2.920909	2.093363	3.706765	0.831614	0.954542	3.540032	2.410627	1.903655
ENSG00000115548	1.998221	2.287856	3.550335	2.573996	1.209994	2.56927	3.815061	1.60749	1.14831	3.906524	1.532018	3.235754
ENSG00000213676	1.430727	2.647498	3.01157	2.779026	1.741761	1.357679	3.942401	1.174187	1.863701	4.524984	2.242134	3.683798
ENSG00000084110	2.150297	1.649496	3.782664	2.965855	2.324953	2.948685	3.455128	1.045733	1.996769	3.703589	1.738467	4.425188
ENSG00000179583	1.601029	2.577042	3.280737	4.013557	1.225949	1.330005	3.615939	1.899951	2.037113	5.571054	3.217489	3.003509
ENSG00000065559	1.242194	0.732266	4.129492	2.309885	1.893002	4.810443	1.469393	0.502407	0.986344	2.702001	1.689252	3.055372
ENSG00000100376	0.246675	0.539049	3.374649	1.367183	0.856617	1.055064	2.927285	1.822027	0.142025	3.470412	1.742097	2.108249
ENSG00000132676	5.240406	9.836916	6.599512	12.328212	5.97436	7.960364	4.928566	6.385712	2.642823	4.6267	4.886413	5.450876
ENSG00000169087	1.366761	2.305911	3.472585	2.295215	0.825196	2.17817	2.308942	1.016405	1.286151	2.187516	0.873681	3.108655
ENSG00000129103	3.680408	1.92593	3.599296	2.292043	2.148033	0.85553	3.228611	2.112258	1.136274	4.537229	2.922563	1.814302
ENSG00000092010	3.058321	4.348334	2.91171	4.291374	1.545622	3.710767	4.552423	2.983817	1.971024	5.099501	4.038314	5.534116
ENSG00000281005	2.052525	2.613535	3.784068	3.009009	1.403705	1.057625	0.003692	1.317017	1.618232	2.456553	3.106171	3.519814
ENSG00000127084	1.455216	1.681152	2.817613	2.187144	1.099609	0.81903	2.656732	0.749006	0.764382	2.521328	1.790208	3.49041
ENSG00000103496	1.834807	2.556982	2.900916	2.854019	1.873965	1.568212	4.058083	1.493074	2.154277	3.919741	3.053346	4.563197
ENSG00000176155	1.970545	1.829345	1.713349	2.624098	0.922481	1.354836	0.904163	0.352435	0.856438	3.304173	2.753741	1.965193
ENSG00000106327	1.788089	1.818201	1.814079	0.277326	1.369592	0.31208	1.962902	3.052119	4.993111	3.563319	2.757471	2.721871
ENSG00000141564	2.000416	1.271086	0.845437	0.300758	0.263986	0.85361	2.504718	1.782519	0.248113	2.507617	1.536321	2.911825
ENSG00000130640	1.662674	0.821309	2.495669	2.13464	1.340657	0.936687	2.849439	0.599411	0.390962	3.955944	0.706706	2.427402
ENSG00000185485	2.778804	4.592376	4.242726	4.510052	3.728073	4.915291	2.640736	2.850277	3.387095	7.061892	2.610737	3.139661
ENSG00000161204	2.81208	3.451714	4.128355	4.506157	2.384622	3.180258	6.056161	1.320402	2.682257	6.05405	4.284188	4.193321
ENSG00000155744	1.416929	0.797887	2.880329	2.387879	1.138241	2.192937	2.082664	0.951692	0.71331	2.64572	0.781142	3.610063
ENSG00000135334	2.359056	1.808028	4.320876	2.607877	1.307935	2.245724	3.499587	1.468055	0.837614	3.160996	2.39566	5.002336
ENSG00000123473	1.523236	1.646489	0.309652	0.580537	1.56501	1.548006	3.378093	7.017291	0.909361	3.731828	1.869755	2.59963
ENSG00000099725	1.33208	1.357641	0.010113	0	0.782988	1.835043	0	0.948772	0.342817	4.097458	1.697821	0
ENSG00000142676	2.359526	2.779595	5.75053	3.263548	0.961036	3.711598	5.798058	6.213919	3.352344	2.898529	3.47194	7.168417
ENSG00000137145	3.132271	2.080263	2.656012	1.434056	1.414725	1.757301	5.057451	2.865413	1.194883	3.342315	3.176855	4.456713
ENSG00000166501	2.245709	1.889903	3.732131	2.026673	1.266631	2.81941	2.626023	0.636475	0.7505	5.627673	1.117481	2.949369
ENSG00000115234	2.593474	2.854354	3.379721	3.692536	1.013116	2.623185	4.40095	1.963104	1.778779	3.645036	5.496818	2.379632
ENSG00000182087	3.133791	2.37799	1.963756	3.932533	1.882181	2.251267	4.350381	2.148473	3.48486	6.64626	3.664585	2.969937
ENSG00000261512	2.277001	2.074655	3.04324	3.899311	1.713129	1.852126	3.532601	1.945534	2.04546	4.727546	4.063583	6.889182
ENSG00000144659	5.276876	4.574614	5.241074	5.959592	4.351905	4.195174	4.152056	11.400065	4.785309	8.579216	6.049381	3.359521
ENSG00000213658	1.095178	2.025682	3.120928	1.978911	1.122356	1.631657	3.113071	1.353227	1.203635	4.066094	2.977449	2.191095
ENSG00000071894	2.125572	3.16835	4.335611	3.963782	2.286918	3.03968	3.788959	2.179602	1.456369	4.249645	3.605105	2.855166
ENSG00000073756	1.149633	3.171318	0.086715	1.624662	0.981777	0.808123	0.168944	4.042263	0.28563	1.550458	0.163109	2.325421
ENSG00000075539	1.536558	1.824846	2.74992	2.134908	0.854051	4.022532	1.118737	1.499414	0.474074	6.197596	0.830548	2.648876
ENSG00000171522	4.304655	5.376849	4.170633	4.918958	5.295682	5.070842	6.802646	3.894004	3.827337	8.272454	5.078546	11.194769
ENSG00000116478	2.966394	3.410349	5.024109	4.096689	2.441644	3.997302	6.320374	2.259622	1.866465	4.639943	3.335159	3.830924
ENSG00000084234	5.092101	2.043811	3.448206	3.34104	1.66996	4.04905	3.495625	4.276242	4.916871	3.938773	1.598119	2.60485
ENSG00000287168	0.691984	2.842598	1.544977	1.981602	1.529443	1.341081	2.041982	0.553104	1.093921	2.764184	2.983738	3.023643
ENSG00000165272	1.518026	3.031598	3.098778	3.461959	1.749463	1.791719	7.181108	1.7205	1.07695	3.302906	3.209816	2.684493
ENSG00000229512	1.153767	2.486746	2.211545	2.566739	0.837817	2.605782	4.096352	1.066551	1.800357	2.593161	4.019354	3.469993
ENSG00000170571	3.755922	2.321482	5.324665	1.198863	2.142459	3.055784	2.575553	1.130028	0.485497	2.392552	1.736556	3.327864
ENSG00000196182	3.149507	2.463532	5.251598	4.373992	2.569443	2.150172	2.801468	2.131772	1.368145	3.971592	3.686146	8.402474
XLOC_000212	1.983393	0.13832	1.994114	2.135366	0.892121	0.040587	2.412302	0.437922	0.094449	0.911318	0.04261	1.203371
ENSG00000269958	1.643676	2.737409	3.806882	2.82128	1.387519	3.273527	4.236699	2.168679	1.672119	4.21326	2.516385	3.417119
ENSG00000136051	1.879752	2.09966	3.578576	2.683244	1.020234	3.237648	0.998056	1.961315	0.674036	2.993287	1.324375	2.024068
ENSG00000118046	2.534846	2.621749	2.437797	3.063397	1.995137	3.717302	5.766921	1.293778	4.575175	3.874359	4.089656	2.868654
ENSG00000064547	1.17025	1.773404	2.115857	1.946119	1.137713	0.152412	2.506227	0.922579	0.42757	3.704365	3.599394	7.164804
ENSG00000235314	0.230263	2.297138	1.023492	1.369656	1.554381	0.313001	2.056472	0.565635	2.682192	4.038844	2.520575	3.613125
ENSG00000239900	0.53523	1.094121	3.582565	1.385273	0.7621	1.438363	2.394351	0.54872	0.484453	2.205933	1.556865	2.304021
ENSG00000141027	3.464893	1.808007	5.037956	1.54239	1.578391	2.682421	3.899269	2.519502	2.52572	7.247913	2.790541	2.813672
ENSG00000183878	1.069045	1.653358	0	0	1.108295	1.680211	0	0.571642	0.602883	1.715417	1.652781	0
ENSG00000078369	2.599513	2.879704	5.777874	3.953037	2.189527	2.657385	5.273799	2.417376	2.171574	6.991004	3.133836	6.313146
ENSG00000105656	2.340434	2.70749	2.086798	3.943525	3.147396	1.570868	2.770366	2.563418	1.367467	5.459259	3.734751	5.952676
ENSG00000120727	2.017188	1.440007	6.845317	1.12058	7.98086	1.261936	3.85729	6.058397	1.159161	2.016738	1.229014	2.598494
ENSG00000100490	0.405579	1.473691	1.708714	2.808814	0.456492	4.522849	0.768422	1.207146	1.576332	0.579534	0.287772	2.251608
ENSG00000100258	2.193942	3.015949	1.540604	2.686152	0.918461	1.59014	4.719007	2.138513	3.20817	3.783242	2.744099	4.047176
ENSG00000162521	3.263471	1.661009	1.119379	1.184054	1.854682	2.632032	3.966067	1.951439	0.283425	4.98357	3.290667	1.995914
ENSG00000102893	1.802049	0.898866	2.752771	1.844032	0.280217	3.026826	0.936557	0.533644	2.542691	3.101638	1.593267	1.167538
ENSG00000148660	2.609743	2.451352	4.454273	2.867393	1.396701	2.987669	3.478096	1.432088	1.836403	6.209533	3.185347	4.300336
ENSG00000104412	0.068312	0.016146	2.591488	3.155067	1.909177	0.268147	1.526139	1.137271	0.231055	0.808621	1.763797	1.345531
ENSG00000230149	0.415679	0.63463	0.949431	1.684068	0.619124	1.461848	2.390454	0.355235	0.306306	2.656126	2.200086	2.408962
ENSG00000239779	1.253382	3.106012	2.506761	3.396993	2.001733	1.052714	2.686432	1.466408	1.032771	3.18403	2.06221	2.534271
ENSG00000135829	1.208253	0.596273	2.67619	0.726226	0.472603	2.251233	3.52328	0.8628	0.291901	3.778179	1.500064	1.81034
ENSG00000008513	2.969675	3.98736	6.586282	3.670459	2.057081	2.351658	3.722495	1.810007	2.242914	4.651846	3.122067	3.209753
ENSG00000151702	2.118656	3.122756	9.132835	1.765381	1.320784	2.04433	5.951058	1.206895	0.871094	10.723852	1.756878	2.533965
ENSG00000221914	2.289708	1.413614	3.723619	3.286793	2.578186	3.128622	1.473129	2.011223	0.726806	3.216304	1.355857	2.59207
ENSG00000174485	2.640349	0.6498	4.867549	3.050733	3.95404	1.748289	3.623802	6.745415	4.147264	1.84884	4.118967	2.513913
ENSG00000179526	4.736686	4.99692	5.600735	4.545786	3.092759	5.755639	9.572477	6.505336	6.001424	6.194863	9.040547	6.629939
ENSG00000076984	4.151021	3.36553	3.445083	3.292834	4.140352	0.973414	4.748886	4.096831	7.948887	5.710148	6.299172	5.628884
ENSG00000145819	3.052355	1.607315	8.509206	2.882081	2.923158	3.836836	3.629333	2.206124	1.194954	6.05512	2.254557	5.773935
ENSG00000135842	1.636227	1.015451	2.754637	0.553555	0.895708	2.183783	1.971993	0.389168	0.63908	3.637711	0.220699	2.72717
ENSG00000143924	1.974189	1.363276	5.207841	2.67267	1.518894	2.990115	4.695409	1.037087	0.246043	7.604707	1.983903	2.351325
ENSG00000132475	3.041554	6.582676	2.340828	6.623244	3.676594	3.104886	4.667087	3.777788	2.303507	3.261053	3.555113	8.421932
ENSG00000177479	5.848957	4.521321	5.33833	4.203463	3.558306	4.694535	5.717934	3.564819	4.27776	8.849934	3.714443	4.526393
ENSG00000172493	5.054478	2.987451	4.210602	5.212478	9.9023	6.148979	5.280053	6.158565	3.2807	5.528176	6.271754	7.748835
ENSG00000092036	1.441963	2.471437	2.425414	2.568685	1.605837	0.955182	2.413175	0.730991	0.295253	4.646557	0.489377	3.597802
ENSG00000143418	2.412594	3.351167	2.069861	3.500967	1.002573	4.048054	1.835105	2.629058	1.73073	6.980266	2.00731	5.488444
ENSG00000100503	2.112826	1.085498	2.987072	1.953501	1.200766	2.31291	1.950414	0.748354	0.690886	3.004925	0.837617	2.260752
ENSG00000255284	0.118343	1.812435	1.834024	0.390696	0	1.149179	5.647364	1.082435	1.224981	0.366076	2.41463	2.56088
ENSG00000068784	2.264515	3.346955	0.626712	9.53114	1.423401	0.838105	0.023564	0.86667	0	0.065258	0.223672	1.998774
ENSG00000085514	2.519259	4.041055	2.840557	4.157527	2.074311	3.774632	1.801061	1.991252	3.360295	5.654186	2.494552	3.420518
ENSG00000099624	1.915122	2.066916	4.107071	4.586262	1.088607	2.857911	4.995669	1.780975	1.24314	0.982831	2.610286	2.375246
ENSG00000023191	2.2444	3.210292	3.211148	2.609608	3.657251	1.911586	4.207643	1.492228	1.140728	4.054119	3.631815	2.043344
ENSG00000136527	2.499995	2.384756	5.441133	2.637691	1.391971	2.811533	3.242732	1.6298	1.035808	3.954575	1.369055	2.548672
ENSG00000132424	2.34055	1.440847	4.359669	1.837443	2.037566	3.675624	1.466419	0.486588	0.618492	2.902613	1.033272	2.646037
ENSG00000068079	1.935406	3.061459	3.295184	3.236053	1.334	1.931864	2.634033	1.579833	1.134665	5.047661	2.285635	4.175515
ENSG00000160799	2.513232	2.808409	2.669907	3.204578	1.053366	1.453054	5.09677	2.298117	1.155748	4.720362	3.285253	3.804588
ENSG00000148218	0.964973	2.078925	1.284595	0.074087	1.061698	0.352259	0.789972	4.599217	0.805084	3.891997	2.270347	1.963084
ENSG00000205356	2.208398	3.104505	4.340223	3.283853	1.080857	2.934147	3.819148	2.650526	1.628348	4.271892	3.398392	4.909784
ENSG00000126759	1.362275	2.404403	3.197155	3.881487	1.95316	2.271658	2.730869	7.345476	5.795774	3.021133	3.821668	15.346151
ENSG00000117394	2.114916	3.722408	4.231179	3.135933	2.610454	1.400537	4.32454	1.819972	2.623594	7.086411	2.523422	2.996003
ENSG00000124226	1.339784	1.198581	3.959384	1.487879	1.149816	2.518194	3.854007	0.861568	2.161786	2.470569	1.982471	4.09702
ENSG00000159335	2.48222	3.303024	3.371392	4.6594	4.666879	1.43084	6.036994	4.350278	7.152863	3.205647	2.759812	4.555685
ENSG00000125826	1.938532	1.542954	3.494569	3.448978	1.419393	1.247129	2.848712	2.179183	0.908883	3.467508	1.037276	2.649725
ENSG00000115232	3.739256	2.348407	7.879569	4.297794	3.786503	5.482528	3.467408	2.696607	1.900348	7.13914	3.477206	3.85313
ENSG00000125037	0.677757	1.41513	3.02081	2.933525	0.89582	1.099892	2.433197	2.671765	2.748672	0.238002	0.818054	0.682871
ENSG00000157800	1.566157	1.65558	2.914043	2.030308	0.842599	1.659844	1.435929	0.604389	0.779911	4.009175	0.544177	2.949304
ENSG00000184007	1.768183	1.525433	4.40999	2.837688	0.810221	1.984895	2.307361	1.047404	0.649568	2.644912	0.880766	2.297029
ENSG00000214212	0.504212	2.923075	0.539105	2.308241	0.657717	0.216298	0.858108	0.995033	1.321682	2.552456	2.692616	2.956722
ENSG00000100300	1.007291	1.624505	0.72695	2.007507	0.972122	1.950669	3.142912	1.25549	0.708306	3.135852	3.039906	2.488644
ENSG00000161011	2.612558	4.038719	5.293883	4.574315	1.842047	3.290713	4.691415	3.09607	3.230068	4.844304	3.859207	6.381852
ENSG00000104738	0.880266	1.287215	2.002802	4.050258	2.60111	2.707563	2.098236	3.687049	1.263333	2.178939	3.41625	2.958021
ENSG00000128512	0.568851	1.699887	2.569668	2.062937	0.807643	0.914247	1.284283	0.356964	0.582572	3.360112	1.74342	2.554748
ENSG00000143093	1.967	3.569835	3.392811	3.259233	1.588446	1.896903	3.389329	1.451574	1.976587	5.570945	2.519337	3.43522
ENSG00000167770	1.914318	3.006896	2.946816	3.495837	1.935745	1.532672	3.129102	1.944739	1.950963	3.543292	3.270523	4.737492
ENSG00000249859	1.554917	1.950052	4.998916	2.82141	0.656494	1.891941	5.394147	1.35674	0.319404	5.706454	1.199034	1.222081
ENSG00000285509	4.85915	0.281786	0.054215	0.242345	0.431717	2.584835	5.123352	1.371167	2.789353	3.658511	0.159062	0.257937
ENSG00000270108	1.532712	1.670584	3.110583	2.158687	1.123516	4.620315	2.212391	0.550701	0.6829	3.007169	1.100253	2.142474
ENSG00000223482	3.296699	1.045378	4.236678	3.548232	2.445415	2.862209	3.86722	0.762288	3.104808	5.349699	6.864282	4.197219
ENSG00000101361	3.039821	3.275075	3.728392	4.642304	1.442536	2.764513	4.047317	1.534973	1.272017	4.996829	3.149473	2.72657
ENSG00000108523	1.431067	2.044668	2.269585	2.965502	1.400644	4.01966	2.471591	1.676528	0.879971	5.835898	2.424079	5.002136
ENSG00000100241	2.667279	3.715714	4.252078	3.604927	2.007852	2.16666	4.14661	2.083737	2.731946	3.348181	5.305961	4.874356
ENSG00000131626	0.934629	1.835723	2.672648	2.771429	2.11381	1.593848	3.190734	1.058652	1.010634	2.762543	1.228917	2.792
ENSG00000160712	2.44896	1.462113	2.9107	1.1529	1.50421	1.889064	2.924069	1.370549	0.866491	4.787512	0.815356	3.737697
ENSG00000134452	2.45811	3.050098	5.899808	4.262802	2.824185	3.650067	5.484726	2.727071	2.443487	5.47362	2.578	3.56694
ENSG00000092330	2.100353	3.333422	3.025508	1.730958	1.489618	1.657924	3.056049	1.470936	1.754681	4.523457	3.269761	3.206962
ENSG00000110713	1.93471	1.348544	4.954496	2.426926	1.660887	2.79646	2.241497	1.000425	1.248994	4.774062	1.161606	4.810571
ENSG00000135637	1.86493	2.199727	2.61269	2.910853	2.699377	0.765797	4.272598	1.869404	1.259328	4.337054	3.954052	2.706788
ENSG00000176915	2.142535	2.13953	3.280214	3.26006	1.703376	2.898067	4.620592	1.673879	1.284143	5.34698	2.505968	4.109507
ENSG00000147471	2.192513	1.786481	2.149843	5.818272	3.085008	2.749777	0.995484	0.737013	1.522228	0.306975	1.234287	0.132318
ENSG00000143376	3.238569	1.163376	4.050723	2.728635	1.945825	2.351649	1.864036	1.209524	1.512903	5.066025	1.630388	4.962985
ENSG00000100060	1.25684	2.593262	2.552729	1.432145	0.802228	2.338611	3.704044	1.328286	1.060838	2.745583	2.925328	3.006997
ENSG00000148337	3.359998	2.050951	2.45658	2.0281	2.251502	1.255785	2.641006	1.082449	3.162975	8.912201	1.589041	3.267021
ENSG00000094631	0.751243	2.35244	2.938895	1.148953	1.682442	3.316863	2.594292	0.845955	1.27565	4.999811	2.313895	1.578576
ENSG00000160408	3.652222	3.243491	2.747878	3.731209	4.319061	1.421504	3.589037	4.674128	2.565958	3.068919	5.116811	5.386604
ENSG00000166313	0.967314	2.331274	3.108302	2.768528	0.851633	1.419957	1.718729	1.671288	0.377741	2.589519	1.918248	0.73789
ENSG00000131584	2.664469	3.337782	3.200975	3.85615	2.133593	3.149121	5.011625	2.149884	2.30494	5.687726	4.392929	3.603171
ENSG00000123684	1.709427	3.821057	4.227798	3.565494	2.282088	3.116972	4.26144	0.002457	2.558965	3.195568	3.214195	5.350583
ENSG00000163874	1.267228	3.289378	1.828141	2.828634	0.776466	1.738407	2.785765	1.21776	0.647134	2.373518	2.96385	1.823519
ENSG00000165801	3.13159	4.30501	5.940059	3.209164	4.329151	1.700014	3.109991	3.422482	2.622465	7.178042	4.677524	12.885382
ENSG00000133812	1.516247	1.334069	2.951701	2.095982	1.019756	2.814428	1.746998	0.807147	0.815638	4.89561	0.882301	3.729283
ENSG00000131018	3.951921	2.356718	3.548709	1.961962	1.063397	1.175715	2.682279	0.79159	0.394773	7.608531	1.212307	1.43707
ENSG00000110080	1.917279	2.207847	2.33606	2.712281	0.916546	1.53153	3.342242	1.330053	0.57301	6.764459	1.230228	3.796492
ENSG00000161526	1.867206	2.329267	3.90364	2.693646	1.555396	2.532996	3.431735	2.225897	1.371258	4.290381	2.911417	3.710403
ENSG00000165280	2.408641	3.181178	3.706164	4.658109	2.065995	4.11661	3.576199	2.741579	2.055233	4.305708	6.223962	3.589407
ENSG00000140464	1.612298	2.848373	3.34138	3.627157	1.250232	1.260473	4.011339	1.617683	1.362495	4.925803	2.382169	1.692614
XLOC_081581	1.335802	0.780424	4.631518	1.945059	1.052927	2.511612	2.070486	0.481527	1.014179	3.423125	0.936561	3.66365
ENSG00000164828	1.230292	1.66061	3.365085	2.489826	0.939843	2.028561	2.992934	1.381955	0.965423	3.127525	2.147371	2.231199
ENSG00000211456	2.461131	1.356585	3.795097	1.210995	0.817411	3.823089	1.784138	1.74529	0.897563	3.129719	1.432671	2.989417
ENSG00000198231	2.386662	2.222976	4.987958	2.261369	1.254724	1.958049	2.555838	1.666099	0.466705	3.492522	1.242684	3.831821
ENSG00000128585	3.674529	1.757191	3.086549	2.727868	4.725631	4.246184	6.810605	3.062783	0.555884	3.741076	0.730249	4.07779
ENSG00000138674	0.731	0.546855	3.305729	1.42375	0.737909	2.682592	1.606966	1.380375	0.964606	2.99862	3.317485	2.057417
ENSG00000144802	2.548884	1.988135	5.330721	3.188764	1.451045	3.33611	3.626217	2.935526	2.414569	6.86001	3.518079	5.565595
ENSG00000164327	1.551723	2.347874	3.725722	3.241624	1.310789	2.871548	1.890191	1.202608	0.792486	2.373166	1.670611	3.134284
ENSG00000167792	1.055141	2.074743	3.553712	2.914545	1.385749	1.422857	2.326053	1.35446	0.974752	3.422075	2.292485	2.437401
ENSG00000070610	1.742213	3.135234	5.078303	3.976008	3.311551	3.116995	3.549001	2.459895	2.431138	5.044619	1.338476	6.772861
ENSG00000227671	1.286768	1.089931	2.184062	2.126884	0.915027	2.048043	2.521585	0.53535	0.496085	2.652889	0.153246	1.299536
ENSG00000117713	2.481708	2.749059	4.823088	2.972854	1.910095	2.440976	5.119467	1.76696	1.278402	6.405589	2.199351	3.956635
ENSG00000260267	1.226826	2.331424	0.111677	2.236355	0.946071	1.466111	3.113032	1.584209	0.741114	0.154937	0.682997	2.484473
ENSG00000164808	6.0315	2.106688	3.661613	2.705982	3.659896	2.274944	1.52216	3.010323	1.302569	2.470254	3.430131	8.93729
ENSG00000104365	2.272661	2.658749	5.158651	3.044625	2.948996	2.953019	4.980904	2.077231	1.782672	6.946191	2.311713	4.494365
ENSG00000115590	5.010388	2.123706	3.078115	3.819091	3.605753	3.223572	4.629957	1.424213	3.323096	6.56897	3.360409	9.14461
ENSG00000105325	2.064348	2.626655	3.492744	2.980257	2.844519	6.424831	7.739793	3.590597	9.18499	3.154577	3.871	4.396353
ENSG00000138185	2.194788	0.714594	3.48686	2.465783	0.740982	1.42928	1.262668	0.418352	0.643195	2.353745	1.138863	3.163963
ENSG00000104814	1.372389	2.83016	2.268827	2.694386	0.938739	0.92623	2.844627	1.98726	0.678725	3.171384	1.987571	1.69124
ENSG00000278970	1.94755	2.936498	3.101787	2.745898	1.86929	2.197177	3.928171	1.74967	1.630895	3.496366	2.963518	5.111151
ENSG00000159339	1.118599	3.001727	3.437759	2.033881	2.896571	2.928213	2.771631	1.902487	4.195679	7.297143	2.242226	4.131618
ENSG00000099783	2.198251	2.499639	3.991349	2.459441	1.565164	2.911801	4.479854	1.548876	1.332665	4.850954	1.713176	2.367446
ENSG00000139613	2.029608	2.070342	3.667727	2.10713	1.402451	2.669855	3.477246	1.469654	1.429466	4.304204	3.01364	2.435525
ENSG00000124422	1.568167	2.298987	2.593889	2.488726	1.327993	2.795864	2.692365	1.352452	1.249702	3.827737	1.676136	3.570232
ENSG00000180089	4.130386	3.358316	5.374492	2.752431	4.109803	2.852614	5.324769	4.901124	8.697309	3.706923	3.559261	3.388957
ENSG00000169877	3.213338	4.427646	1.876355	1.775915	3.803596	1.658049	1.006036	3.905525	8.10764	2.094379	2.03288	2.112296
ENSG00000144224	1.829843	2.337473	3.890448	4.787391	3.835645	8.688837	1.15947	1.950269	1.664765	2.032354	1.854811	3.205908
ENSG00000157916	0.688798	1.532404	2.392058	1.958429	0.777787	0.770806	2.387208	0.828565	1.110887	3.694847	1.705824	1.865007
ENSG00000175203	1.43174	1.095287	3.207089	2.160412	1.212238	1.117432	2.688179	2.024488	0.8173	5.445977	2.457792	2.415201
ENSG00000142765	2.926578	2.55087	2.663776	3.489622	1.469659	1.950475	3.000197	1.62943	1.550437	4.029403	3.559101	2.733018
ENSG00000168137	2.634374	2.292863	5.216809	3.467211	1.998934	3.537943	3.154479	1.959938	1.814468	4.242891	2.438714	3.908847
ENSG00000131069	1.26829	1.87795	2.630874	1.941636	0.921257	1.533064	2.726105	0.935237	0.581453	2.312628	2.902688	2.999256
ENSG00000039319	1.933684	1.452666	3.228079	1.696599	0.776886	2.379117	1.644808	0.846688	0.835803	3.802137	0.992158	2.762775
ENSG00000205250	8.777575	14.126027	8.024175	8.708167	7.987327	8.059415	11.338296	8.834495	15.035609	9.447044	8.665808	14.492186
ENSG00000168036	2.893706	2.650115	6.09647	1.806671	1.209376	3.585818	4.066003	3.021584	1.833469	3.486376	2.187587	2.470207
ENSG00000007392	1.806025	0.278419	2.477587	2.014024	0.513426	0.529498	2.724691	0.190439	0.350101	1.951403	1.130509	0.87648
ENSG00000163156	2.089873	2.330634	2.484841	5.749267	4.582679	0.495319	0.895595	0.681082	1.041612	1.14526	2.021786	0.805391
ENSG00000132589	1.853566	2.729253	2.777372	2.509942	1.648012	3.221308	5.558887	2.437706	1.956685	6.775844	3.481253	4.480137
ENSG00000254325	2.154775	1.835636	4.308863	2.398629	1.1931	2.975437	3.720757	2.296052	1.696982	6.801947	1.477969	4.152636
ENSG00000105698	1.926385	3.327094	2.331639	3.40728	1.105628	1.859865	3.030197	1.916259	1.990284	4.471749	4.397665	4.902285
ENSG00000139192	3.587271	0.797298	1.864181	1.644629	1.045051	2.573784	2.315915	0.734335	0.726408	5.808565	0.867949	1.47752
ENSG00000129824	1.046934	1.897797	0	0	0.662885	1.518434	0	1.719373	1.108104	1.01611	0.642173	0
ENSG00000101336	2.816874	2.427317	4.501308	2.371194	3.005417	1.563527	3.363724	1.846458	1.701576	9.208457	2.481597	6.154395
ENSG00000076770	1.367996	5.495581	1.267592	0.842373	0.912523	0.019317	1.109941	0.982378	0	3.61754	3.65589	4.411665
ENSG00000110619	2.339919	2.581669	3.035521	2.171892	1.257735	1.53481	3.300164	2.87659	1.449924	4.497524	1.784529	4.8612
ENSG00000139323	3.057567	1.369285	1.23445	3.878744	0.441006	0.97114	0.647723	2.454009	0.820119	3.488874	1.125651	9.646902
ENSG00000185475	1.37807	1.74227	1.483018	2.815416	1.011652	1.181037	2.358359	0.605265	0.541268	4.068385	2.381662	3.103531
ENSG00000141971	1.413221	2.445278	3.430037	2.925775	1.264129	1.165051	4.319614	2.329877	0.754002	2.875633	2.682225	2.100234
ENSG00000126088	2.072083	3.591784	2.826417	2.682563	1.267821	1.642797	1.877051	2.344272	8.87227	3.388837	4.265126	2.606056
ENSG00000198355	1.457157	2.61569	2.778392	1.775293	0.429019	3.310607	3.452188	1.954766	1.799573	3.393969	2.865488	2.552894
ENSG00000121691	4.859738	3.028172	2.982024	1.369292	1.414508	2.536961	2.299678	1.384395	1.54541	4.100069	3.052876	2.038623
ENSG00000177663	2.087158	2.971055	3.956183	4.623597	2.371917	2.405274	2.164318	1.464527	1.432131	4.306359	2.338682	4.672444
ENSG00000101040	6.543407	1.197824	5.233677	1.688462	0.537719	0.182078	0.807909	0.815026	0.172681	2.176501	0.370783	6.719326
ENSG00000181163	2.059443	1.200082	2.827836	2.170798	1.024197	2.829335	1.994985	2.293552	0.831478	2.732586	1.743375	0.885504
ENSG00000243064	4.126685	0.108067	1.928118	2.153785	0.798077	1.098031	2.261847	1.272142	0.648639	1.605003	0.575672	3.030655
ENSG00000173193	1.924441	2.479568	7.171101	4.583789	1.543786	0.974698	1.827526	0.93802	1.73623	4.846609	0.627051	2.187977
ENSG00000064490	3.142106	2.288253	1.497335	3.760274	2.56544	2.257489	3.882879	1.947543	7.166183	2.527624	3.275564	3.761691
ENSG00000147854	1.411792	0.648182	1.822685	2.938795	0.423479	1.823073	1.722256	0.320473	0.164563	1.916963	0.480558	0.213108
ENSG00000126822	3.607943	3.941182	3.159708	4.389915	2.649637	2.937824	4.557456	2.88782	1.841715	3.643139	4.802384	9.032851
ENSG00000158773	2.280856	2.324559	1.526818	3.028107	1.720205	1.285868	3.231772	1.505279	2.265857	2.904942	4.005526	4.826844
ENSG00000063978	2.129273	2.131903	2.996637	3.273726	2.521073	2.134134	4.345476	1.497911	0.957149	5.625115	1.88252	3.197974
ENSG00000175220	2.203899	3.221143	4.270728	3.25387	1.553398	3.955377	4.199003	1.50511	1.77759	6.041486	4.436991	4.138816
ENSG00000110628	1.842327	2.402984	1.737842	2.973686	1.303702	2.123507	4.843569	1.323093	1.089278	3.830177	5.217061	2.000525
ENSG00000139842	1.791784	0.894321	4.595245	0.874734	5.402283	1.699292	4.833012	8.934764	1.099789	1.131289	1.79992	1.212392
ENSG00000179134	1.528193	2.214223	2.515988	1.976475	2.578836	1.729683	3.68867	1.705721	0.953559	6.529713	3.598252	3.42354
ENSG00000126214	2.864055	1.539195	3.56795	3.681457	1.728088	2.610989	2.496382	3.504987	2.346323	3.465601	1.693941	2.984545
ENSG00000270647	2.111967	3.131135	3.642664	2.035541	1.219902	2.107883	2.039329	1.359877	1.033872	5.868453	1.162265	1.671329
ENSG00000172349	2.471892	2.530464	5.060792	1.579757	1.681464	2.673532	3.665325	1.96394	1.011074	6.775435	1.826717	3.14852
ENSG00000196358	1.293385	1.647863	1.079857	4.138577	1.48465	1.135065	3.200023	0.356198	1.978769	4.55166	2.573496	4.625044
ENSG00000129465	2.259074	2.765379	3.003425	3.094221	1.425041	2.435915	3.905231	2.519299	1.69848	3.752536	4.344354	5.580185
ENSG00000170906	3.22527	3.450186	1.527943	2.108569	1.017062	0.197114	0.541938	0.850891	2.082672	2.149756	1.101116	2.288447
ENSG00000175029	0.935262	1.60363	2.766184	2.388489	1.388558	1.223218	2.378271	1.268062	1.126247	3.549249	2.560336	3.233751
ENSG00000261971	0.996684	2.406136	2.13078	2.332109	1.761609	1.285688	4.270545	1.026004	1.461445	3.592478	2.104274	3.06767
ENSG00000217555	2.159532	2.025383	2.874762	3.046341	1.157979	3.769494	2.797761	0.436638	1.818299	2.999826	1.634537	1.748313
ENSG00000112200	3.179714	2.31376	2.449277	12.884399	2.243827	4.276292	3.936875	3.62801	0.66816	2.566956	2.753256	1.263606
ENSG00000114784	1.73726	1.527926	5.222977	2.761198	1.724939	1.991879	2.65804	1.787215	4.234222	4.737183	2.815778	2.353938
ENSG00000011304	2.187532	4.655218	3.713136	3.937372	3.168098	3.760478	5.140231	3.391005	3.201701	5.405148	4.948608	6.242498
ENSG00000027075	2.136142	2.079954	3.659849	1.818848	0.771994	0.87955	2.472031	1.191839	0.106106	4.683647	0.515318	1.319748
ENSG00000063244	1.76715	2.564116	2.741185	2.921089	2.361563	2.271048	3.91568	1.988483	3.540351	3.865879	3.607701	3.974197
ENSG00000164062	1.759331	3.544169	5.387466	4.081427	2.830687	3.585052	4.314013	2.625088	3.755039	5.329541	6.31118	3.986066
ENSG00000108262	1.081324	2.30089	1.57423	2.173377	0.818096	1.307457	2.327813	0.608399	0.569728	2.345205	1.502232	3.138957
ENSG00000137804	1.183335	0	0.053343	1.150169	2.474446	0.090379	1.20073	2.399843	0.900781	1.436823	0.761841	3.124203
ENSG00000263001	2.773384	1.885921	3.376893	3.476949	1.676419	3.589565	4.033383	2.610121	1.7285	4.365069	2.552353	4.964743
ENSG00000113648	4.113182	5.398467	6.753797	4.036496	2.71621	5.135067	5.047662	4.051151	2.66369	7.858216	3.689695	5.242588
ENSG00000197226	2.963377	4.016853	4.443115	3.613584	3.302374	5.262336	5.917507	2.88314	2.120073	6.02923	4.063614	3.663226
ENSG00000067048	1.647745	1.830361	0	0	1.185723	1.993025	0	1.159667	0.631683	3.102129	1.674671	0
ENSG00000198189	2.257653	1.907601	2.973134	1.29231	0.517093	1.518729	0.960179	0.436871	2.149927	1.392601	0.672697	4.258669
ENSG00000134910	3.050463	5.216923	4.195904	4.985151	1.148586	2.439013	2.510118	1.994912	1.740598	2.215851	4.811783	2.701723
ENSG00000170633	2.477426	0.817007	3.190603	1.001568	1.512443	1.711956	2.063209	1.247509	0.553447	4.779132	1.83897	2.842732
ENSG00000272391	2.523369	2.743116	2.942076	2.349946	1.719463	1.044692	3.194078	1.086029	0.934301	5.727775	1.344945	2.980684
ENSG00000110711	3.551435	4.257847	2.93233	4.955534	2.744711	3.386524	5.45302	3.224759	1.303601	5.238367	4.218218	3.341038
ENSG00000140199	2.243122	1.745126	4.939745	3.613313	1.632051	3.293713	1.923332	1.799081	1.106663	3.73121	1.5863	4.448933
ENSG00000196730	1.159356	1.894438	2.631014	1.836817	1.061826	1.580281	2.947473	0.868519	1.263593	3.681611	2.214066	2.667759
ENSG00000007541	3.49033	1.231245	1.911911	2.132608	0.705054	1.487137	4.990374	2.595567	1.266828	2.41584	3.474483	2.091368
ENSG00000103365	1.379954	2.450002	2.36388	2.427596	0.637203	1.069255	2.180112	1.521128	0.736952	4.299477	1.636242	0.894663
ENSG00000153395	2.000657	2.647063	2.731897	2.946653	2.806419	3.469839	6.507007	1.99978	1.039734	6.007534	3.012792	5.464816
ENSG00000111642	2.03864	2.26062	2.737603	3.574772	4.330429	2.36048	3.406539	1.911604	1.724169	4.42924	1.62374	3.19311
ENSG00000038427	2.850904	3.859654	7.137947	1.707252	3.1783	8.15471	3.914189	2.754001	1.942018	9.277555	2.816721	3.991302
ENSG00000105640	1.476472	3.200831	2.903601	2.216544	0.969743	2.997749	4.227076	1.327424	1.16664	3.188773	2.809517	1.734305
ENSG00000182979	3.062191	3.602925	4.650906	3.658732	3.10586	3.075372	7.997837	2.732959	2.37502	6.750421	5.47627	3.70614
ENSG00000188313	1.846164	1.511609	3.834214	2.337855	1.606912	3.728368	1.563388	0.618737	1.008262	4.878858	0.979485	2.932292
ENSG00000105483	3.153548	2.483467	5.213549	4.481035	2.064394	3.365649	3.362704	1.907043	1.766571	2.27002	2.645239	4.956234
ENSG00000187688	1.203582	1.333386	2.801937	1.935779	1.16421	0.953709	2.618379	1.390849	0.344542	4.278774	2.417396	2.450193
ENSG00000186088	2.693359	0.203643	3.411862	3.184549	2.116997	4.33304	2.213375	1.72192	0.987709	3.013238	1.327628	2.893157
ENSG00000181222	2.891748	5.641583	4.599295	6.408199	4.444335	5.213559	5.369148	3.25878	2.182751	6.594716	4.285311	5.633473
ENSG00000126883	0.86996	0.725079	2.198275	1.766684	0.831144	1.613128	1.85155	0.650711	0.830201	2.559732	2.330017	1.555132
ENSG00000100243	1.93937	3.248589	3.915513	3.551663	1.424906	1.614421	3.482595	1.752966	1.999153	3.469844	2.759297	3.477947
ENSG00000100888	1.896475	2.631246	5.968674	1.351376	1.73504	2.921272	3.194183	1.453974	2.130742	4.488976	1.431388	2.982726
ENSG00000108774	0.248058	1.090427	1.517879	1.217516	0.660346	3.473366	0.828482	0.453998	5.179679	1.354449	3.805066	5.837989
ENSG00000012983	1.190112	0.778004	1.953689	5.008	4.048874	3.378523	0.966527	0.655148	0.525405	1.922684	0.85366	1.899171
ENSG00000224614	2.205453	0.440306	1.068225	0.831454	1.558172	0.498105	1.62662	3.220874	2.349914	2.291496	1.011369	3.481252
ENSG00000225342	1.009303	1.76336	3.123941	3.305776	1.181626	2.46545	1.817502	0.811158	0.043758	1.247817	2.379233	5.017422
ENSG00000170248	2.721197	2.082858	4.409269	2.141681	1.233266	7.133298	3.342743	2.447133	2.040018	4.691611	1.887659	3.860528
ENSG00000100034	1.983149	2.773506	2.86847	2.692583	1.779124	2.780672	4.356726	2.116485	1.658083	3.259755	3.623692	6.37068
ENSG00000255949	1.183649	2.806544	1.801085	2.706055	1.198885	1.451821	2.547302	1.145072	1.013378	3.021744	2.258454	2.503504
ENSG00000062282	2.144802	2.456893	2.072654	1.474737	1.414486	0.517033	2.327984	1.280321	1.153388	3.978709	2.867546	5.049893
ENSG00000118507	1.861966	0.454174	1.656865	1.554363	1.921715	0.366806	0.468996	1.520767	0.389201	0.45912	1.28604	6.454787
ENSG00000104870	4.148802	2.662837	4.239656	3.370399	3.617551	3.588487	5.152701	4.904701	4.418576	5.004056	8.340297	10.574501
ENSG00000181409	0.957504	1.485551	1.721892	3.784261	0.739585	1.713369	1.864739	1.177664	2.270497	3.087732	2.970011	4.680187
ENSG00000104325	1.488542	0.506591	3.284473	1.737936	0.932508	2.10997	1.200529	0.635889	0.676366	2.383863	1.570027	2.926075
ENSG00000206560	0.63892	0.917858	3.32342	2.435887	0.613465	0.98654	2.287634	1.883388	1.162805	1.601367	2.168869	3.751655
ENSG00000133112	2.901058	4.501411	9.379476	2.790505	1.30424	1.769822	1.561456	3.15017	1.208049	1.923825	1.702363	2.984129
ENSG00000168003	0.638614	2.215708	1.579833	2.490172	0.714209	2.054249	2.97439	1.043386	0.668523	1.894138	2.607293	1.342194
ENSG00000271646	1.176925	1.657817	2.483715	2.338141	0.439225	1.382602	1.300119	1.160638	0.659556	2.147567	2.52766	3.616765
ENSG00000168675	1.41724	0.781348	3.476536	1.615759	0.582789	1.425186	3.069588	1.213723	0.616416	3.232765	0.535749	1.862376
ENSG00000274180	2.251262	0.052487	0	2.927586	1.967715	1.777265	2.745528	2.164478	2.929855	8.001904	4.475835	0.746512
ENSG00000127947	4.26659	1.036065	3.883184	3.749001	1.487555	2.192094	1.179453	1.266471	0.589767	5.485702	1.635496	2.020633
ENSG00000040199	0.786204	2.418095	4.692582	4.252676	1.805175	2.757541	1.624829	2.234637	2.02721	0.635582	1.317162	3.050077
ENSG00000108883	2.161823	1.701779	5.494161	3.281339	1.655601	3.095868	4.480559	1.804641	1.118447	7.206872	2.547829	2.219827
ENSG00000261226	1.276714	3.147286	2.639803	3.652244	1.367069	2.383619	3.574628	1.613638	2.327361	3.415301	4.243854	4.941159
ENSG00000130332	0.736753	1.272241	3.036327	1.754903	0.66161	0.150054	2.156932	0.850611	0.587066	2.445837	1.991421	1.979526
ENSG00000058272	1.690375	0.82651	3.827176	2.030445	0.610493	1.510778	1.494684	0.570078	0.739245	3.876644	0.898079	2.656626
ENSG00000197208	0.485536	1.482492	1.386241	2.336596	0.561434	2.015032	1.395523	0.5523	0.594429	2.03376	0.767633	2.317579
ENSG00000008517	0.780448	2.281469	2.360372	2.180219	0.926206	1.360544	3.414587	1.212175	0.600498	2.4885	3.206042	1.050752
ENSG00000142534	10.097976	6.835315	10.792954	9.682585	12.81467	9.900949	10.643245	9.683828	8.366363	9.846849	19.007309	16.636752
ENSG00000273797	1.71954	1.165062	3.285367	1.918358	0.452001	2.133888	1.439625	0.306132	0.084869	2.313522	0.877248	2.9148
ENSG00000105701	2.409536	2.971935	2.353584	3.789637	1.804914	2.765919	1.972553	2.945131	4.409927	3.478649	4.554056	3.925795
ENSG00000167302	1.944231	3.348781	3.15286	3.535686	1.660933	3.329828	4.272606	2.657378	1.823775	5.096822	4.092463	3.261121
ENSG00000090863	2.114406	0.812977	3.247171	1.664214	0.908529	1.883103	2.56972	1.135529	0.798361	4.550311	1.591556	1.924789
ENSG00000204231	1.673037	2.520122	1.70043	2.441747	1.176036	1.829822	1.686336	1.004257	0.973185	2.53602	3.475753	3.667104
ENSG00000093000	1.834872	1.991706	3.930347	2.137157	1.596769	2.980774	3.906693	1.320121	1.833183	3.669047	2.7244	3.395109
ENSG00000134955	0.505476	0.606273	2.105306	1.839067	1.2984	1.213404	2.664195	0.387078	0.47887	1.936604	0.898533	2.31798
ENSG00000160218	2.328043	2.521938	3.888659	3.026661	1.543596	2.662164	3.700784	1.596989	1.100528	4.017898	2.256251	1.888555
ENSG00000174718	1.276365	1.827775	4.456055	1.103378	1.495922	5.462202	2.125836	0.410804	1.824065	2.530721	0.521601	5.413775
ENSG00000174106	2.223437	2.369144	4.807475	3.308591	2.812416	1.861994	3.485958	1.719121	2.280497	7.093314	3.453997	2.529437
ENSG00000110756	1.113692	1.741498	0.423666	2.377912	1.55477	0.03252	1.585396	0.10369	0.036376	1.843902	1.197733	0
ENSG00000137818	5.093057	4.085304	3.890831	7.166671	6.210006	2.128731	4.517766	1.874582	1.406347	4.330657	4.249185	4.906791
ENSG00000185122	1.93852	1.640266	3.392197	3.334488	1.697377	1.771172	2.844808	0.992232	1.025389	4.477867	2.80173	3.06027
ENSG00000187147	1.913725	2.690028	2.303953	3.232218	1.610882	1.556094	2.702271	1.687757	1.272585	3.394039	3.122702	2.631713
ENSG00000112306	4.95688	1.631232	3.972694	3.310893	3.764295	1.675338	3.102496	2.70991	0.772653	3.216671	2.923214	4.690994
ENSG00000044446	1.166308	1.387603	2.920931	1.894385	1.507955	2.029848	2.92689	0.819547	0.79529	3.415844	0.666638	2.226234
ENSG00000151883	4.075182	2.801366	6.115087	3.521045	2.303032	3.963848	2.662387	1.434049	2.693783	4.502232	3.102741	6.865438
ENSG00000215041	0.865021	1.810248	1.72868	1.367753	0.740991	1.950925	2.507954	0.72692	1.387794	2.992745	3.033608	2.446187
ENSG00000111540	2.113742	6.681245	2.924542	5.094095	1.316579	2.338495	2.658839	1.57589	1.751852	3.94343	1.830347	2.795454
ENSG00000103313	2.110452	2.553594	2.773769	3.472665	2.3181	1.825386	2.665598	1.666801	1.978881	4.453176	3.803911	7.84048
ENSG00000068724	1.437374	1.452724	2.851116	4.226199	1.781916	2.967498	2.343764	1.52271	1.039612	4.488676	1.658379	5.977193
ENSG00000077420	1.360611	0.953949	4.051747	1.176407	1.064075	2.111129	2.002386	0.943511	0.43446	4.06623	0.589636	2.855885
ENSG00000104960	1.442592	2.709623	2.716606	1.371068	1.574077	1.86821	1.997599	2.348785	2.804059	3.278884	3.374753	3.659214
ENSG00000204767	1.89027	1.346382	4.299636	1.972301	1.049641	2.399881	2.330666	0.706473	1.064956	4.929108	1.105888	2.388683
ENSG00000116754	1.935387	1.485095	3.796766	1.863855	1.059329	2.974163	2.704011	0.82868	1.351281	2.849434	1.595447	2.505462
ENSG00000164032	2.718099	2.723188	2.347619	4.271228	1.994679	4.977811	1.570736	3.294106	1.479673	2.759027	3.404843	6.404423
ENSG00000104763	3.705697	4.108693	4.321426	2.912029	2.213063	4.024554	5.945735	2.340931	1.894802	3.799585	2.595498	4.022479
ENSG00000115317	1.308977	2.148117	3.096034	2.960605	1.285153	1.598617	2.899377	1.65175	1.893249	2.00419	2.717789	3.298019
ENSG00000178035	1.756147	2.036943	2.01038	1.65655	1.072793	1.292857	3.372966	1.830175	0.931552	2.710562	2.74193	2.700556
ENSG00000131748	0.606854	3.854744	2.423353	3.00932	1.439561	2.069237	1.875523	1.392043	1.268977	3.130164	1.999242	4.284937
ENSG00000121741	1.561419	1.02855	3.065391	0.891673	1.600532	2.435441	2.004325	1.536243	0.423848	4.258415	1.945447	3.016158
ENSG00000241258	2.352207	1.109876	2.087171	1.342912	1.936193	0.30412	0.843978	0.607741	0.236091	1.714131	0.305616	0.904993
ENSG00000251661	1.956131	3.052006	2.068618	4.256502	2.378342	2.487401	3.838175	1.180687	1.75735	2.630051	4.018273	5.784184
ENSG00000070614	1.250151	1.05849	2.285555	1.925108	1.009933	0.792961	2.292511	0.820113	1.17348	4.729167	2.572034	4.035249
ENSG00000164483	4.504577	1.293857	1.304131	2.013964	3.768354	3.090199	0.576512	0.612772	0.2102	1.321064	1.813961	0.890193
ENSG00000272449	2.026505	4.484097	1.995674	3.431242	1.545687	2.14314	2.943997	1.231194	2.240957	2.054834	4.297128	5.072886
ENSG00000103249	2.845571	4.541001	3.007398	3.988135	2.104614	2.668637	3.832135	2.89466	2.312773	4.216403	3.223615	3.796811
ENSG00000131759	0.793647	1.941492	1.912979	2.646071	1.248257	1.63632	3.416533	0.933782	0.988026	2.36247	2.440899	6.375187
ENSG00000148834	2.523137	1.091047	2.344232	2.605151	0.073488	0.174959	2.196373	0.435467	0	0.590006	0.254279	1.056236
ENSG00000139437	1.516259	1.53893	2.161131	1.357154	0.690508	1.564478	2.733445	0.763764	0.655535	2.954367	2.055719	2.414345
ENSG00000132382	2.125729	1.641087	3.288382	2.364934	1.453542	0.298383	3.515456	1.418904	1.085649	2.499213	2.572433	2.432179
ENSG00000236977	1.717087	1.017961	4.519331	1.408534	0.642103	1.944115	2.288596	0.892852	0.45883	3.84979	0.727723	1.714144
ENSG00000125447	1.72071	2.981363	2.978444	2.351139	2.079198	1.965741	3.745192	1.281644	1.730813	4.463269	2.740295	3.900074
ENSG00000231887	1.560232	1.157035	1.978395	3.886967	1.924912	0.854925	1.594728	0.725778	0.880541	2.275232	0.868934	5.037625
ENSG00000253352	1.26501	1.506479	3.591927	2.043774	0.929418	2.243327	0.649916	0.22148	0.951532	3.833459	1.277759	4.609662
ENSG00000136104	2.495467	0.633497	3.354098	1.426185	1.960586	2.340143	0.843934	1.608755	0.35708	2.466787	0.833272	2.161513
ENSG00000084623	0.542048	0.452625	1.747126	1.409548	0.547349	0.444985	2.629607	1.79269	2.339124	1.362664	1.33223	1.940126
ENSG00000145012	1.581654	0.874466	2.975058	2.142674	0.750169	1.199589	1.350859	0.493054	0.134367	2.532032	1.438889	2.792568
ENSG00000135439	1.245695	2.077641	2.251503	2.478586	1.679015	1.190995	1.987378	1.341214	0.974506	3.024008	2.732044	4.535813
ENSG00000198821	3.948012	2.881866	3.998712	3.673483	2.869717	1.982451	5.934164	3.361576	1.36196	5.47477	4.26002	2.656935
ENSG00000114030	1.776334	0.735697	0.891235	1.442617	1.424864	0.315888	0.050675	1.626908	0.031879	2.890285	0.053718	0.539274
ENSG00000285458	0.01365	1.475923	0.422421	2.453283	2.29193	1.546183	1.696908	3.302067	2.059357	4.066627	2.864624	4.140343
ENSG00000281530	2.463973	1.958744	3.283521	3.427806	1.895099	1.73684	2.704912	2.019364	0.829295	5.306124	2.725652	6.256879
ENSG00000144504	0.738084	2.052114	2.927222	2.634044	0.868536	0.876944	2.246679	1.348835	1.246845	4.226595	1.935523	1.86335
ENSG00000187514	6.011262	5.775672	9.480484	6.296873	5.86812	5.610881	6.860588	4.440324	4.639614	9.047729	6.833955	9.250819
ENSG00000183258	1.945382	2.842631	2.473546	2.758566	1.210228	1.900405	3.024797	2.15754	1.837442	4.070089	3.540722	3.390023
ENSG00000164088	2.064715	2.675564	3.22576	3.421732	2.110305	2.14254	3.6506	0.993843	1.767407	4.140638	2.963604	3.256809
ENSG00000140688	2.527226	2.953727	2.86165	4.106761	1.573281	1.979131	3.721353	3.684366	1.60711	3.937321	3.913523	3.300245
ENSG00000111271	3.146391	1.54164	3.785116	1.894187	1.143975	2.171522	4.180943	1.900291	1.003866	3.5479	1.817467	2.344381
ENSG00000248019	1.519879	0.93963	3.446155	1.634034	0.962031	2.725989	1.943023	0.626114	0.910616	2.866083	0.857296	2.556988
ENSG00000167100	0.127607	0.909828	1.466677	1.289048	0.279098	0.451767	0.40549	1.386566	2.102105	1.790938	0.386433	2.986105
ENSG00000142208	1.441907	2.830955	2.179251	2.939889	1.600333	1.754466	2.657354	1.696767	2.132188	3.197585	4.464098	4.144851
ENSG00000105722	1.583809	3.253374	1.758682	3.38433	1.980188	1.72734	2.421193	2.374548	1.683368	2.488425	4.674767	7.619794
ENSG00000139734	2.689769	0.500344	1.051718	2.827196	1.040408	1.95874	0.915663	1.609464	0.948956	0.57413	2.346515	2.246333
ENSG00000158985	2.673862	1.67325	3.482905	2.638701	2.084056	2.932504	4.454505	3.507928	1.20306	3.604132	3.459865	2.506262
ENSG00000127527	0.905024	1.88296	3.195913	2.352871	1.335869	1.720788	2.719447	1.028423	1.15288	2.301012	2.676087	3.451766
ENSG00000233369	2.759106	2.294654	3.798692	5.950172	1.68267	2.445345	3.016779	3.190633	2.3447	5.451525	5.220158	3.005897
ENSG00000182511	2.078796	2.476678	2.18304	2.679659	1.452376	1.825042	4.033755	0.863652	1.896211	5.043339	4.147404	4.468266
ENSG00000145495	2.816029	2.680992	2.961145	4.237549	1.904487	3.241678	3.64166	2.405369	4.31635	4.768893	2.415469	4.782182
ENSG00000104731	2.118336	1.7956	3.071892	3.880045	1.619166	2.371738	6.082622	2.661207	1.361323	4.04322	2.634244	2.995787
ENSG00000117362	1.341761	3.289171	2.261335	2.569061	0.941865	1.585195	2.754	2.540619	1.835362	2.242732	4.006951	4.595958
ENSG00000116521	0.602069	2.111431	1.958753	2.113279	0.541251	0.665604	1.92132	1.487295	0.103024	1.284433	1.69132	0.725143
ENSG00000103064	1.208235	1.90114	4.276368	1.753605	1.062404	3.217414	2.721864	0.417375	0.380291	2.125012	0.827077	1.51666
ENSG00000092758	0.606776	1.954677	0.783378	2.268193	0.098237	0.214706	1.133275	0.038438	0.269762	1.548698	1.860781	1.080405
ENSG00000187266	1.518401	0.670732	1.455158	1.140978	0.239849	0.575907	3.607498	2.888361	0.875154	0.553982	1.954693	2.267106
ENSG00000117115	2.344491	2.770793	2.338532	1.725603	1.321394	3.608784	1.742452	3.451171	1.579792	7.24186	2.760524	1.472397
ENSG00000249456	2.749574	0.158336	3.405286	1.099037	2.71335	2.464324	1.22585	3.348448	0.493594	2.53338	2.257432	2.095109
ENSG00000163516	2.538418	2.917372	4.842252	3.450488	2.205496	3.473685	3.889944	2.379205	2.281987	5.875333	3.38066	3.485215
ENSG00000127481	1.665026	2.222772	3.672139	2.667877	2.065295	3.318751	3.380961	2.000714	1.850466	5.42907	1.627968	2.969863
ENSG00000105993	2.045758	1.730836	5.761689	2.325291	1.683178	4.152027	5.553011	1.757614	1.312759	5.260789	1.81145	3.672958
ENSG00000142330	0.84473	2.444636	2.376614	3.144887	1.216422	1.888453	3.002458	1.772698	1.163271	3.673291	3.605863	2.651499
ENSG00000104529	2.518556	3.616145	2.223546	5.171681	3.509709	2.528465	3.088018	2.716481	3.106177	3.726195	4.777654	5.287019
ENSG00000109323	3.284538	1.944552	3.489112	3.134245	1.776926	2.775697	1.848075	0.933602	0.835849	2.60017	1.406012	2.577883
ENSG00000167604	0.942634	3.52577	2.875712	3.054684	1.102881	1.348461	3.598764	2.326584	1.47117	2.695691	3.414081	3.31976
ENSG00000078674	2.22183	2.071417	5.911341	1.492322	0.693109	1.775909	2.859946	0.996116	0.306145	4.160518	0.996884	1.585433
ENSG00000172500	0.656314	2.732559	1.840898	1.682172	0.56951	1.186334	2.441281	0.514484	0.643136	2.377488	1.155084	1.481009
ENSG00000013725	1.657524	1.194825	2.617592	1.984708	0.618222	0.539879	3.398971	1.255116	0.547474	5.044402	1.489818	1.133626
ENSG00000197548	1.931959	1.672439	3.342364	2.186209	1.339103	3.737029	2.773303	0.932518	1.410103	3.479062	1.481777	2.263796
ENSG00000137075	1.666732	1.777325	1.992825	3.420706	0.736599	0.619573	1.441749	0.930608	0.602755	3.40354	2.293668	1.763231
ENSG00000178971	1.870057	3.65628	3.187148	3.068229	1.079309	3.116592	3.27002	2.102869	1.816137	4.547	3.511632	4.009762
ENSG00000117228	1.555499	1.978235	5.510859	3.877707	1.186153	2.2837	1.515347	0.759374	0.501111	2.714092	1.061577	2.421476
ENSG00000196642	2.925473	1.968499	1.167761	1.118764	0.505526	2.58972	1.69615	0.683355	1.529962	2.169092	2.085909	2.527182
ENSG00000204713	2.507748	3.082802	7.061452	3.3393	3.474795	3.083499	3.867116	1.611958	2.384093	6.22438	2.600169	6.835365
ENSG00000100567	2.082156	1.993681	3.318525	1.734193	1.114764	2.178324	2.576921	1.040319	1.00464	2.85657	0.784209	2.50782
ENSG00000159256	1.309887	0.861344	9.030323	2.479428	0.703528	3.961572	2.218856	1.525688	1.215238	3.061608	1.175412	1.782169
ENSG00000107077	1.482756	2.978184	2.553441	4.931449	0.888673	2.62594	1.845725	1.213681	1.575714	1.723055	1.196314	2.667772
ENSG00000151532	2.193356	1.779857	3.224434	0.989248	0.837462	1.068497	3.522967	0.702717	0.900808	3.315476	1.268872	3.543144
ENSG00000100599	3.380201	2.808997	3.276469	2.547144	1.567272	2.690546	4.637924	2.024529	1.258678	4.815143	2.23551	4.793373
ENSG00000092108	2.718497	1.112813	2.96934	6.065347	4.933597	1.574271	1.205581	1.31557	0.500142	2.468269	1.248452	1.891717
ENSG00000078747	3.399848	0.848079	2.38759	3.463372	3.326952	3.41126	1.284817	2.184467	0.86098	3.265476	1.465756	3.068227
ENSG00000282907	1.972929	1.67945	1.091779	0.753984	0.325535	1.129886	0.711177	3.309225	4.453467	3.110955	0.613448	0
ENSG00000117592	4.749851	3.293039	3.59825	4.715463	1.763175	2.659932	2.911907	1.856027	4.202854	3.220213	3.79507	2.499564
ENSG00000139631	1.009911	2.06077	2.455997	1.220839	0.394443	1.557411	1.338387	0.460819	1.208928	3.114758	0.708356	4.033583
ENSG00000114857	2.142826	1.445717	4.50063	1.650811	0.928992	3.081478	2.305661	1.558459	0.708611	4.043577	0.996274	2.242366
ENSG00000140262	1.669004	0.360068	2.372401	1.457455	0.249558	0.898411	1.124373	0.317554	0.194245	1.328483	0.258224	2.7935
ENSG00000266962	2.206615	2.970146	2.809469	3.45415	1.242054	2.273765	2.770997	2.102781	1.232964	4.893135	4.38028	3.880481
ENSG00000184787	1.138258	0.652977	2.725885	1.025433	1.492415	2.190401	2.067626	0.837485	0.430788	2.922546	0.568587	1.434625
ENSG00000104388	1.138462	1.225913	2.423682	2.276551	0.697996	2.048435	1.88758	0.514807	0.517412	2.239741	0.888778	2.033833
ENSG00000101181	2.596599	3.045824	3.617226	3.651768	1.739157	2.670405	2.70562	1.787534	2.267389	6.396338	3.324099	5.753364
ENSG00000132300	2.212984	1.160487	3.37863	2.251107	3.04589	2.001016	2.269455	0.834447	2.117086	2.948148	1.062172	2.865281
ENSG00000015479	1.417627	1.336215	2.391558	2.003831	1.446171	1.688232	2.273509	0.521154	0.4359	2.922445	0.575725	1.482337
ENSG00000185215	2.284044	5.334999	6.797611	1.161078	0.914356	1.538071	2.237118	1.087985	1.265782	1.279597	2.358039	11.274488
ENSG00000174243	2.220092	2.140674	3.073829	3.069693	1.733972	2.067683	3.244971	1.350529	1.067529	5.650074	3.580798	3.392204
ENSG00000105323	3.153792	1.22394	2.173258	1.757149	1.301408	1.506471	4.118938	0.925044	0.984636	3.963879	1.798652	2.718218
ENSG00000160741	1.598455	2.209371	3.053012	2.80499	1.942779	1.248871	2.443612	1.274504	2.895758	5.115572	1.633015	2.979833
ENSG00000203875	3.352918	0.74789	2.091492	1.107431	2.709643	1.439109	1.215021	2.92723	0.169746	2.192592	1.150135	1.488981
ENSG00000107372	1.191173	0.273406	0.266786	0.417297	1.523422	0.032084	1.064884	0.603529	0.966226	5.949281	2.582724	2.072374
ENSG00000127616	1.027828	1.627806	2.475027	1.832181	0.554145	0.744835	2.310983	2.367762	0.751017	4.06738	1.597218	2.180989
ENSG00000196510	1.541354	2.786847	3.551984	4.320862	1.809033	2.321925	2.688279	1.962903	1.550568	3.158455	1.818804	3.124454
ENSG00000089154	2.415435	2.16591	3.833002	2.847853	1.954366	2.871628	5.502351	2.611101	1.486076	5.353031	3.606972	2.2536
ENSG00000267263	0.976123	1.509954	2.423604	2.227288	0.810193	0.720265	2.629325	1.076328	0.331629	3.528237	1.35834	1.742429
ENSG00000166947	3.047538	1.638775	1.269501	0.931611	2.385955	0.563426	0.965852	2.190556	1.287184	8.617619	2.193194	0.85365
ENSG00000158805	1.160202	1.308677	2.154068	2.052196	0.989597	1.227247	2.495445	1.557506	0.843642	6.144032	2.912839	2.826399
ENSG00000168883	2.083225	2.680548	3.393665	3.415339	1.167434	1.984847	2.722243	1.274081	1.447718	3.734005	1.951726	1.84066
ENSG00000113593	1.863404	0.844471	1.996621	0.764139	0.529989	1.570744	1.715365	0.189926	0.341781	3.374599	0.580349	1.962558
ENSG00000104133	3.168546	2.247014	5.708954	3.480616	2.646392	3.475336	4.384164	2.59477	2.664147	7.3409	3.714082	2.770907
ENSG00000143569	1.928314	2.624118	3.475169	2.738068	3.942228	2.542559	3.34178	2.134477	1.470004	4.441688	3.674996	3.736674
ENSG00000154114	1.112851	2.530778	5.16144	1.169036	1.281217	5.487841	0.667491	2.18053	0.574643	0.568932	0.550484	8.134363
ENSG00000100100	3.588518	2.307378	3.482719	2.757482	1.427245	2.17435	0.435479	1.908224	0.823602	3.870345	2.443421	2.324871
ENSG00000237276	1.63349	2.100953	1.292673	1.367704	3.31351	0.907355	2.929276	3.430874	3.012741	3.610588	2.800601	2.874589
ENSG00000140443	1.907175	2.090459	4.62974	3.498463	1.78467	2.400303	4.015226	2.464328	1.971232	4.476186	2.743957	3.030133
ENSG00000149781	1.431441	2.718529	2.13866	3.16257	2.162793	2.910909	3.524587	2.650468	2.425168	4.321268	4.128106	3.511736
ENSG00000026950	2.797693	3.35843	5.661617	3.94116	2.329831	3.732038	3.812593	1.643003	0.751391	3.586341	2.387926	4.124053
ENSG00000198176	2.184706	1.389557	1.935419	3.175824	2.676148	1.040548	3.324528	1.99825	4.399791	3.306758	2.687777	4.108937
ENSG00000074319	2.278034	1.991361	3.291622	2.126367	3.365924	1.543041	1.831106	1.395193	2.989757	2.856673	2.869122	0.369516
ENSG00000178685	1.654709	1.748082	3.766218	9.108775	2.029638	2.022352	2.943025	1.617047	1.305225	7.835965	2.401494	3.129142
ENSG00000132581	2.364634	1.750462	3.630283	3.461065	1.921008	0.806665	3.880188	1.412817	0.44015	2.533968	1.208128	1.27113
ENSG00000197965	1.479761	0.599205	3.190494	1.569703	1.102668	2.021084	1.16021	0.493971	0.858894	2.113214	0.695515	3.099952
ENSG00000156858	2.44371	3.769256	2.722976	3.442342	1.93666	3.119809	3.169382	2.024182	2.142138	4.056543	3.58605	4.820111
ENSG00000167851	2.014464	2.302019	2.513412	2.609035	1.955066	1.178674	2.534883	1.138473	1.006866	3.420317	3.27859	4.791107
ENSG00000182512	2.591705	5.013165	1.881497	3.720867	1.95605	1.201678	1.058775	0.315286	0.519544	0.745524	1.218142	2.068309
ENSG00000141367	1.98537	0.87369	2.821294	0.790769	0.746233	1.947991	2.09659	0.689266	0.752743	2.227583	0.804252	2.136151
ENSG00000115524	0.794207	0.929562	3.220588	1.752155	1.168649	4.982749	1.849351	0.459029	0.804293	4.947025	0.983191	3.646415
ENSG00000204406	1.904413	1.53559	4.477967	2.591239	1.623264	2.969171	3.064388	2.143356	1.742858	4.395264	2.272926	4.354353
ENSG00000099817	2.258848	2.242497	2.180024	2.84765	1.348366	1.365924	3.031066	1.527883	2.422683	1.822626	3.88333	4.108107
ENSG00000132376	3.700545	2.736942	3.241411	3.764625	2.058136	3.31896	5.097592	2.781941	3.642485	6.515998	3.918911	5.139427
ENSG00000170892	2.091001	0.771672	3.738363	1.855547	0.569826	1.26688	1.779573	0.683847	1.215196	2.991512	2.927048	1.403707
ENSG00000131797	2.067573	2.15076	3.727423	2.026355	0.830919	1.987997	6.53856	2.609936	1.086939	4.793342	1.292225	2.26963
ENSG00000184634	1.945354	1.936478	1.993982	1.081263	0.904993	1.644248	2.773683	0.89016	1.181984	1.509366	2.594062	3.319411
ENSG00000148481	2.318627	1.997051	2.626915	4.377936	3.001792	3.521225	2.322138	1.885235	1.292843	1.747194	3.293923	5.581138
ENSG00000139644	2.057483	1.801226	3.116534	2.66092	1.537315	2.818411	2.606735	1.330536	1.309695	3.506373	2.061793	3.587424
ENSG00000204427	2.945681	3.201455	3.793371	3.847935	2.116256	3.924816	5.312227	2.253744	2.108006	4.260779	3.109363	4.558115
ENSG00000175550	2.231288	2.413066	3.151446	5.293573	3.045111	1.205361	4.337555	3.402434	2.040305	3.42175	3.727653	2.954527
ENSG00000172322	2.58728	0.448755	2.730153	2.131818	1.872826	3.688946	1.737869	0.584171	1.581171	2.968592	1.271254	2.470089
ENSG00000121774	0.224856	1.289709	2.122131	2.615834	1.346732	2.260005	0.671581	0.424161	0.104338	0.643294	2.581361	0.48926
ENSG00000109171	1.269771	2.01344	0.014673	0.129691	1.351202	0.067785	0.122991	0.03983	0.093465	3.87991	1.804105	4.196826
ENSG00000152223	0.935623	0.908436	2.459845	1.510747	0.839324	4.329774	1.183033	3.346554	0.543363	2.47351	1.143204	2.179779
ENSG00000134759	2.138935	2.165219	5.117	1.623668	1.493606	2.804613	2.011003	1.102955	0.990181	5.240365	1.127718	2.023681
ENSG00000116001	1.689746	0.924208	3.01399	2.69659	0.846487	1.374163	1.26443	0.68125	0.650044	2.160454	0.588263	2.116382
ENSG00000270426	1.121478	1.006044	4.729437	1.260415	0.723438	2.698282	2.099354	0.521582	1.291249	2.887114	1.077644	3.793163
ENSG00000100365	0.825493	1.005834	1.740922	1.526817	0.670939	0.829924	1.764575	0.641853	1.614794	2.649063	1.738714	2.906611
ENSG00000172977	1.601516	2.501683	2.66277	1.982904	1.197975	1.5309	1.812375	1.186715	1.077063	2.841431	2.836198	2.253355
ENSG00000145860	0.591103	1.286527	1.326672	2.618553	1.353321	1.892925	3.467995	0.427646	1.182007	3.032754	0.431578	1.475746
ENSG00000176783	1.43058	1.389828	2.27539	1.197047	0.466471	0.760884	2.121042	0.445881	0.524454	2.917418	1.120557	1.657862
ENSG00000122203	0.799014	1.651626	0.942674	2.5591	0.635397	0.916207	2.763062	0.375136	3.034622	1.681413	0.657574	3.609072
ENSG00000249138	1.402617	0.663196	1.616033	2.015311	0.764303	1.184199	2.49286	0.820711	0.62266	5.029359	0.403086	2.638029
ENSG00000170004	0.947405	1.123032	3.562037	2.292079	1.26684	1.096307	2.50017	0.918302	0.568355	3.358236	1.518806	2.591035
ENSG00000239713	2.585745	2.502683	3.269487	4.306687	2.001155	2.837814	4.568489	2.820977	1.052292	3.974966	3.80057	3.227234
ENSG00000267317	1.595845	2.40076	2.239158	2.337938	1.36929	1.545595	1.973429	1.355891	1.060081	2.911951	2.994329	4.643026
ENSG00000070501	1.200994	0.80756	2.865426	2.342021	0.792998	1.50701	2.203481	1.238257	0.792028	1.791607	1.390523	2.412835
ENSG00000105856	2.03559	0.552092	3.104369	2.206368	1.04466	1.825585	1.589655	0.856492	1.040635	2.34142	1.15602	2.417727
ENSG00000260549	0.449515	0.550575	0.236559	2.468542	2.273488	1.621165	1.307652	1.802038	1.754897	1.496662	2.940399	0.977435
ENSG00000180104	2.277711	2.448312	2.572662	2.264302	1.189924	2.015384	4.060461	1.414969	0.843364	4.911051	2.451953	4.13343
ENSG00000122545	1.992715	1.087883	3.488125	2.726181	1.036004	1.601157	1.733524	0.534404	1.004039	3.416613	0.793331	1.818685
ENSG00000176248	2.611841	4.231264	3.507912	4.714271	2.150495	4.535743	4.802287	2.061758	2.855591	5.556266	4.471711	4.516141
ENSG00000136003	1.362395	1.857783	3.993132	3.514415	1.317735	2.244632	1.797461	2.654762	4.180516	2.14289	1.694224	1.27225
ENSG00000213930	1.798091	2.097701	1.622129	2.879814	1.452327	1.11262	1.994323	0.858054	0.908685	3.014193	2.404586	2.931217
ENSG00000114745	1.369021	2.035253	2.988078	1.819433	1.194237	2.456059	1.745721	0.720249	1.162776	4.205503	3.447175	2.075914
ENSG00000149187	1.74455	1.783875	4.524226	1.685981	1.391177	2.680951	3.049001	0.987526	0.923919	4.300555	2.241437	2.200659
ENSG00000148288	2.25287	3.924914	3.157388	2.87622	2.139278	3.827278	4.006585	1.675859	3.493599	5.013079	4.868449	4.13137
ENSG00000285399	1.234511	1.090076	2.062157	1.459444	0.589831	1.256874	1.876748	0.430377	0.449964	2.257709	0.531196	1.453286
ENSG00000213626	1.875597	2.061062	3.554041	2.712559	1.33446	1.406937	2.980293	0.94715	0.943955	2.592562	2.62005	1.782769
ENSG00000092203	0.966761	0.867675	2.252093	2.615029	0.491252	1.21106	2.395577	1.471141	0.500593	1.950076	1.80435	2.11979
ENSG00000162191	2.725695	2.937815	4.122824	4.810466	2.169917	2.49564	2.836297	2.973395	2.977296	4.661295	5.858625	6.090621
ENSG00000174227	1.866505	1.596199	3.178758	2.195859	1.084908	2.234477	3.520232	1.355384	0.863059	3.697233	1.8059	2.639324
ENSG00000105193	2.055851	3.65713	3.107142	4.616846	2.818109	3.551089	4.712731	3.746044	2.261313	3.768854	3.802325	2.757091
ENSG00000005961	1.005989	1.659072	1.698996	2.941043	1.019413	1.292517	3.307106	1.210229	2.300986	4.010907	1.101511	4.021457
ENSG00000078902	2.800981	2.500823	3.954908	3.635468	1.278213	3.361472	4.095005	2.601884	2.45086	5.132391	3.780805	3.020821
ENSG00000139641	2.320371	1.930086	3.074774	2.959841	1.411368	1.040469	3.046087	1.282105	0.90721	3.149223	1.64293	1.404358
ENSG00000280206	2.981282	2.895237	6.646634	3.908602	2.781098	3.724315	5.481188	2.89879	1.602381	8.197478	2.644971	8.29703
ENSG00000178252	2.145397	0.517032	3.996938	3.956171	1.867716	2.433956	2.65277	2.836561	1.330513	3.272916	1.940365	2.892773
ENSG00000182484	1.423608	4.667164	1.86418	2.811436	2.144184	1.533183	2.663072	2.438389	0.409432	7.461786	3.245759	1.932898
ENSG00000101109	1.69993	0.962189	3.371124	1.181563	0.556413	1.877445	1.165072	0.513683	0.433031	2.744896	1.144401	2.322321
ENSG00000182718	1.462413	1.898768	2.414788	2.171538	0.724403	2.405071	1.605858	0.684922	0.895207	4.029097	0.925161	0.991532
ENSG00000116675	1.196298	0.79764	2.832014	6.782569	2.819327	0.798388	0.639231	1.406423	2.372589	1.21923	1.306709	2.348044
ENSG00000136560	4.096578	2.449362	8.082748	3.82073	2.534754	4.093953	4.007256	4.226876	3.443641	4.71683	2.720272	6.471312
ENSG00000116459	2.351425	0.389817	2.994502	0.853016	0.857161	1.662659	1.167203	0.842037	0.524727	0.26162	1.851568	2.599122
ENSG00000071575	1.312439	4.108636	2.051214	2.622947	0.773252	0.64929	0.993222	0.501491	0.294295	1.427296	1.407281	1.382609
ENSG00000172243	1.811306	1.799265	2.070997	2.130521	0.79951	1.492204	0.721804	0.646326	0.403726	1.316408	0.997354	3.099543
ENSG00000226950	1.227606	1.850208	3.94382	3.307713	1.580123	2.183017	3.966129	1.534829	0.698703	2.338415	2.292905	1.224906
ENSG00000130309	2.522411	2.15335	0.800329	2.991453	0.600782	0.884293	1.509167	1.806806	1.47113	1.495449	0.793051	1.128571
ENSG00000035403	1.705766	0.733556	2.099564	0.735516	0.380374	1.514941	1.649562	0.600066	0.380712	3.27107	0.305436	1.315307
ENSG00000270640	1.360306	2.211904	2.718207	1.345104	0.943898	1.002453	2.474926	1.466584	0.622426	5.770828	1.504444	2.753843
ENSG00000141469	1.965494	1.737161	1.743564	1.209031	3.952791	1.218612	0.810222	3.73037	2.214334	2.249535	2.969651	2.485779
ENSG00000204842	3.496623	3.333317	4.505584	5.081428	3.188171	1.526803	2.931605	2.295755	1.179547	4.270581	2.880366	3.25506
ENSG00000135723	1.714073	2.188182	2.900746	2.404898	2.131222	0.871999	2.841067	1.597494	1.633892	4.140855	3.405058	4.26829
ENSG00000143776	1.621193	0.466318	2.220387	2.574098	1.089486	2.667485	1.474058	1.972191	1.731247	1.308557	4.387874	4.659001
ENSG00000228794	2.367529	0.755503	2.888728	2.419852	0.614797	1.088814	4.155254	1.45707	0.966584	2.635635	1.178705	1.129057
ENSG00000115947	2.150397	0.909481	2.193312	3.749506	2.551632	2.393823	1.462019	0.652396	0.332916	1.357696	1.12935	1.978743
ENSG00000076685	1.108438	0.668724	2.313257	2.196265	0.752001	1.341708	2.283335	1.342732	0.428758	1.910511	1.155905	3.325284
ENSG00000140553	1.557533	1.289735	3.793695	2.087604	1.459374	3.87922	2.30409	2.81949	1.122115	1.972341	2.423513	2.37601
ENSG00000166598	1.099579	1.814249	3.280434	0.80202	0.552622	2.120447	5.676403	1.2963	0.549476	5.384613	1.217292	1.23278
ENSG00000249437	1.159188	2.457433	2.87641	0.814031	1.775504	2.075317	2.549877	0.33319	1.130626	1.396928	0.454988	1.796727
ENSG00000127184	2.105033	0.309314	1.742064	1.046714	3.767129	1.076551	0.176602	0.071406	0.462956	0.136965	1.719164	0.527951
ENSG00000104522	3.314544	4.342933	4.80361	4.815613	4.446012	12.589573	7.196873	10.849065	30.865448	4.586422	4.619915	3.823844
ENSG00000143786	1.916989	2.555695	1.299258	2.63945	1.85557	1.092957	2.726006	2.749058	1.771913	0.88893	2.036113	1.702115
ENSG00000188641	0.996162	0.52705	1.835291	1.491131	0.603519	2.657478	1.510672	0.252755	0.628252	2.685606	0.411507	1.618307
ENSG00000106635	1.912967	2.7705	2.304922	2.572234	1.723017	1.296894	2.470216	1.515561	0.511293	3.635976	3.167278	1.316821
ENSG00000161395	1.690007	1.389603	0.99143	1.019581	0.178673	0.508502	2.745902	0.141017	0.393909	1.84863	0.363356	1.437292
ENSG00000112659	1.604976	2.371055	2.900101	3.562256	1.741427	1.699926	2.265922	1.684072	2.987525	5.175373	1.915815	5.03291
ENSG00000141458	2.151372	2.644291	4.774436	2.012239	1.923363	2.580567	3.765832	2.293484	1.757911	5.357329	3.066579	3.264374
ENSG00000085224	0.54342	1.402283	3.441246	0.898993	0.641958	1.169786	1.920102	1.700316	0.79821	2.825407	0.668308	1.925173
ENSG00000140750	1.887884	1.910432	5.06086	2.047626	1.313826	1.899157	4.220789	1.265656	0.842931	5.906287	2.617564	1.920593
ENSG00000175727	1.620186	1.827289	2.098	1.682109	0.84572	1.275565	2.64277	1.152907	2.183425	2.970855	3.443962	2.533877
ENSG00000137497	3.308817	2.928928	3.009684	2.6711	2.121913	3.371998	6.97018	1.924303	1.67141	4.98393	2.715342	4.147076
ENSG00000125734	0.478572	1.84179	1.027236	1.61854	0.329809	0.797498	1.455752	0.680069	0.591864	2.343485	2.363932	1.970067
ENSG00000231389	2.61144	1.546537	1.97515	3.482979	1.361932	2.563679	2.104433	1.130012	0.336892	3.092723	3.365363	1.652706
ENSG00000198026	1.26863	1.778051	1.983427	1.883472	1.142995	1.503296	3.12515	1.143849	0.916826	3.454369	2.367752	3.13964
ENSG00000106261	2.428958	3.571129	4.566488	5.287118	4.282102	3.330768	3.484384	2.778976	4.555663	3.620921	3.968586	6.503593
ENSG00000135148	1.293657	2.532416	3.022298	3.038169	0.346115	1.97645	3.432303	2.864562	1.277488	1.952203	2.28053	5.815255
ENSG00000076043	1.962706	0.854898	2.238144	1.531325	2.244435	1.748095	3.490794	2.713781	2.913884	1.684643	0.794979	0.865626
ENSG00000175390	1.081506	2.149551	1.00398	1.546765	2.489845	1.118178	2.020215	0.60708	0.304348	1.259671	0.523685	1.934596
ENSG00000232442	1.754356	1.622915	2.493824	2.936176	1.322251	1.196044	2.515622	1.240844	1.337404	2.795408	2.732997	1.928478
ENSG00000254614	1.470578	0.437169	0.417958	2.744133	0.238125	0.238141	1.891766	0.70509	2.799727	0.832011	1.06937	7.054584
ENSG00000147140	2.403222	1.030884	1.678437	2.143404	0.96204	2.541283	2.15885	0.979775	0.740105	1.985384	0.695279	0.950762
ENSG00000122741	2.733375	1.466378	2.128705	0.883542	1.69956	1.412246	1.057783	2.676873	0.428315	3.101821	1.845971	0.735453
ENSG00000133313	1.958181	3.438688	3.098974	2.526938	1.783757	3.201692	5.786778	2.010931	1.008214	6.337964	2.34516	2.634387
ENSG00000038382	1.641431	2.655427	2.744039	1.968979	1.351816	2.461106	4.054398	0.908046	1.105328	5.354716	1.557105	2.187528
ENSG00000170271	2.07169	0.76805	1.07314	1.789229	1.231396	2.786128	2.041823	17.329152	1.913106	5.501696	1.229752	1.289548
ENSG00000107317	1.735915	0.3024	1.190281	2.536787	2.356023	0.281295	3.251729	2.136206	0.450403	1.547248	1.572508	2.192456
ENSG00000135929	0.161972	1.497572	1.208324	1.028991	0.141602	1.641317	2.42121	0.358761	0.951788	1.89047	0.4013	1.1273
ENSG00000160813	2.406542	3.489977	2.70834	3.098613	2.09827	1.866964	3.715199	2.081222	1.312212	3.23373	2.710291	4.044389
ENSG00000136807	1.265806	3.981096	2.367181	2.005736	1.066254	1.957439	2.857177	1.458338	0.78994	3.758612	1.914591	2.257564
ENSG00000101084	1.210966	1.794869	3.484512	2.749919	2.759398	2.068424	1.692841	0.938439	1.0379	2.542056	1.671244	1.432219
ENSG00000093072	1.121712	1.600017	3.692797	1.902883	1.325589	2.164456	3.071347	1.666946	1.095736	3.361484	2.564368	2.074705
ENSG00000159140	1.574156	1.115107	4.598882	2.37848	1.244279	3.270781	1.423067	1.392214	0.836851	5.814143	0.853352	2.090711
ENSG00000099860	0.86968	1.413481	0.813801	2.106356	1.309134	1.165296	1.739619	0.141521	1.517972	2.400788	2.8732	3.327913
ENSG00000179912	1.025102	3.066559	3.349201	2.770239	1.888656	2.551997	2.389677	1.61504	0.385077	4.756028	1.655363	1.534196
ENSG00000135164	1.231254	1.108303	3.36083	1.297653	0.60595	1.266627	2.812879	0.36856	0.582648	4.069892	0.838307	1.841913
ENSG00000115084	1.358304	0.580327	2.477567	1.219161	0.871921	2.141313	1.81592	0.438957	0.251606	1.178455	0.873655	1.956528
ENSG00000107290	1.151049	1.071002	3.727939	2.366591	0.465495	2.559435	1.576472	0.66534	0.818859	3.470496	1.311286	1.408296
ENSG00000167081	1.684422	0.225223	2.145797	1.486395	0.546276	2.256307	1.680618	0.612243	0.508699	2.123495	0.755098	1.78837
ENSG00000154451	1.172648	1.634806	4.226923	2.865316	1.088004	1.860388	1.876467	0.867067	0.061902	2.468317	1.478183	2.212849
ENSG00000198265	1.278412	0.488022	2.03716	1.145754	0.251839	1.617313	1.869693	0.976973	0.459856	2.403959	0.553689	1.129989
ENSG00000157191	1.557072	2.492701	3.308438	3.815741	1.085921	2.135044	2.464729	1.773972	1.396176	3.006973	1.891738	2.643904
ENSG00000172922	1.279997	3.116152	2.442935	2.749325	1.828086	1.884204	3.423343	2.31535	0.883367	3.339153	2.950135	2.739935
ENSG00000110324	6.616244	6.121444	10.167323	7.041807	6.667254	6.308978	13.106713	6.122615	2.934165	16.939065	7.354155	6.898292
ENSG00000128159	1.998028	1.150713	1.583796	1.72388	3.136993	3.257543	2.642792	1.401971	0.90088	3.342621	1.78558	2.219735
ENSG00000119688	1.749004	2.037765	2.62861	2.679633	1.452094	1.476606	2.978849	1.447358	1.522448	3.28534	2.857001	2.918316
ENSG00000272831	3.77099	3.26864	3.95723	4.480883	2.645868	3.09437	3.67049	4.604393	3.250114	4.565651	4.174928	8.696868
ENSG00000160072	0.987727	2.024919	1.428927	1.930643	0.232872	0.78305	2.211706	0.20436	0.674585	1.46794	0.237322	0.507821
ENSG00000131149	2.325796	2.593405	3.509339	1.987155	1.508912	1.354432	2.447395	1.718191	1.01144	3.396053	2.367776	2.946683
ENSG00000100650	2.832884	1.470131	5.695916	2.576643	1.844592	2.619038	4.246524	2.669789	1.623041	4.326415	3.041907	3.07213
ENSG00000118473	1.420719	0.21134	0.761626	1.22612	1.390945	0	0.072724	1.557577	0.163482	0.099447	0.798569	1.19898
ENSG00000103005	1.675406	2.511074	2.222039	2.33228	0.747046	2.867654	2.442116	1.174521	1.384107	4.727453	1.651654	3.302933
ENSG00000269352	1.980056	1.412003	1.811293	2.944085	1.642314	0.498827	1.852675	1.55885	1.024745	3.613261	2.914553	3.840881
ENSG00000227500	1.52371	2.483979	1.045169	1.355191	0.62595	0.945635	2.518313	1.576269	0.95564	2.664048	2.417945	2.172759
ENSG00000172663	1.516064	2.655074	2.678482	2.444825	0.975152	1.10432	3.853343	1.074942	1.606093	2.634049	2.830757	2.424331
ENSG00000111605	0.516767	1.281932	3.089159	0.727442	0.346605	8.195395	1.04025	1.620619	1.186772	1.527638	0.512062	3.060475
ENSG00000115464	2.464713	2.005418	3.912539	2.819804	1.681945	2.898036	2.193277	0.945105	0.926136	3.586441	1.041799	2.300112
ENSG00000172869	1.745678	0.366582	2.622239	1.35566	0.764851	3.045562	1.409109	0.43336	0.694099	2.489471	1.268995	1.327306
ENSG00000102393	1.839898	2.240732	2.657132	1.616757	1.112787	2.791763	1.035289	1.252399	1.12275	4.330773	0.689187	2.264483
ENSG00000157020	2.801974	3.339848	2.729982	2.598208	2.486752	1.65947	4.300534	1.820343	1.028818	4.602927	3.092007	2.12133
ENSG00000141568	0.972719	2.549442	1.654055	1.603957	1.589696	0.988708	1.781259	0.638635	0.720329	2.206782	0.733256	2.139965
ENSG00000225470	0.814242	0.629852	3.250703	2.146775	0.626054	1.701439	1.84687	0.707063	0.72898	2.331907	0.672479	1.977373
ENSG00000099326	1.005179	1.29416	1.875067	1.839116	1.197429	1.135559	2.240603	0.91162	0.706107	4.023737	2.22654	2.367965
ENSG00000185627	1.341583	1.710699	2.308813	1.063162	0.907588	1.497075	1.731774	0.596409	0.441784	2.122853	0.493159	2.455684
ENSG00000159210	1.915438	2.716399	3.130587	2.151306	1.979974	1.921636	2.654137	1.154009	0.775679	3.723517	3.319939	3.559976
ENSG00000010322	2.025771	3.240796	2.830119	3.234104	1.281169	2.85379	5.351255	1.894692	1.779666	4.020475	3.184368	2.852566
ENSG00000140105	3.067985	2.97566	3.594546	2.962785	1.796065	2.336693	1.748164	2.147596	1.218485	5.878788	1.880428	1.94967
ENSG00000273759	0.626841	0.891751	2.147552	1.42754	0.760425	1.809613	2.17337	0.800941	0.454579	2.117095	1.215356	1.972528
ENSG00000042493	0.079785	1.735617	2.260131	2.416246	2.947155	2.464174	2.763531	2.336422	0.424745	3.685276	0.56095	1.110603
ENSG00000138107	1.487027	4.900461	5.323001	5.918327	2.748666	5.382846	5.551143	4.39242	5.913772	9.886847	4.707093	8.253229
ENSG00000086232	2.377806	2.975752	2.120159	2.689449	1.36382	1.750837	7.013843	3.969216	5.212281	2.927796	3.088887	2.780204
ENSG00000244165	0.616097	1.185452	1.764385	1.441005	0.669421	0	1.981483	1.519994	0.560408	1.942074	1.894371	1.163153
ENSG00000117360	1.972323	2.116868	5.164753	3.024034	1.548537	2.100545	3.335522	1.650184	1.062725	4.383825	1.486304	2.696271
ENSG00000150593	1.195515	0.76957	2.790785	1.370868	1.010473	2.109565	2.248299	0.421272	0.58711	3.44947	1.102509	1.429886
ENSG00000009335	1.597191	1.092897	3.272027	1.379145	0.715007	1.582672	2.378039	0.809264	0.521785	2.513488	0.944644	1.583641
ENSG00000141580	2.03708	0.836742	0.697112	1.552474	1.327714	2.044622	2.573457	0.656023	0.358597	2.273363	1.316254	1.929252
ENSG00000140396	1.968858	0.982514	3.223925	1.607771	0.848809	1.87209	1.076195	0.761116	0.61873	2.672787	0.69522	2.074444
ENSG00000198898	2.411453	1.799749	3.174964	2.534249	1.326642	1.997814	1.867724	1.303142	0.542442	3.271259	2.038919	2.726664
ENSG00000103043	2.279466	2.355208	3.33935	3.169291	1.816256	1.817206	3.42414	2.485725	0.861736	4.769364	2.956894	2.305212
ENSG00000109606	1.484606	0.790543	1.933318	0.675973	0.474791	1.999113	1.24932	0.615758	0.19167	3.067195	0.357685	1.712462
ENSG00000115935	3.330328	2.136791	4.660346	2.801794	2.593973	2.556816	3.272759	1.196084	1.736577	4.64029	1.794215	3.144097
ENSG00000189091	2.024576	1.644756	2.90588	2.532516	1.32623	2.858557	3.425595	1.383079	1.122535	3.785738	1.511618	1.457096
ENSG00000109920	2.381966	2.676649	4.123772	2.139577	1.278059	1.666798	1.595538	1.322728	0.99305	4.393485	2.171711	1.276162
ENSG00000140526	2.936745	2.86285	3.786786	2.109104	1.540498	1.578221	2.5653	1.69007	1.751574	5.546934	1.7319	2.784084
ENSG00000166927	1.090973	1.043433	3.319636	1.643928	0.680375	2.553135	1.648975	1.712867	0.850048	2.835234	0.477382	0.335546
ENSG00000113369	3.147303	1.946872	4.583439	2.820352	1.85919	3.026989	2.654897	1.528554	1.861779	3.021223	2.719034	6.091371
ENSG00000157978	1.367545	1.601982	5.12631	2.857185	1.595739	1.651001	8.416145	1.215003	0.861371	2.794461	1.624852	6.135566
ENSG00000131508	1.667031	2.154906	8.792265	4.359533	2.996753	1.684914	1.458037	3.403712	0.58853	1.210148	2.092745	1.774678
ENSG00000182944	2.404816	2.94539	6.099282	3.603947	3.145724	3.165894	2.780254	1.759992	1.19217	6.294954	3.578608	4.956219
ENSG00000004766	1.287119	0.656578	1.406205	0.777468	1.440636	1.976593	2.274178	1.015411	0.642801	2.605828	1.742175	2.303572
ENSG00000136026	1.178983	1.769124	1.175311	2.253073	0.777618	1.333797	2.967913	2.812375	2.476483	2.358563	2.646571	3.675152
ENSG00000091039	0.998349	1.226966	2.364053	2.386251	1.454706	2.521586	1.445324	1.142031	0.840936	2.537152	0.860482	2.119206
ENSG00000031823	2.455406	2.018226	3.216556	2.694376	2.231433	1.719314	3.672516	2.512476	1.378964	4.927768	2.725266	3.24999
ENSG00000282508	1.740869	1.295435	1.398499	0.777593	2.088043	0.396784	2.00282	0.495175	0.720996	1.504694	1.49409	3.421837
ENSG00000063245	1.584762	1.706333	1.308572	1.071009	1.028005	2.103683	2.562073	1.634147	1.072924	2.828918	2.785381	4.26456
ENSG00000102901	1.673215	2.010233	3.675554	4.196971	2.893686	2.361311	2.816586	2.590292	2.377408	4.176579	2.20067	5.159518
ENSG00000125534	0.953666	0.89011	0.983037	1.575742	0.79944	1.121513	2.122905	3.763877	3.019772	2.597898	3.12519	1.309519
ENSG00000141503	0.840172	1.175108	2.87646	1.575815	0.751097	1.598668	3.130353	0.884998	0.861603	1.822248	2.027523	2.080244
ENSG00000270580	0.140737	0.274582	0.267957	1.513597	0.048578	1.5453	0.812723	0.932062	1.462895	0.922892	0	1.035826
ENSG00000106009	1.153726	1.709462	1.97858	2.096168	0.904061	1.443123	3.135119	1.133117	1.194945	2.443733	2.441087	1.833049
ENSG00000164576	1.178647	1.307327	2.403844	2.327023	0.565849	1.168879	2.143086	0.873988	0.949643	2.594412	1.896243	2.005665
ENSG00000010810	2.130112	1.344314	5.632414	1.490554	0.987345	2.155496	2.566412	1.376152	0.937557	5.171554	0.513934	1.214401
ENSG00000060339	1.505261	0.686705	2.390903	0.963656	0.598214	0.271696	0.975059	0.078197	0.187847	1.210933	0	1.781893
ENSG00000204859	1.143129	1.836719	1.53513	2.703259	0.91474	1.4158	2.333618	0.988932	1.188269	1.854493	2.827761	3.407243
ENSG00000185825	1.316434	3.026991	3.193043	2.957468	1.19735	2.734421	2.856362	1.578422	1.378693	2.022661	2.260035	2.535731
ENSG00000184840	1.554861	2.452388	1.869011	1.297092	0.900054	2.545496	3.990829	0.399563	1.09816	1.630552	1.335786	3.158975
ENSG00000276900	0.699773	3.112012	1.668024	1.774503	0.927631	1.311264	0.902331	1.688321	0.38023	2.114293	1.63873	4.46887
ENSG00000115216	1.768979	2.731171	4.152922	2.114305	0.873481	2.26636	2.955386	1.503806	0.899775	4.390622	2.714938	2.623884
ENSG00000153815	2.466286	2.740497	3.792023	2.962229	2.766463	2.004882	4.694819	2.4882	1.174156	5.366499	2.890306	4.684962
ENSG00000109016	0.872141	2.299729	2.794468	1.589417	0.611429	1.522515	1.363818	0.941283	0.828838	2.373274	1.122279	2.383476
ENSG00000162298	0.986152	1.232506	1.71499	1.99898	0.596638	2.949023	2.305116	0.630798	0.815573	1.694648	2.220253	1.24066
ENSG00000185963	0.806853	1.405769	1.63894	1.760125	0.813509	1.326486	2.103953	0.573377	0.936699	2.257106	2.120106	3.752899
ENSG00000255031	1.159552	1.689703	2.470533	2.37428	1.372067	1.438549	2.308129	1.592206	2.495007	3.200404	2.15678	3.854455
ENSG00000099949	1.404649	1.898366	1.788872	2.633447	0.917569	1.402882	3.078079	1.12057	0.67173	2.613889	2.302805	1.91525
ENSG00000198964	1.145174	2.235921	2.114908	2.412528	0.767183	1.257091	0.947586	0.640354	0.72836	2.790285	1.420589	1.673572
ENSG00000131236	1.879835	2.904672	6.263684	2.391885	1.561841	3.309939	2.218098	1.145324	1.287742	1.722583	2.435014	2.796995
ENSG00000239665	1.217307	0.755652	1.450304	1.596604	0.729951	1.650204	1.69052	0.293983	0.440641	3.813628	0.704003	2.081726
ENSG00000108100	0.804127	1.293619	3.651036	0.716202	0.515748	1.56211	1.560859	0.617082	0.552532	2.734773	1.313591	1.895207
ENSG00000039523	1.504299	2.585788	2.446502	2.064559	1.141905	1.442911	3.484588	2.011233	1.737803	3.209402	2.892134	2.797187
ENSG00000160993	1.547219	1.072954	2.059242	1.581323	0.87387	0.942988	1.673402	0.620702	1.007328	3.979192	2.355415	2.616213
ENSG00000170852	1.237345	1.133876	2.318993	3.331483	0.931341	2.284401	1.801064	1.007874	1.367165	2.716402	1.106741	2.184636
ENSG00000100796	3.068006	1.737305	3.492496	1.463726	1.412226	2.389236	2.428264	1.468283	0.98982	3.094471	0.810705	1.903442
ENSG00000156304	0.987682	0.53076	2.13502	1.422173	0.459182	2.578147	1.138876	2.042247	0.469884	1.699896	1.706684	0.865947
ENSG00000181704	1.934825	0.931135	1.737962	19.548521	0.759476	0.845965	7.63436	0.833639	0.256918	1.749863	9.042852	0.177942
ENSG00000269609	1.505728	2.486086	3.737466	2.852166	1.70147	2.3627	4.04389	1.296658	0.673357	1.804447	2.317643	2.724517
ENSG00000181381	3.110344	2.023707	2.416545	5.809947	2.067473	1.708731	1.623982	1.164305	1.028588	1.609224	1.243067	5.584593
ENSG00000170873	2.530397	1.050502	3.130693	2.157078	1.899111	1.833766	3.129343	1.357154	0.347267	6.085268	1.38581	1.633702
ENSG00000272501	2.144855	2.753216	2.964129	1.580989	2.054079	1.306802	2.435394	1.131975	1.390333	2.315605	2.7478	4.283803
ENSG00000175215	0.803861	2.084295	1.851634	2.399459	1.115607	1.227284	2.021851	0.865975	1.139368	2.176278	2.196663	10.650981
ENSG00000100425	0.608303	1.356598	1.589341	1.864801	0.834428	0.931108	2.711317	1.05648	0.556534	2.608301	1.962815	2.102757
ENSG00000198952	1.657875	2.601507	2.842183	1.141171	0.830281	1.151499	1.261172	0.924335	0.617711	2.9614	2.017574	2.072861
ENSG00000181788	0.122713	0.459927	4.413159	0.293625	0.19034	1.969783	0.240725	2.107622	1.024207	1.657957	3.766579	0.247769
ENSG00000198563	1.956623	5.511441	6.585722	4.787573	4.459186	5.271478	5.825241	3.386195	2.201458	5.426434	5.598751	5.958393
ENSG00000275162	0.414995	0.657619	1.803457	1.729671	0.779369	0.344608	1.159342	0.965863	0.806211	1.585326	2.014307	2.064828
ENSG00000269220	1.437528	0.152409	2.375372	0.655164	0.07991	0.116027	0.205901	1.005247	1.600186	3.49118	0.707296	0.729359
ENSG00000260417	1.265225	1.237613	2.210273	2.157459	1.17145	0.752494	1.794295	1.405975	0.740201	2.646002	2.537659	3.509294
ENSG00000177697	0.317449	1.271397	3.444482	5.832571	0.754113	0.803562	3.90033	0.635802	0.827378	8.808045	1.940888	0.849245
ENSG00000134684	2.439061	0.860904	2.18474	1.999524	0.973781	1.411551	3.54123	1.352266	0.891705	4.199504	1.930337	2.050024
ENSG00000067836	3.952379	1.754277	1.828604	1.959898	1.820484	2.524903	2.037234	2.429181	2.715747	4.162645	2.831857	3.570084
ENSG00000101940	1.309138	2.582994	2.65652	2.546021	2.45813	3.260805	5.429502	2.095244	4.807111	2.304274	7.253574	6.258678
ENSG00000196329	2.353815	2.184793	3.986226	2.944017	0.868752	2.272322	2.224493	1.487101	0.270835	3.262533	2.200593	1.773203
ENSG00000160216	1.313795	2.179924	3.899679	1.977356	2.338628	1.910376	4.889205	2.345538	1.496601	6.99033	2.232757	3.541883
ENSG00000083444	0.910577	1.523716	1.648593	1.051446	0.621686	0.390082	1.785292	0.38314	0.475955	2.192282	1.595299	2.624217
ENSG00000166377	2.346551	1.365632	1.753023	2.6348	1.977692	1.911684	2.750837	1.183045	0.714893	3.269323	1.033351	1.597372
ENSG00000090615	1.075309	1.045833	1.873463	1.692093	1.22651	2.786577	2.375683	1.602009	0.589094	2.236154	1.503418	2.856223
ENSG00000197858	2.879021	3.954127	3.723212	4.764424	3.545823	2.562685	4.270281	2.167379	2.463995	3.325842	2.665627	2.668759
ENSG00000136878	3.523096	3.436395	4.204782	2.894665	2.72934	1.974599	4.172276	3.779927	5.505979	4.416591	3.144291	3.693686
ENSG00000144635	0.983983	2.784474	2.389335	1.077458	1.12624	1.726144	1.577441	0.75206	0.722835	1.643859	1.75261	2.472923
ENSG00000036257	1.15131	1.022076	3.147829	1.649501	0.481942	2.04931	1.857638	0.635856	0.877633	3.34354	0.806081	1.963813
ENSG00000103502	1.58501	1.352389	1.181711	1.666297	1.892398	1.80181	3.189861	2.202614	3.205754	2.991909	2.364451	2.818572
ENSG00000062485	1.577727	2.483203	3.095245	1.441317	1.119029	1.503325	2.499209	0.401338	1.022137	2.301388	0.903335	1.630201
ENSG00000074054	1.597984	1.026862	3.00649	1.26112	0.963996	1.789623	2.655	0.740083	0.533591	3.52902	1.224373	2.393845
ENSG00000204843	2.441162	2.705483	2.474576	2.095437	1.873142	1.433564	3.339401	1.007594	0.850175	4.762324	2.848579	1.694447
ENSG00000147459	2.910055	2.162708	6.968675	2.881424	1.741072	2.157281	3.270309	1.930726	2.115811	4.917903	1.959404	5.191174
ENSG00000052841	1.934514	1.116691	2.597763	1.968486	0.781419	2.814554	2.256874	1.996793	0.497448	5.018603	1.863813	1.44412
ENSG00000177406	1.651549	2.059823	1.213047	2.373228	0.730833	3.144147	2.643916	1.628703	1.54361	2.457095	2.694235	6.784319
ENSG00000103194	1.245345	0.739401	3.148608	2.14965	0.696128	1.481215	2.200679	0.995761	0.379508	3.644778	0.392189	0.942365
ENSG00000068120	0.927401	1.176452	2.163641	1.961126	0.78681	1.394689	1.938192	0.439759	0.733173	1.338161	3.176899	1.774151
ENSG00000080822	2.342954	1.45658	3.581095	3.151626	1.575621	2.872176	2.475908	1.5234	0.877101	2.493282	1.787627	1.385826
ENSG00000158545	1.972337	1.752227	2.358348	1.878453	1.208514	1.173225	2.607127	1.617586	0.976737	2.747265	1.837783	4.244989
ENSG00000130787	1.18156	1.828523	2.063376	3.629837	1.207151	1.518042	2.981896	1.015268	0.866994	3.102354	2.858326	1.454842
ENSG00000270195	1.437144	1.300966	2.291031	1.270744	0.902646	1.033112	1.656451	0.450733	0.685922	2.695932	2.36909	2.571939
ENSG00000133246	1.549693	1.792614	3.426453	1.266959	1.112892	2.058507	4.144865	1.694953	1.434645	3.759703	2.096866	4.607638
ENSG00000227057	1.209434	1.903314	2.810743	2.945358	1.357586	1.027092	3.078157	1.406299	1.599627	2.889256	1.870399	1.844792
ENSG00000171606	1.49402	1.722731	2.191498	2.125218	0.832766	1.968016	2.640952	0.967079	0.622954	3.928301	1.599587	3.139966
ENSG00000110906	1.162695	1.258791	2.640865	2.330216	1.04854	1.578648	2.817554	1.24892	0.706079	2.563306	0.9004	2.046829
ENSG00000005206	1.088369	1.865582	1.705772	1.56625	1.092203	0.544615	3.754783	1.009001	1.296695	2.877025	2.55778	2.23465
ENSG00000127415	0.621489	1.195462	2.091001	1.998078	0.702917	0.896377	2.512286	1.270782	0.700055	0.921288	2.271222	2.38516
ENSG00000145675	1.619485	0.645989	3.60028	1.23749	1.182404	1.169472	1.90986	1.354941	0.765535	3.417802	0.541866	3.505826
ENSG00000158825	1.922569	1.704704	1.940989	2.333322	1.508673	1.574871	2.483815	0.722352	1.130171	2.568376	1.189062	5.264634
ENSG00000188603	1.235532	1.369149	1.713023	2.093761	0.942246	2.109604	2.285513	0.85592	0.823206	2.512832	2.250116	3.798644
ENSG00000158555	2.291742	2.081004	2.461802	2.284384	1.836941	1.399658	2.599818	3.313504	4.209651	4.735611	4.067573	2.724362
ENSG00000101608	2.13911	2.38351	3.766653	3.512402	0.894639	2.32546	2.714805	1.335893	0.391744	2.952976	3.279187	2.962777
ENSG00000131504	2.770582	2.001918	3.702629	1.979076	1.21115	2.615404	2.433391	1.806062	1.221952	2.808343	1.29334	3.247404
ENSG00000086730	1.125887	1.195987	1.726627	1.738501	0.848339	1.237181	2.803271	2.251255	0.697268	2.88124	2.098324	3.787073
ENSG00000131558	1.335048	1.557932	4.30199	1.642359	1.161222	2.677084	2.733658	0.697255	1.043968	3.475918	1.383066	2.186939
ENSG00000070423	0.702557	1.630661	1.162008	1.565633	0.758876	0.722771	2.116249	1.157682	0.761138	2.247866	1.994461	1.500768
ENSG00000178952	3.151319	0.682071	3.7031	3.424709	0.665469	0.894724	1.149196	0.361137	0.457399	1.11608	5.706841	1.201245
ENSG00000117523	1.289214	0.738898	3.529538	2.762663	2.072172	1.1829	2.016336	1.013632	0.536256	1.857517	0.990919	2.273297
ENSG00000126581	2.641492	3.18366	4.117604	3.053462	2.352152	2.609003	3.448065	2.451737	2.09297	5.117065	3.149087	4.265954
ENSG00000148444	0.814522	0.461639	2.185051	2.20681	1.228027	1.470461	1.115999	0.333748	0.439928	1.603283	2.781326	1.133046
ENSG00000140943	2.430265	1.693659	3.021547	2.222095	1.411394	2.024499	4.197297	1.89763	0.886017	4.205564	2.550892	1.408045
ENSG00000125970	1.202618	2.02155	2.68056	2.148821	1.497845	1.554452	2.810332	0.701976	1.2332	3.534851	1.438347	3.108615
ENSG00000075914	0.710159	0.955835	2.591157	1.525925	0.429234	1.271706	1.911681	0.530466	0.339779	2.095836	0.425179	1.143097
ENSG00000133835	1.666929	1.41086	2.550035	1.282977	1.755934	1.126338	2.482202	2.203968	0.452962	2.138366	2.614468	2.947967
ENSG00000109111	0.942975	1.56677	2.654155	1.668185	1.100858	1.822679	2.097088	0.866777	0.52399	3.147303	0.995149	1.961572
ENSG00000135631	1.580627	0.888331	0.554734	1.505247	0.186384	0.788063	1.240234	0.335196	0.289535	0.189905	1.478304	1.427782
ENSG00000123144	1.57905	0.925099	0.429319	1.680312	0.853133	0.241257	0.973323	0.331574	0.63738	1.001449	2.012359	1.718917
ENSG00000276550	0.854653	0.411491	0.636192	0.653571	1.393216	2.619937	0.289568	1.914033	0.168301	3.04038	2.902599	0.203498
ENSG00000229314	1.290055	1.861665	2.462445	1.699579	1.152485	1.275895	3.112643	1.020786	0.910054	3.522605	1.609269	4.173828
ENSG00000142188	1.568409	1.385437	1.733093	2.646476	1.501041	1.731427	2.584772	0.927858	0.94395	2.528852	2.002416	3.092244
ENSG00000276791	0.879608	2.56923	1.722417	2.378282	1.077322	2.18944	2.329308	0.798445	1.269154	1.565007	2.859253	2.477522
ENSG00000197694	3.899628	4.696173	6.638934	4.38065	3.93372	4.022531	7.135149	3.760626	2.661369	10.124945	4.41397	5.187659
ENSG00000102974	1.834932	1.606136	1.882253	1.426678	0.429771	0.431643	2.027299	2.662644	0.302182	2.567791	1.286185	2.419337
ENSG00000149564	0.549999	1.184123	1.194919	2.540023	1.09966	0.696168	2.489154	0.148365	2.025813	1.057145	1.468835	2.409555
ENSG00000184381	0.879036	1.526736	1.907361	2.893956	1.276126	1.517503	2.776451	2.188844	1.705751	1.204179	3.135288	3.547602
ENSG00000155463	3.08692	3.556576	4.134193	4.749151	3.202222	3.707594	3.621782	2.776648	2.723783	6.957524	4.219633	4.856353
ENSG00000133858	2.436587	1.339106	3.057878	1.661958	1.303952	1.906822	2.026004	0.774812	0.592942	3.039083	1.3212	2.614366
ENSG00000008952	1.312565	0.490996	1.403937	2.463967	1.091295	2.231077	0.812242	2.095145	1.944264	1.451313	1.357152	3.150664
ENSG00000168785	3.388605	3.109983	2.2614	13.464093	0.777142	1.129473	1.921056	1.74535	0.324676	1.168451	1.285213	1.408714
ENSG00000141562	2.157818	2.574231	2.757493	2.891398	1.206471	3.204014	2.17231	0.904871	1.759826	3.956179	1.960147	4.151945
ENSG00000124224	1.165645	0.573375	2.289867	1.309738	0.268417	1.5552	1.712718	0.136186	0.578165	1.474879	0.069544	1.11642
ENSG00000102317	2.159359	5.127124	2.645339	3.820596	1.905248	2.465923	3.411047	1.396652	2.474822	2.964136	2.084467	3.580218
ENSG00000070540	1.40739	1.477385	2.347608	1.698041	2.535814	1.216911	1.573275	2.347048	1.380629	3.268469	0.818822	2.349872
ENSG00000186854	1.586625	1.500751	4.000867	2.0482	1.34366	0.662832	3.536999	0.918435	0.578457	3.021669	1.794061	1.940568
ENSG00000108604	1.343565	1.895093	1.926025	2.030364	1.463379	2.093942	2.510279	1.183648	1.381146	3.116871	2.854559	3.222663
ENSG00000054267	1.463854	0.966838	3.302422	1.701562	1.222243	1.953371	3.25303	1.069527	0.57238	4.034517	1.409621	3.602145
ENSG00000157601	1.476786	1.533925	5.062105	3.449523	0.759141	0.868164	1.883263	1.25504	1.015571	3.26161	1.055686	2.423335
ENSG00000224152	0.395982	1.417027	1.093282	1.726313	2.003294	0.599696	0.82407	0.577946	1.247978	1.980637	1.062373	5.981682
ENSG00000136059	1.055152	2.001673	1.87646	2.053875	1.175218	0.798608	3.15011	0.917981	0.144705	2.301404	2.081844	1.937095
ENSG00000152818	1.958814	0.937454	3.118095	1.336676	0.83431	1.456861	2.320725	0.504023	1.152406	3.24582	1.061349	2.189541
ENSG00000110077	3.426528	2.528536	3.229032	3.652976	2.192021	4.670075	3.32816	1.909363	1.2629	3.430784	1.27307	3.601438
ENSG00000198771	1.457941	1.549939	3.333301	0.240558	0.79081	0.367398	1.965709	0.934131	0.309752	0.882501	0.119674	0.396064
ENSG00000117625	2.854422	2.817261	3.543954	3.314753	2.734779	1.999484	1.830438	2.201471	3.415184	3.823348	3.747628	6.051122
ENSG00000214021	1.358156	2.925064	3.436456	2.269705	1.724661	2.19795	2.474813	2.716436	1.590738	3.91275	1.828424	2.941655
ENSG00000153147	0.897211	0.382887	1.151451	1.210966	1.519335	0.049091	0.882214	0.302376	0.022984	0.993997	1.516555	1.503699
ENSG00000147050	0.374475	1.617686	2.001611	1.519729	1.246097	2.432358	2.389481	0.880887	2.018075	0.955543	0.674857	0.94851
ENSG00000213923	1.000634	1.073352	2.031231	1.650214	0.65037	1.588633	1.725398	0.979681	0.826518	2.800749	2.192976	1.849909
ENSG00000125089	1.364961	2.840834	2.69835	2.436565	1.801898	2.487996	3.672527	2.035304	1.608035	3.182782	3.154855	2.552155
ENSG00000164535	1.500353	2.114279	2.759212	2.334603	0.769748	1.426085	2.735359	0.658405	1.187243	2.544795	1.691153	2.369404
ENSG00000082258	1.598743	0.739431	1.926337	1.371758	0.608559	1.743227	1.214769	0.111385	0.542338	1.052788	0.194896	2.065624
ENSG00000152234	1.869267	1.524624	3.171168	1.670683	0.777915	1.850207	1.173085	0.918972	0.490412	2.854169	1.536435	2.654603
ENSG00000060069	1.358922	2.123497	2.420509	1.633218	1.00888	1.795569	3.348819	1.402231	0.772267	4.444283	1.411105	2.946358
ENSG00000157823	0.841266	1.412117	3.026597	2.114187	0.749646	1.634278	1.844521	1.138263	1.000178	2.301077	0.754073	1.693791
ENSG00000205744	2.2464	1.616425	1.700769	2.64291	1.019129	1.354015	4.506081	1.431593	0.950558	2.949479	2.467828	2.026708
ENSG00000186185	1.147492	1.099877	1.014465	1.998675	0.453753	0.116806	0.784491	0.865996	0	0.11489	1.874758	1.567208
ENSG00000148343	1.110098	2.89902	2.602477	3.46262	2.056988	1.746123	4.53028	2.851976	1.985337	3.064407	3.382428	3.399384
ENSG00000178381	1.091874	2.082818	1.391334	1.548593	0.840473	1.822135	1.569454	0.971833	0.682594	2.15844	3.264443	2.524558
ENSG00000198604	1.408397	1.422279	3.239609	1.665823	1.565363	2.329713	2.216913	1.303566	0.277179	3.055872	1.107199	2.735585
ENSG00000122390	1.240921	1.473172	2.666657	1.442385	1.098392	0.908414	2.476105	1.297778	0.83183	3.086664	2.338132	2.018092
ENSG00000116350	1.138852	0.789785	2.212512	0.806694	0.530461	1.508536	2.019045	0.399094	0.239841	2.738838	0.722705	2.401281
ENSG00000177728	2.480217	2.953455	3.040369	3.729295	2.463622	3.132509	3.572788	2.901562	2.139057	3.629449	3.995341	1.552584
ENSG00000168385	1.261117	0.851789	2.537128	1.830678	1.029817	1.414301	2.017165	0.295501	0.721924	1.956115	0.899639	2.153062
ENSG00000174839	2.016989	0.691074	1.649205	2.423303	1.502176	2.610443	1.121149	0.657873	1.064267	0.747833	1.605762	2.171662
ENSG00000143543	1.53012	0.608528	0.822674	1.339517	0.687059	2.112448	2.488427	1.011118	2.412583	1.277359	2.360589	1.267626
ENSG00000100664	1.815511	1.896118	2.789776	2.322562	1.703432	3.017748	3.151773	2.033491	2.370868	4.061337	1.501843	2.922531
ENSG00000063854	2.123348	2.187193	1.660879	1.780881	1.986022	1.365492	3.128578	2.361109	3.373704	2.996984	2.476729	4.33566
ENSG00000168175	0.236329	1.087437	1.795826	0.14702	0.141696	0.469218	0.38255	0.926473	0.142434	2.935832	1.634315	2.508111
ENSG00000100429	2.785747	4.489063	4.172545	4.174572	2.690114	3.329664	5.107186	3.766113	2.583714	4.559091	4.217034	4.872275
ENSG00000196189	2.228701	1.784601	2.476402	1.968796	1.238703	1.416937	7.288234	0.56273	1.674406	4.777554	2.410151	4.614333
ENSG00000284428	2.346578	1.648198	2.996954	1.709473	1.258828	1.25277	3.008022	1.240719	0.503759	3.947256	0.682199	1.381117
ENSG00000213145	3.325704	2.524969	3.133515	2.982882	2.146777	2.351506	3.797547	2.028654	1.414501	2.69268	4.96176	1.715578
ENSG00000198223	1.318405	1.643586	2.137182	2.526633	1.418837	1.616315	2.42219	0.874798	1.404435	2.640782	2.519922	3.864922
ENSG00000105404	3.568223	4.182351	3.714638	2.868196	2.92993	2.246646	3.179631	4.067524	2.884276	5.529947	2.776359	4.430443
ENSG00000065978	1.775153	0.609798	1.793682	0.846552	0.981418	0.206853	2.084851	1.56049	1.433136	2.279981	2.360467	2.158756
ENSG00000131966	1.527953	2.215776	4.209292	2.751886	1.875837	2.30123	1.649354	2.506374	1.588533	2.871166	1.929715	3.765656
ENSG00000111801	2.221571	2.194684	4.744024	2.396575	1.50995	2.393637	2.611948	0.717025	0.659094	3.840182	1.327087	2.209992
ENSG00000132153	0.861253	1.402164	2.175416	2.20553	1.233333	1.830008	2.755845	1.233548	1.223946	2.334782	1.795967	2.410229
ENSG00000147439	0.384413	0.613096	1.038761	1.485022	2.486754	0.669912	2.410331	0.187899	0.935036	1.741707	0.502413	4.211646
ENSG00000113916	1.778186	2.346059	4.778045	2.695651	1.019536	2.395607	1.605492	1.275534	1.792611	5.144601	1.595959	6.32683
ENSG00000105520	0.479763	1.11675	2.065659	1.570283	0.867547	0.580124	2.333162	1.099641	0.849631	1.705297	1.948602	4.00524
ENSG00000103569	0.80161	1.269296	2.873585	1.954822	1.196103	1.727856	0.959015	0.530763	0.570412	1.587443	0.629138	3.39295
ENSG00000117139	2.458399	1.922282	2.572251	1.755931	1.551049	3.960979	3.104323	1.26634	2.068849	5.528556	2.317679	2.484274
ENSG00000228382	1.538065	0.949735	1.694968	2.290824	0.6072	1.12708	2.325852	1.248965	0.739434	2.532585	1.014915	2.134272
ENSG00000154370	0.438871	1.279191	1.274476	1.236499	0.54664	0.742083	1.446625	0.627025	0.338922	1.987115	1.313808	1.839693
ENSG00000152270	1.350838	1.32398	2.698605	1.704398	1.058166	3.089191	2.146763	0.919859	1.038265	2.452522	1.266285	2.191802
ENSG00000147894	1.41427	1.360786	2.878648	2.062863	1.250923	4.231682	1.704337	0.639111	0.966368	2.571393	1.325702	2.410192
ENSG00000114867	1.02503	1.392275	1.586227	1.781592	0.827016	1.591735	2.121407	0.641384	0.942987	2.961059	2.430966	1.493025
ENSG00000178607	1.727736	2.085869	2.668339	1.857189	1.487375	3.314934	2.580906	0.923859	0.854608	3.798031	1.64387	2.01605
ENSG00000124782	1.33185	1.167408	2.687741	0.92449	0.486038	1.134939	2.149785	0.723264	0.415731	2.864338	0.478302	1.236489
ENSG00000170035	1.106407	0.131518	1.065224	0.81433	0.334805	1.427778	0.991257	1.779897	0.207482	1.377642	0.297884	1.898411
ENSG00000285756	1.227631	3.176095	3.725057	0.929132	4.550747	1.228788	2.491173	1.054213	0.434808	2.711995	1.16095	1.073906
ENSG00000110955	1.190332	1.672299	1.402119	1.849437	0.841492	3.404075	0.936905	1.55062	0.754832	2.281264	1.792088	2.407963
ENSG00000117305	1.584685	0.433319	2.209579	1.461175	1.061647	0.871648	2.041208	0.48767	0.1881	1.760624	0.770537	1.193224
ENSG00000244491	2.735517	4.20007	3.222685	0.50895	0.137108	0.352635	1.087158	0.153175	0.224322	0.829372	0.892345	0.83717
ENSG00000172053	3.645486	3.689824	4.471338	6.552761	2.34419	3.655679	3.963439	1.939767	1.013325	5.398873	3.535516	3.889239
ENSG00000100422	0.878024	2.407598	1.529844	1.815703	0.914984	1.374427	3.516782	0.900056	1.055709	3.674344	1.165426	2.532888
ENSG00000182768	2.604036	1.256232	2.260299	1.337646	2.260938	3.494412	1.80174	4.074793	2.890714	2.012091	2.647468	3.239327
ENSG00000156675	1.085182	1.70437	2.358472	1.40556	0.928074	1.113144	2.499263	1.082164	0.911182	2.17013	1.762314	2.390174
ENSG00000130638	1.151929	2.485574	1.932359	1.816269	0.754335	0.798448	2.668055	0.470667	0.710475	1.488746	1.811681	0.977228
ENSG00000130177	1.927075	1.626185	3.048699	1.286304	1.506109	2.530152	2.142495	2.028241	0.736362	3.789817	0.81797	1.179355
ENSG00000203896	0.711259	1.441137	1.550529	2.65146	0.60498	2.034896	2.476966	0.9475	0.987912	2.220006	1.90879	1.283386
ENSG00000157450	1.835346	0.673747	2.211846	2.001419	0.447781	1.908245	0.96146	0.886278	0.669268	2.019926	1.241153	0.869446
ENSG00000176476	0.523883	0.910159	1.28402	1.878973	0.58483	0.672763	1.747868	0.882642	0.408817	2.033483	2.088047	1.555648
ENSG00000167207	0.06818	0.882336	3.503388	2.914254	0.114819	0.176749	0.655948	0.418567	0.227099	2.408079	0.932551	0.832279
ENSG00000072310	1.204585	2.249193	2.96349	2.285998	0.893963	1.66516	3.713904	2.419098	2.346938	2.885723	2.771485	6.377535
ENSG00000132591	2.915359	1.121403	2.015979	2.0867	0.337523	1.256186	0.876679	0.855814	0.363776	3.130398	1.181085	0.903513
ENSG00000135604	0.396108	2.648618	1.250238	0.468422	0.691718	0.39253	1.098739	1.550203	1.551296	0.962228	0.36454	1.703051
ENSG00000160201	1.495795	1.226603	2.713461	1.660672	1.03356	2.39129	1.911475	0.683581	0.934916	3.111777	1.68168	2.036589
ENSG00000147684	0.679687	0.333074	2.396463	0.930712	0.5995	0.66672	1.679022	0.811079	0.326734	2.768364	1.816413	2.620905
ENSG00000138029	3.151501	0.397708	2.866827	1.513118	1.126091	1.936882	1.362126	1.453738	0.436931	2.11034	1.275016	3.802409
ENSG00000261471	0.7782	2.316716	1.724907	1.805727	0.913258	1.33209	1.697649	1.026446	1.23749	2.378559	1.777846	4.287817
ENSG00000141401	1.851047	1.879181	3.370919	2.814762	1.335509	2.724001	3.171587	1.735755	1.480863	3.880798	1.897798	2.731724
ENSG00000171700	1.03582	1.095682	1.511996	1.17471	1.261776	0.570668	1.648736	0.53152	0.481699	3.540518	3.393867	2.07243
ENSG00000074706	1.754264	0.677869	2.137286	1.374928	0.749239	1.555061	1.814648	0.466122	0.189119	1.855423	0.997655	0.749807
ENSG00000163636	1.343688	1.320443	3.77609	1.761643	0.845914	2.010828	1.811052	0.935877	0.769599	2.953658	1.421244	3.885658
ENSG00000054282	1.540576	0.523498	1.724464	0.85096	2.545918	1.397535	0.568016	1.042912	0.277681	1.377867	0.649732	3.660392
ENSG00000133612	0.66959	2.183106	2.341726	2.583123	1.26035	1.722358	4.366587	1.72779	1.232901	3.313371	2.677624	2.427783
ENSG00000085832	2.509201	2.158725	3.822845	3.538808	2.491356	2.428356	2.087027	1.687504	0.871957	2.420438	1.575352	5.179813
ENSG00000002822	0.900831	1.295447	1.930116	1.844281	0.377849	0.939294	2.425566	0.770055	0.606797	3.194372	1.19516	1.537399
ENSG00000136504	1.838715	0.635339	2.584396	1.232477	0.707964	2.739088	2.089704	0.955843	0.575066	2.625443	0.539276	0.890058
ENSG00000236194	1.147178	0.761524	2.409145	1.360333	0.752354	2.443392	1.73935	0.715605	0.538608	2.803263	0.718166	2.647308
ENSG00000178057	2.124211	2.621269	1.973994	3.292011	1.618763	2.830491	3.197698	1.829085	2.678144	3.129824	4.759789	2.158287
ENSG00000141736	0.821731	1.320061	0.320577	2.083634	1.319455	0.195289	0.955764	1.702371	0.244872	1.634524	1.866084	0.628919
ENSG00000143575	2.076426	1.556833	2.003918	3.5935	0.235146	1.649738	1.290318	1.049516	1.907899	2.548607	2.43652	2.998405
ENSG00000085662	1.355703	2.19162	2.439969	1.495952	1.303892	2.079527	3.196364	1.006879	0.584688	2.5814	1.525353	1.325756
ENSG00000072364	1.596347	1.611731	1.886623	0.574445	0.402174	0.348229	0.603002	0.936656	0.071867	2.500186	0.85981	1.42074
ENSG00000061987	1.806841	1.625223	1.856604	0.708519	0.831281	2.364144	1.923274	1.066715	0.777788	2.694266	0.834309	1.112464
ENSG00000106144	1.825561	0.456863	2.872132	1.19656	0.704668	1.165264	1.761834	1.437185	0.690454	1.909049	0.371722	1.126693
ENSG00000115652	1.603721	0.807518	3.675933	1.223145	0.31694	0.872301	1.799708	1.109292	0.407826	3.678201	0.270669	1.43553
ENSG00000163719	1.377553	2.047829	2.781387	2.17877	1.373993	2.022452	3.932944	1.748178	1.714815	4.658186	2.5159	3.924068
ENSG00000100416	1.56996	1.426803	2.424768	1.943362	0.559984	1.966414	3.440467	1.213877	1.412578	3.67691	2.230259	2.577281
ENSG00000182934	1.593715	2.01711	4.064425	2.304866	1.373399	2.774954	2.018533	0.974395	1.627371	3.29089	1.867812	3.134763
ENSG00000171298	1.741072	1.367327	2.207566	4.092623	1.403407	2.435712	6.242005	0.616479	1.158435	2.013118	1.489465	5.606251
ENSG00000272079	0.974623	1.411777	1.873944	2.276483	1.074102	1.63023	1.876294	1.10382	1.5378	2.295784	2.853538	3.862048
ENSG00000158552	2.208683	2.563942	1.00445	1.092042	0.616864	0.596376	3.396036	1.995912	0.642628	0.972429	1.222518	1.683946
ENSG00000114416	1.587214	1.519917	2.682688	0.970867	1.480268	0.829223	2.037147	1.267194	0.425382	3.46149	1.278875	2.484301
ENSG00000075151	0.980137	0.774566	2.041528	1.4167	0.488597	0.24994	1.470747	0.159017	0.874338	2.176321	0.334209	0.738684
ENSG00000010295	1.785526	2.282892	2.424545	2.315101	1.309129	2.397969	2.934266	1.863069	1.342748	4.560136	2.643134	3.540219
ENSG00000089060	2.941159	2.405842	2.535979	2.484908	1.410376	1.961119	3.022649	1.343418	1.821231	4.045242	2.626891	3.401166
ENSG00000057608	1.362608	0.655683	1.558984	0.868294	0.207831	2.140501	1.275104	0.170584	0.200139	2.197503	0.684175	0.992649
ENSG00000188976	1.032907	0.844562	1.13792	3.213423	0.817379	1.372103	2.645214	0.707325	0.415682	1.767404	2.783978	3.209593
ENSG00000049245	1.041382	1.292958	1.041557	0.436584	1.056556	1.900762	2.228453	0.176859	0.60224	1.722413	0.803949	2.301328
ENSG00000185880	1.555425	2.476003	2.701562	2.293417	1.105103	1.94439	2.388129	1.133823	1.27792	2.613741	1.649363	3.21959
ENSG00000013561	0.967018	2.19763	0.797663	1.698237	2.29272	0.68755	0.376352	0.429615	0.175562	1.556868	0.897184	1.409899
ENSG00000123636	1.562671	1.763903	4.319579	1.09416	1.666856	2.151222	1.557577	0.879043	1.096016	4.116154	0.620769	3.485614
ENSG00000108175	1.297279	2.084138	2.252313	2.400572	1.322133	1.664412	2.607402	1.281082	1.615001	3.631961	2.380873	3.230012
ENSG00000054967	0.890989	1.464134	1.036128	1.848319	0.664712	2.093054	3.24224	1.698492	1.883122	1.946424	0.854562	3.574749
ENSG00000259448	0.387059	1.723444	1.498466	1.610571	1.73058	0.413376	0.461752	0.460165	1.051378	0.652732	1.874459	1.583389
ENSG00000068903	1.219933	2.286193	3.396406	0.394647	1.171546	0.978819	1.34052	1.726557	0.534869	1.888999	1.057922	2.305398
ENSG00000158828	2.220351	2.386594	2.475762	2.639191	3.301763	3.044424	3.265444	1.95914	1.364408	3.579693	2.615751	4.3658
ENSG00000140368	2.972274	4.44444	2.665949	2.221558	1.894576	1.361926	2.347933	1.517273	1.338859	3.035294	2.98521	3.032606
ENSG00000175137	2.657538	1.991255	2.963895	3.535225	2.260179	2.728945	3.313736	1.698842	1.557791	3.148926	3.11409	4.873233
ENSG00000182578	1.217206	0.921671	3.629168	2.146299	0.705812	1.492713	2.504981	1.24425	0.780026	2.498018	1.261415	1.70148
ENSG00000119801	1.961048	1.672859	1.983672	1.380021	0.892511	0.804531	1.281204	2.006482	0.963933	0.8971	1.461595	3.083258
ENSG00000164463	1.463417	1.005994	2.933534	0.715288	0.70347	1.626506	0.552421	0.863702	0.999853	3.347767	2.330351	3.966989
ENSG00000197386	1.648207	1.719307	3.397503	1.532493	0.815276	1.867499	3.751955	1.161032	0.506831	3.934173	1.380227	0.970573
ENSG00000257702	1.288722	1.263052	1.374521	1.765165	0.716467	0.853252	2.303236	0.648406	0.313704	2.410971	2.08137	1.012879
ENSG00000244187	1.752736	1.673813	1.610862	3.563137	1.426679	1.03103	2.509518	0.552851	0.388054	0.823322	2.079357	2.007547
ENSG00000114796	1.007221	1.217663	1.49875	1.533412	0.334945	0.838506	2.449036	0.195581	0.451373	3.161714	0.861744	0.69023
ENSG00000132359	1.542644	1.263642	2.086153	2.494662	0.684092	1.285536	2.072568	2.498834	1.688534	3.201121	1.337578	1.981643
ENSG00000164985	1.68223	0.682107	1.647392	1.979731	0.987836	0.657194	2.675245	0.930546	0.615001	1.840567	0.889762	1.84135
ENSG00000104946	2.560139	4.084421	2.649004	2.434925	3.135019	0.691702	2.685844	2.054838	2.725968	4.08404	3.321852	3.600489
ENSG00000164587	1.059797	2.104843	2.404763	1.965017	1.577494	3.042811	1.574332	0.555445	0.549482	3.795004	1.556063	1.293959
ENSG00000007047	0.280364	0.167584	1.931091	0.556721	0.697355	1.679675	0.746703	1.950832	1.128939	1.324581	0.271655	0.851995
ENSG00000260233	1.194325	1.452939	0.070154	1.143106	0.424729	1.343247	0.104437	0.166949	0.854793	1.148112	0.343581	0.09133
ENSG00000151090	1.382958	0.814186	1.857693	2.44521	1.37643	1.178757	0.678304	1.629575	0.700196	1.40325	0.327901	4.56844
ENSG00000278259	1.227992	2.233265	2.407084	2.197578	1.19315	1.700441	2.229408	1.275394	0.722988	3.337244	1.479508	1.154375
ENSG00000108559	1.896307	1.223366	1.802779	3.385744	1.309344	2.044339	2.411958	0.954414	2.247067	2.475195	1.744703	1.34681
ENSG00000114982	1.089048	0.942343	1.835774	0.7596	0.520534	2.00745	1.57333	1.613298	0.982175	2.197491	0.389117	1.055017
ENSG00000142405	0.877627	2.470749	1.283908	2.40221	0.860716	1.484809	1.695624	0.047046	1.293593	4.90093	1.171977	4.772244
ENSG00000278829	0.921472	0.451686	2.098891	1.144531	0.37392	1.351265	1.437229	0.539175	0.487114	2.67795	0.801725	2.325192
ENSG00000106052	2.246491	3.525276	1.266578	1.651178	2.659885	2.553948	0.878823	0.427868	0.999319	1.884361	1.146506	1.12777
ENSG00000103353	3.328357	0.58224	3.02183	1.171585	0.93085	1.265602	3.445774	0.815533	0.977341	3.740731	1.01027	3.05721
ENSG00000132680	1.082175	3.215668	2.372171	2.149357	1.454247	1.440873	1.629102	0.649168	0.953542	2.111732	0.902348	1.202454
ENSG00000124496	1.588835	1.383711	2.743772	1.258914	0.471003	1.791784	1.857832	0.616463	0.715216	2.850197	0.819641	1.553138
ENSG00000140749	1.740057	2.639652	3.128832	2.250344	2.021975	1.666326	3.530392	1.212478	1.602872	3.184999	1.184144	2.28303
ENSG00000164081	2.266114	1.474658	1.359413	2.672303	0.736574	0.364175	1.278322	0.977569	0.466297	2.228796	1.319375	0.824814
ENSG00000285796	0.657584	1.395847	0.999275	1.474093	0.686136	1.098663	1.850196	0.686031	0.487925	1.593622	1.879621	1.722152
ENSG00000231177	1.257893	1.93822	2.012063	1.468518	0.937823	1.511552	2.624138	0.978166	0.704329	4.249214	1.341571	2.129261
ENSG00000028528	0.985572	1.101778	2.415928	1.677627	0.879415	2.511232	2.760531	0.931085	0.880218	3.636859	1.28737	1.557422
ENSG00000153250	1.509162	1.009057	2.372397	1.301379	0.571875	1.438767	0.853099	0.649791	0.539021	2.172751	0.627436	1.701494
ENSG00000134333	1.954629	2.298138	3.42145	2.376342	1.917979	2.216689	2.95082	2.528446	0.765636	5.682478	1.691511	3.269302
ENSG00000006652	1.798773	0.766798	2.493066	1.344369	0.763025	1.402612	1.521351	0.555458	1.239621	3.516411	1.433295	2.746341
ENSG00000236287	0.941736	0.420316	1.15731	1.457255	0.199227	1.850935	2.035063	0.343303	0.590819	0.851961	0.223272	1.16797
ENSG00000105983	1.46343	1.310513	3.308507	2.128845	1.052246	3.159504	1.957765	1.15719	1.442647	2.567051	3.491249	1.539822
ENSG00000137845	1.008789	1.403966	1.824615	2.168678	0.443055	2.083471	1.118446	1.033456	0.795291	2.110745	0.98108	1.86417
ENSG00000005486	1.128258	1.680046	1.1052	1.139279	1.268962	0.606683	1.756975	1.049825	0.588616	1.975382	1.760145	2.087162
ENSG00000116691	2.098856	1.559294	3.18473	1.41002	1.522315	2.337836	2.832598	1.660552	2.168127	2.868054	2.010946	1.282521
ENSG00000125746	1.368036	1.823049	2.348717	2.639069	0.936164	1.945852	3.447315	1.320719	0.628243	2.446051	1.697562	1.519991
ENSG00000068796	0.497461	1.567994	2.344518	2.670266	1.316315	1.056727	2.369308	1.611816	0.803251	1.098365	2.084394	1.357808
ENSG00000102225	1.062322	1.360746	2.044646	2.157912	0.899988	0.972315	2.945053	1.706769	1.098007	1.598608	1.589089	3.366462
ENSG00000106392	0.90247	1.486042	2.728054	1.577771	0.450579	0.940344	1.072343	0.439866	0.459354	1.141732	0.641067	2.017705
ENSG00000214331	2.016723	1.701792	2.688413	2.475594	1.449399	1.706601	3.080622	1.558254	0.539545	5.209227	1.490217	3.329027
ENSG00000136044	1.575351	1.550603	1.646444	0.401069	0.609965	0.851069	2.20534	0.909707	0.413938	1.667757	1.869472	1.946274
ENSG00000104853	0.853659	1.263628	2.080112	1.324544	1.209958	1.941298	2.022898	0.708959	0.863909	2.323738	1.036424	3.772182
ENSG00000139083	0.684758	0.604403	2.297633	1.517049	0.864108	1.753152	1.677569	0.407245	0.68602	2.891769	0.879111	1.640634
ENSG00000108556	1.057427	1.415934	1.842379	1.467073	0.76731	0.697548	1.893114	0.969104	0.776541	2.675819	1.294607	2.247431
ENSG00000261804	1.449386	1.344287	2.124156	2.700047	1.937021	1.240933	1.308088	0.912755	0.30255	0.524696	1.864751	2.543898
ENSG00000062194	1.950297	0.926192	3.492737	1.307664	1.534617	0.383661	1.248755	1.530646	0.241178	2.821575	1.502957	2.615359
ENSG00000142512	1.617656	5.148433	1.597366	1.44702	1.29142	1.177743	1.073368	0.707295	0.947063	3.137632	2.160256	4.44169
ENSG00000177084	2.526128	2.907064	2.013542	2.602468	1.533545	2.049157	1.908236	2.093829	1.391308	2.752345	2.562729	1.480082
ENSG00000143321	4.042288	4.933849	4.080223	3.676154	1.03477	2.151579	1.362733	3.640051	4.304212	4.662018	4.981182	4.331112
ENSG00000110046	1.311878	1.9607	2.412943	2.866975	1.18684	1.392751	2.002355	1.488754	1.236262	2.017627	1.838989	4.435502
ENSG00000109670	1.096644	0.611729	1.611734	1.062888	0.328178	1.683961	1.443656	0.46306	0.592122	2.292798	0.849761	1.968275
ENSG00000233927	1.626511	6.652787	2.507106	2.861699	1.273741	2.011057	2.046573	3.798604	2.140235	1.540835	4.14775	1.9376
ENSG00000043143	1.324265	1.587011	2.453049	1.689758	1.107523	1.042452	2.755606	1.155509	0.656238	3.483699	1.992007	2.126325
ENSG00000118855	1.166521	1.082597	2.668212	1.840725	0.570358	1.833821	2.101346	0.783037	0.697679	2.260496	1.230735	1.791803
ENSG00000196233	1.239905	0.541527	2.433114	1.55982	0.396357	1.404239	1.023277	0.374893	0.395643	1.193644	0.446241	1.477572
ENSG00000108510	2.084368	0.826149	2.212667	1.104853	0.941951	1.570789	1.929699	1.017577	0.473052	2.098272	1.40685	1.578743
ENSG00000001631	1.785495	1.214288	1.69332	1.086513	1.739169	1.857605	0.721267	1.122316	0.613515	2.182505	1.247096	0.586529
ENSG00000156711	1.760302	1.590038	2.475139	1.771253	1.334401	2.47724	1.870848	1.554139	1.059264	3.559462	2.352164	5.180955
ENSG00000260793	1.07068	1.54049	0.740658	1.078764	0.904207	0.328668	1.681713	0.45647	0.522833	1.629553	1.674419	1.053479
ENSG00000169896	1.423411	1.535775	2.350683	2.243592	1.465091	1.760196	2.255093	1.226199	0.92437	3.389676	1.325534	3.194409
ENSG00000099956	1.757282	1.286758	2.56492	2.189689	0.808705	1.172422	3.014373	1.488538	0.373774	3.159727	1.595366	1.825163
ENSG00000109736	1.210116	2.470753	2.07215	1.95912	0.955709	1.751947	2.429705	1.485835	0.890254	2.502384	3.153052	3.591284
ENSG00000102081	1.091829	0.653066	1.85551	1.669252	0.816439	2.143416	1.35218	0.548942	0.907407	1.848697	0.94061	2.017144
[truncated: 3,001 more rows]
