# Supplementary material for: Identification of Key LncRNAs and Pathways in Prediabetes and Type 2 Diabetes Mellitus for Hypertriglyceridemia Patients Based on Weighted Gene Co-Expression Network Analysis
Source: Front Endocrinol (Lausanne). 2022 Jan 24;12:800123. doi: 10.3389/fendo.2021.800123 (PMC8818867; doi:10.3389/fendo.2021.800123)
Supplement: Supplementary file 1 [file DataSheet_1.zip › 800123raw data/800123raw data/Gene expression of each group/prediabetes vs control.txt]

	HTG_P_1	HTG_P_2	HTG_P_3	HTG_P_4	HTG_P_5	HTG_P_6	HTG_N_1	HTG_N_2	HTG_N_3	HTG_N_4	HTG_N_5	HTG_N_6
ENSG00000244734	422.668793	594.646057	433.781433	144.906281	300.562286	76.086487	405.815369	128.37822	161.161957	729.730347	1009.661499	142.122543
ENSG00000172270	15.313957	457.150908	400.021551	373.495043	290.236247	247.899611	222.683348	21.483775	29.572555	20.780215	22.751527	22.087008
ENSG00000075624	465.410624	408.598039	358.69191	567.858875	424.403731	661.439563	366.003362	364.108757	662.410443	461.163741	493.527934	658.796723
ENSG00000147454	333.884425	567.645714	388.919258	412.938219	439.716177	534.392709	567.682521	471.232969	371.149591	456.011849	528.752218	564.460496
ENSG00000276232	339.822998	189.125595	140.584778	217.323334	343.107544	256.212219	351.410126	376.419647	434.888641	389.810577	276.552307	278.327667
ENSG00000206503	12.298813	124.583976	53.497777	84.286883	10.21236	0	84.124294	206.51329	191.483616	64.873785	67.409412	4.344794
ENSG00000162669	705.299377	385.297791	473.490051	194.802551	11698.4727	460.924601	347.691288	469.450484	445.291476	228.593155	394.982544	384.126979
ENSG00000013306	184.052712	353.623146	717.997348	334.785888	376.874052	237.781877	320.1645	229.961861	243.878951	225.105173	214.777798	201.622417
ENSG00000206172	357.265991	317.309102	408.604187	325.352716	280.041317	190.255	312.722132	338.759983	164.409714	260.866161	245.848379	158.529349
ENSG00000148303	142.185585	58.101897	34.000951	108.708297	99.449595	96.229553	39.140369	187.764474	163.184621	228.915695	131.488551	63.634852
ENSG00000204525	171.003135	62.717554	93.206889	311.691062	102.319818	42.85111	35.097186	98.137	31.113281	147.494065	23.101572	51.141762
ENSG00000159023	65.040822	102.545977	33.561833	257.363084	24.813022	54.085399	67.405035	15.168378	82.714762	143.370975	101.546427	155.149688
ENSG00000231500	31.775652	59.292517	15.262424	30.100979	64.934575	39.844567	49.604999	98.775482	97.625677	154.248862	65.249014	99.044403
ENSG00000251562	86.077678	20.459957	29.744373	193.100534	33.686392	68.055529	27.328265	62.454796	54.808681	137.364286	22.447311	118.522302
ENSG00000166710	71.300495	52.267211	29.485097	83.739619	91.342374	140.235549	80.887004	102.608167	109.458677	140.00167	151.490798	130.193323
ENSG00000133606	197.319176	307.443325	248.900855	206.897537	157.232463	145.328097	96.75057	142.583939	188.077182	173.001709	182.853596	212.354452
ENSG00000167996	124.800354	97.452116	42.956731	164.244968	128.394477	144.047268	119.268539	150.501343	192.984993	92.580372	202.102474	127.221719
ENSG00000119535	81.648688	36.509719	46.547491	115.371754	54.279342	117.710799	34.89395	45.163728	96.793606	90.770801	64.114664	89.943864
ENSG00000122026	3.996257	171.437387	34.580719	4.531895	7.608792	51.951072	25.768929	100.16854	97.404861	147.80531	6.210267	10.116926
ENSG00000140988	91.560063	48.745809	38.070556	59.525226	102.202625	61.666281	69.514948	117.888292	168.115232	164.384179	101.911399	79.188767
ENSG00000104904	232.257721	321.339671	368.671885	198.058414	351.505725	97.389005	210.411098	213.662822	223.310986	193.966106	244.976022	203.426683
ENSG00000142347	63.88316	37.085442	47.98329	126.277505	85.018159	127.783635	40.113239	49.586129	91.764647	83.585992	58.873753	85.069669
ENSG00000136908	66.92416	40.513532	67.863621	17.388894	42.574269	61.412275	85.395217	68.892714	54.610057	36.462253	25.161074	29.80361
ENSG00000074800	4.317996	1.980246	1.638558	54.473996	30.68445	33.912902	19.698391	3.051587	51.006818	50.245546	40.671173	34.405985
ENSG00000112146	1.314806	0.864537	0.666061	56.344134	1.190108	37.359209	20.541051	29.841846	0.940928	23.737267	18.457061	31.482709
ENSG00000143774	100.594505	141.213951	127.988737	73.440541	112.565358	80.132503	99.847104	107.328745	88.044528	80.465244	106.515842	118.555357
ENSG00000254772	68.345532	45.992252	23.058921	38.99229	63.457095	32.289619	42.361082	91.234232	78.831657	103.56752	55.468643	52.248478
ENSG00000137642	26.280392	11.290537	12.362155	34.834128	18.282595	48.279233	11.400251	19.039032	41.812033	41.571387	26.382098	42.104279
ENSG00000006016	10.521039	47.629102	28.212881	18.773107	65.457881	79.239025	30.290813	56.805157	6.200067	40.614127	40.323708	26.591035
ENSG00000234745	42.844168	47.667849	17.014477	60.971376	51.800058	171.921878	34.749796	57.840476	119.769235	89.765894	68.324143	67.139685
ENSG00000135924	9.813937	57.755091	36.675175	39.965076	14.006473	44.102844	57.880581	51.09646	37.73901	19.596973	41.348908	57.848776
ENSG00000143761	15.848376	52.287813	35.206846	15.27135	18.408613	72.788053	32.438044	41.462804	49.791439	26.972168	36.860921	49.438726
ENSG00000156508	52.226906	34.311724	15.483789	56.085097	50.415748	13.533443	48.144328	24.255134	117.400205	67.925685	37.502451	53.451939
ENSG00000173821	46.475118	15.464351	14.955291	64.128132	22.92762	36.838185	15.673956	21.515293	33.696989	66.191481	34.514522	46.69252
ENSG00000102879	113.170036	38.366162	32.561545	88.253167	93.919745	100.698448	86.702225	110.904299	117.41185	93.475365	73.81996	101.625323
ENSG00000108298	44.97189	61.469887	6.274318	64.518747	39.390716	10.385663	22.528732	63.902006	44.213567	129.253853	64.093355	75.244911
ENSG00000196924	53.157479	33.410397	25.24871	63.331443	39.005554	43.866743	30.008108	86.889956	73.118696	48.835218	53.673831	35.02
ENSG00000188536	54.447983	41.693474	53.139008	131.061218	40.303665	65.692596	44.465591	106.585449	103.911224	87.883904	42.196014	45.708038
ENSG00000147403	25.934826	30.913262	10.896885	22.519772	44.420924	27.20529	38.249955	58.412597	55.108724	72.478754	22.920601	46.7586
ENSG00000167526	45.170182	31.657979	14.421193	33.994126	41.358108	28.726071	23.53928	74.88006	51.961086	61.566955	38.534993	51.320901
ENSG00000130830	39.579989	56.503233	40.807801	77.685103	24.917436	44.20934	31.719104	49.712887	22.768554	25.023234	28.782685	51.269451
ENSG00000180628	36.63924	88.51107	47.91167	64.036422	72.758823	81.77322	57.138054	53.186927	42.595893	53.300136	55.557393	77.598134
ENSG00000105339	36.917424	13.796956	18.703215	42.860243	25.5564	55.804013	15.555396	22.340951	41.082364	36.581072	23.542965	42.373506
ENSG00000174444	12.042075	14.629721	5.361963	38.408957	25.299182	4.968795	15.997561	26.725725	31.020689	86.084303	7.879046	29.866515
ENSG00000025708	33.874358	23.400368	16.920418	55.336551	42.90849	78.579875	24.273092	31.578844	48.108508	42.864871	25.146167	32.627896
ENSG00000111640	28.774469	25.550523	15.454599	52.490399	35.894841	47.359871	23.586827	36.044925	55.088124	35.649368	35.88132	26.77847
ENSG00000141526	44.17969	29.485744	21.874985	52.066187	46.357977	74.897159	36.782695	42.374675	50.988695	31.867871	39.035103	29.568856
ENSG00000163162	16.046835	7.609162	7.11373	27.583802	9.536117	32.678882	9.396317	13.60428	27.627342	29.534053	17.438679	27.906534
ENSG00000089157	22.375054	10.235986	8.280964	4.266394	25.49537	14.792877	6.814771	31.071466	35.242335	28.815013	18.042742	5.615649
ENSG00000175567	43.583371	7.02726	4.875845	30.745179	24.271169	12.762098	12.342028	37.481159	21.020627	47.332279	19.882419	13.777582
ENSG00000267322	43.904111	14.745147	19.106735	25.589469	30.270292	10.748707	36.490662	46.523097	38.812827	41.871612	32.478605	23.760557
ENSG00000060138	21.353605	42.643899	22.020254	64.094149	43.354666	30.882891	19.09336	21.161314	25.263285	40.813912	39.374092	40.10134
ENSG00000103148	27.755395	37.879375	39.542163	19.981894	38.729187	15.028444	24.940231	22.919568	31.25163	19.595022	14.367851	42.657527
ENSG00000180353	23.695071	14.154653	11.896036	40.379649	17.371988	32.185313	9.518582	17.94127	36.373775	38.002726	21.64892	30.226161
ENSG00000003402	23.315907	8.789161	10.946406	36.416565	14.342993	28.652346	8.01023	11.506006	22.735938	39.71597	22.730658	20.903225
ENSG00000197622	31.620513	17.755055	14.660188	31.810196	32.810327	45.138999	21.713919	39.159388	43.454967	43.788148	29.709337	36.972403
ENSG00000114626	49.309957	29.28551	36.535957	40.326259	56.514962	71.534216	32.554572	29.196399	47.74479	29.863989	39.51953	47.886885
ENSG00000158578	20.951099	10.528594	52.385456	0	0	0	1.229727	8.043067	19.244841	7.94654	14.695632	12.600901
ENSG00000107099	32.475684	11.911056	11.169311	40.065051	17.886364	29.882098	9.380389	10.219868	25.957607	22.431918	17.963059	27.829572
ENSG00000090238	21.643271	20.471007	32.292543	24.498903	40.230233	31.836749	16.844035	39.131666	14.382658	13.199025	31.667031	15.966991
ENSG00000011028	15.632505	0	22.316373	0	0	15.801721	28.092871	11.161242	6.102757	0	16.584602	0
ENSG00000188404	5.000958	20.745964	9.412182	4.747111	10.101198	34.357309	25.666045	5.463253	31.160157	4.312551	16.465221	41.722311
ENSG00000184009	50.668346	87.380235	24.044166	51.215886	47.084335	55.562589	26.234531	45.161108	58.803656	53.056252	28.342673	35.671784
ENSG00000043462	28.828688	7.235525	10.188968	32.74684	14.394211	25.960537	9.603193	18.536325	28.550465	37.350274	13.23206	25.418681
ENSG00000163466	12.793196	6.433929	6.243603	23.551964	7.835396	18.139634	6.422459	6.619442	23.232396	22.553347	16.024785	24.59812
ENSG00000105835	21.945087	17.970857	6.503222	34.725987	11.734755	30.409397	20.832236	14.47394	36.786472	46.704183	28.368895	25.692285
ENSG00000110719	42.141673	16.471496	25.83404	45.642595	42.091663	50.070883	27.752912	32.73454	48.494913	35.923343	27.013727	29.226994
ENSG00000197249	15.245806	15.222343	15.448352	37.442888	22.499255	55.594005	15.474231	15.035128	27.618171	23.939802	25.136657	23.868634
ENSG00000101596	13.060676	5.950905	7.587685	21.016215	8.507564	26.402061	8.366791	11.944233	24.271144	34.923322	17.968167	27.207301
ENSG00000111679	42.589759	18.854231	27.008693	43.367424	44.906087	83.4708	44.811543	25.820426	35.248905	41.173383	50.257406	23.983781
ENSG00000156265	20.037594	10.432504	4.669637	14.341497	24.159918	32.834064	20.622674	29.842738	16.203797	29.239753	16.677303	41.851124
ENSG00000143416	17.186477	29.221699	166.767998	17.641215	24.252351	31.871491	113.12968	111.79524	12.111817	26.009494	18.884754	17.840348
ENSG00000163931	55.366679	27.664341	33.676573	55.950095	54.113691	73.073794	31.674369	43.825703	67.815272	50.92182	41.229154	47.076643
ENSG00000136490	21.945583	18.071691	10.340323	20.532486	20.780216	26.784325	19.492236	42.084837	48.505711	37.666666	33.798348	32.701204
ENSG00000081059	25.272851	9.776477	0.905857	19.427058	6.655319	10.685487	4.412795	11.859956	18.944397	21.892159	7.363067	22.984918
ENSG00000113140	28.704552	19.406143	18.633312	25.450938	16.050437	34.938144	22.201396	23.443147	27.664062	33.887761	42.963433	39.347958
ENSG00000171862	15.056522	5.829269	7.668488	15.56639	8.304572	24.289893	5.136071	12.346286	21.33889	29.535571	19.070772	22.576243
ENSG00000141480	33.12668	12.462041	19.541833	44.746794	27.042467	43.629489	17.840992	23.970013	36.097521	31.127936	21.876323	35.978521
ENSG00000108309	11.88152	22.294988	37.708166	28.30448	27.53846	10.645604	17.886373	11.475947	7.577017	9.692946	26.547779	16.475908
ENSG00000128383	31.186839	15.57873	19.131642	31.319121	32.642947	43.910881	19.692846	18.312524	36.023248	28.018933	26.878158	21.220736
ENSG00000121060	11.379317	5.231243	5.142535	21.359259	5.730462	22.125653	4.828579	6.737221	15.369713	14.787518	14.985042	18.175939
ENSG00000114353	35.04155	13.528347	13.788598	40.025321	29.842752	45.336395	21.729888	24.111943	31.473495	35.34794	20.732751	27.362965
ENSG00000116337	29.415135	7.510821	19.9902	20.47796	34.362001	42.120412	12.595715	27.065165	27.659958	24.070589	14.120551	15.858403
ENSG00000100055	16.063641	7.86159	5.597559	32.708192	11.18563	16.6881	6.189837	7.071228	17.150033	21.245613	12.91632	23.446215
ENSG00000173020	36.717093	16.326001	15.919062	38.059149	35.071313	32.815131	19.499668	39.839653	26.381352	35.960182	23.626604	26.480156
ENSG00000072786	22.827881	10.734965	9.588408	33.181149	13.272883	23.803168	7.59382	10.786181	20.306619	24.957278	15.461336	22.015127
ENSG00000107738	22.771493	10.969004	7.901156	35.336863	14.681819	30.418624	9.426992	13.97155	26.848144	22.390245	18.704972	20.388336
ENSG00000161203	30.8465	14.825206	20.773287	31.184072	65.196194	23.215427	27.814503	35.681703	17.270441	24.671165	33.649622	18.120117
ENSG00000123146	15.97561	11.889667	8.751573	26.806794	18.445795	50.723554	12.187963	14.645852	26.260731	26.004178	18.45669	21.815891
ENSG00000008130	29.810439	20.107724	24.024771	38.424664	37.330302	61.238871	25.266516	25.381862	37.596451	36.834193	26.604051	28.840827
ENSG00000183283	10.218622	14.589173	7.561507	11.163401	18.810302	31.658497	15.275359	18.936104	28.788789	30.117088	12.542187	30.246674
ENSG00000135926	24.270111	2.236536	4.270074	5.484212	20.186486	38.343219	4.014464	8.8593	10.05775	26.08938	29.598963	5.905066
ENSG00000125818	11.209641	23.8311	17.462345	8.324575	13.0992	12.485715	25.801747	3.030502	7.775706	4.933569	4.563299	32.562643
ENSG00000137285	6.30578	14.115505	0.73529	0.548111	11.133205	32.650833	12.902104	25.588922	8.903326	1.606567	8.81976	0.461359
ENSG00000099331	21.301523	5.711896	5.634347	22.541043	11.730282	19.907824	4.81986	7.359977	13.317129	13.820276	12.711336	12.829884
ENSG00000182541	14.599993	4.23348	4.897464	28.34964	12.118796	16.283945	5.509103	6.116152	24.783029	11.973186	6.490699	22.092966
ENSG00000125505	31.596913	16.843925	15.719383	35.075737	40.998622	55.041021	23.316292	26.876246	39.338137	35.468492	31.777269	34.564513
ENSG00000133816	40.568956	46.550471	44.531357	109.006129	27.789942	32.965606	33.67836	26.546902	37.364922	40.249634	46.621646	45.613424
ENSG00000274536	12.102677	5.320728	4.818259	15.707132	5.186986	21.968743	6.940396	7.882675	37.576034	17.453356	15.048148	15.334182
ENSG00000272888	22.802925	21.076475	11.106439	29.773691	25.627275	22.554248	27.765769	34.857916	42.691442	38.849394	34.51883	44.477938
ENSG00000026508	11.797132	10.601415	3.735542	26.417951	8.784014	10.876855	5.498387	22.321599	37.021088	38.437475	12.286001	17.766814
ENSG00000166783	13.69625	2.169812	6.218021	25.310653	10.819128	11.109074	5.181672	9.713931	18.121388	21.840022	13.720198	19.597117
ENSG00000130592	19.696158	7.142708	8.128437	25.32666	18.9672	25.66596	13.474339	26.030829	21.029774	22.001451	11.705961	17.415161
ENSG00000143226	14.834646	8.652989	10.092278	19.801647	13.206192	30.353574	14.505016	17.495256	27.506049	21.976143	27.795293	24.974159
ENSG00000138867	41.157815	50.715382	56.457274	44.369282	65.113872	38.997926	49.661894	20.074313	47.506043	37.24094	37.19712	48.646699
ENSG00000079805	28.65665	16.245293	11.813611	43.338614	24.277134	39.726799	14.96919	23.314934	29.212345	32.66389	20.946205	31.161795
ENSG00000164068	23.701998	1.891419	16.79641	3.792262	14.772579	12.429886	2.192903	4.141165	15.414152	13.469066	2.669783	3.510258
ENSG00000186654	25.935162	23.020545	25.640516	32.427104	26.438182	14.164473	20.731291	24.432626	13.297609	12.780446	14.144112	14.775539
ENSG00000140678	34.599496	19.413996	21.244064	57.919523	27.650959	46.735428	25.65912	31.975876	46.151885	26.989762	29.647628	37.312186
ENSG00000157107	16.928563	18.036834	15.727771	13.687962	33.621421	23.937139	32.382734	29.86675	6.230135	8.998493	12.309014	16.918521
ENSG00000281376	59.836468	71.813889	75.162659	51.833385	57.364025	50.362312	56.436481	61.982666	40.456203	32.146988	32.457233	59.136528
ENSG00000073921	9.87367	6.738857	7.169031	17.03096	7.931904	24.218779	10.322794	12.377192	21.972256	30.773163	14.260746	29.112798
ENSG00000107521	33.854407	26.452357	45.480714	16.567954	27.300119	17.595597	26.735361	36.874717	31.107588	32.180287	24.926134	20.73212
ENSG00000144579	33.192969	16.563635	13.078479	24.860678	31.244674	27.952254	18.782731	30.172912	25.137294	26.96043	21.194507	16.210616
ENSG00000117676	19.611856	10.519812	11.164518	30.818839	24.342662	34.139883	13.091949	13.247662	23.11965	22.135229	19.649499	21.685726
ENSG00000026025	21.52437	10.528698	8.439129	24.099304	12.782703	17.332565	6.660176	21.300993	35.953833	30.417309	13.562283	16.086519
ENSG00000136286	21.026764	10.578175	6.399495	24.550891	21.51888	13.433356	11.324726	24.630877	21.238518	23.870639	14.045304	12.782091
ENSG00000159840	7.529017	2.853209	3.771487	27.351403	16.366595	41.680825	8.218302	12.191717	24.509441	5.408597	7.074241	12.827847
ENSG00000129472	29.829104	48.659525	24.145806	47.501249	44.560225	50.461582	29.072495	47.015515	50.922709	40.016346	32.136341	65.184102
ENSG00000114391	7.881379	14.608819	7.105378	14.146636	26.026152	16.114586	15.789474	29.891342	20.171388	22.495191	22.610705	11.599488
ENSG00000023902	18.060179	6.504017	4.979105	19.402188	16.528261	24.688711	5.718271	18.208154	12.655723	22.778606	8.578458	13.802256
ENSG00000160410	29.632313	17.926477	11.361631	41.994011	22.092554	29.419959	6.988473	13.344378	22.740504	16.43839	15.876777	22.311206
ENSG00000167986	29.721115	38.798455	51.197144	37.404159	26.595142	23.148704	23.980247	31.049057	33.502379	28.177319	21.448441	23.207189
ENSG00000143546	21.064613	14.729443	18.035294	10.564503	22.775	42.319912	9.072937	19.96291	55.676544	25.436779	41.915405	22.002298
ENSG00000163374	14.832116	33.075417	5.480347	36.87319	8.577779	29.869733	9.183528	17.682127	9.845752	12.971382	8.595247	45.711961
ENSG00000140853	22.073836	5.503982	6.408148	21.910486	8.213343	13.20462	5.778577	15.349519	17.484918	14.958379	9.322468	16.905712
ENSG00000237296	6.391328	1.507011	5.297698	39.875893	19.05354	16.425434	16.091003	8.242006	8.989766	6.871582	6.60516	55.89673
ENSG00000104964	28.553967	14.382065	11.922201	36.140575	25.52468	23.057557	15.05499	30.406926	25.663229	32.744798	21.717463	20.650766
ENSG00000138326	10.368714	9.776896	2.444793	5.557721	7.565567	18.711752	4.148552	15.162389	20.463437	26.400043	15.119676	13.111059
ENSG00000101782	26.840487	32.257188	21.712205	33.935449	50.448551	21.363711	9.944911	29.111965	34.716189	27.159059	29.224522	49.538923
ENSG00000100201	13.821377	6.078303	6.861314	22.887694	9.474257	17.107899	9.703498	10.079491	21.840572	34.912367	11.095245	19.165359
ENSG00000260528	11.184496	1.670925	7.714349	17.421194	3.123885	17.680969	14.168803	7.07271	19.911923	5.200665	3.979107	9.886887
ENSG00000136279	11.876542	4.263341	6.796887	11.261898	20.994561	16.969461	12.673233	6.295906	27.672966	22.002096	9.704756	13.150427
ENSG00000175061	18.54077	23.94439	8.352821	11.13952	19.585782	15.489917	13.779068	37.294512	36.680726	21.712476	15.328681	38.854927
ENSG00000262246	21.01883	7.348931	3.813822	19.280873	21.719564	18.104093	8.917156	15.481439	18.928233	21.984808	11.296043	10.980424
ENSG00000168071	14.487144	4.021848	4.077586	16.163727	15.76452	15.363697	6.776274	8.569936	15.899954	10.540745	7.812545	9.242317
ENSG00000111859	11.342804	3.810302	3.993905	12.347027	5.340969	17.279021	5.486484	8.540877	14.319189	20.780514	9.928193	15.525199
ENSG00000151651	16.344547	11.739876	12.282779	23.457257	20.296002	25.664315	13.419627	22.023606	27.941544	18.229816	12.523726	19.236531
ENSG00000111913	13.646969	4.198832	5.772234	17.740081	4.535535	13.095682	6.370576	10.673223	16.353895	19.119423	11.910744	10.87441
ENSG00000130066	16.797572	18.410983	7.044513	19.708563	10.868567	29.910215	14.329401	20.570644	24.29107	27.874347	31.648205	22.036115
ENSG00000159314	25.207691	14.201907	17.8266	30.377772	29.397495	43.533046	20.098144	20.422232	30.715619	25.437695	22.206169	29.798858
ENSG00000104774	10.650003	7.67847	3.516145	22.945338	10.112055	13.048417	4.208905	5.876076	17.497255	20.032231	14.362562	16.153846
ENSG00000072110	12.943504	5.521644	6.038036	22.193048	8.172708	23.784576	5.411169	8.375604	19.854319	12.219179	11.915963	15.0125
ENSG00000170345	5.479408	18.771301	1.833557	8.393297	9.245828	25.206957	10.828111	12.534581	17.416052	6.827062	37.306732	4.74139
ENSG00000185624	25.536879	8.921439	7.477456	22.409605	24.374416	16.65524	8.422152	26.445168	29.966074	15.488301	20.956772	21.225564
ENSG00000110047	30.092011	13.610394	9.912633	36.7716	26.976556	28.526994	18.742516	25.147061	26.715284	19.440241	11.176146	21.419298
ENSG00000002834	15.107514	9.892326	6.912653	19.739547	20.30105	30.587248	7.844466	12.237271	22.242051	15.205831	13.977822	16.437486
ENSG00000029534	8.83819	6.798541	13.343372	5.943292	18.395442	14.073168	30.525917	11.596042	12.734402	5.533798	7.865466	22.120065
ENSG00000169220	18.139064	10.625039	10.366917	21.285059	23.407937	26.138103	10.710223	18.424891	30.855832	22.641491	16.175703	13.831728
ENSG00000100906	8.059721	7.703249	7.035469	14.540117	17.602481	25.140216	8.251066	11.224824	18.380483	15.25975	15.295947	6.465004
ENSG00000100242	13.130793	7.723418	6.534802	26.949158	12.618041	12.80327	14.086446	23.208674	30.201736	27.172162	15.590152	16.672705
ENSG00000108654	12.570972	6.748095	6.310765	20.025061	6.993987	18.338232	8.318065	14.231275	14.146534	23.328375	12.064855	11.192712
ENSG00000160014	30.718825	5.939769	14.384947	9.833359	8.916025	44.285944	20.589306	13.624463	14.337856	7.5146	15.804948	10.479458
ENSG00000110651	20.3745	9.106095	2.532351	3.981479	10.334617	2.204449	8.939114	20.572451	13.134154	17.806738	10.536638	10.824678
ENSG00000260032	12.257152	6.037353	3.901676	17.770527	6.144338	12.414245	6.566466	11.314128	15.426257	19.671453	13.246528	16.048388
ENSG00000187764	20.605192	8.304006	7.801334	22.310029	13.397431	24.636515	10.006844	11.481197	17.340415	19.692843	14.150711	19.660463
ENSG00000265972	13.216021	4.88828	4.887513	11.881606	7.610128	21.544587	8.235421	14.547925	16.633838	22.61147	17.354324	16.882069
ENSG00000186517	11.86958	6.599609	5.916082	26.064735	9.835643	15.63959	5.758045	9.3488	17.714632	16.593271	8.691149	12.263097
ENSG00000137216	12.199604	33.763993	14.309016	34.270101	15.468339	8.842398	20.618544	8.149319	12.813375	20.927603	18.578902	23.338682
ENSG00000022840	26.815096	15.867457	25.143593	24.858619	28.543688	16.215375	18.459629	12.101628	20.980369	18.803793	13.613283	20.770708
ENSG00000067182	13.764242	13.852566	5.82848	25.671101	14.004536	26.862653	20.372367	9.488245	28.951732	22.745411	14.339972	20.41337
ENSG00000115271	10.563512	6.729786	11.274978	21.527492	15.883076	34.998704	14.127053	19.404467	23.103778	29.626555	19.274454	20.053248
ENSG00000018280	15.788747	14.930625	15.79748	27.181344	25.322839	33.375509	12.716845	13.22293	23.863882	20.182028	19.099968	23.175934
ENSG00000179818	10.975118	10.03967	13.015764	18.967776	24.91507	22.789955	8.25127	13.766549	12.662118	24.851739	15.358142	34.709007
ENSG00000254911	6.464687	4.75144	4.179876	10.832622	10.202053	12.644697	20.23097	12.303843	32.076393	19.897034	11.532779	6.992078
ENSG00000011600	11.359676	13.238215	5.02801	12.043889	16.646231	29.48562	8.703873	7.747618	19.763921	31.347563	9.968149	19.100381
ENSG00000123066	8.085729	4.39776	8.434182	13.433742	5.292006	16.863256	5.44789	16.614699	15.298713	15.951494	10.259163	22.855658
ENSG00000104805	28.474184	18.417465	27.131674	30.641403	24.601696	19.523575	15.821675	22.974049	17.738055	23.825889	22.464894	30.084825
ENSG00000135821	17.63507	24.473514	13.142573	24.984722	15.691021	25.464226	13.853948	27.914758	18.300445	20.608819	22.301281	18.560817
ENSG00000263244	8.646564	3.605772	3.372391	13.248596	4.480333	10.178345	3.473001	5.049623	13.715792	15.040115	8.307833	11.201087
ENSG00000166888	13.393196	13.361443	15.606085	28.277747	21.509753	38.025459	10.618723	24.351101	19.452902	21.695286	20.790079	23.491073
ENSG00000143119	14.263656	4.368566	7.808419	16.966102	11.20614	10.93776	6.258752	12.981315	20.352257	21.607997	10.318281	16.529065
ENSG00000059804	12.597593	8.318536	4.498448	31.452934	8.604658	27.37613	12.164413	8.596847	17.308229	13.189689	16.996137	18.447244
ENSG00000172531	27.683215	12.910526	10.620001	23.390983	26.72609	29.655389	16.771814	28.137681	25.71187	31.299546	23.099735	17.822537
ENSG00000131051	12.101629	7.603158	5.022103	14.870499	6.826635	18.916429	8.671733	11.2363	16.291758	22.717217	10.228377	18.075502
ENSG00000141551	14.424088	9.220694	7.492323	21.355302	20.32672	25.636631	8.559726	20.120708	17.703162	17.339175	11.671969	14.251212
ENSG00000168066	11.513673	6.81815	4.879352	16.164156	7.749354	14.234768	5.061893	10.700609	17.601555	21.466943	9.91246	15.499747
ENSG00000146828	17.865071	8.328027	10.586069	23.459645	17.848029	26.486756	10.560269	14.193929	24.471312	14.723359	13.335537	18.32886
ENSG00000241878	14.728794	3.853816	6.0188	20.446239	11.742708	15.714998	5.169497	14.845681	8.580134	9.547744	11.384439	9.254013
ENSG00000178927	18.22605	11.632335	15.300874	29.926286	22.043869	31.340058	14.210661	14.185316	32.186769	15.02829	18.808346	23.028648
ENSG00000169180	12.095473	5.499278	6.392926	14.747894	8.820195	22.055304	6.515206	9.95756	11.509586	16.442243	5.732822	17.046633
ENSG00000134516	9.301763	2.896034	3.639872	20.532083	5.782708	9.328928	2.561913	4.017861	18.079173	21.193997	4.529975	12.768681
ENSG00000278231	11.196155	5.033971	3.271846	15.33979	6.850219	15.672116	3.807468	5.314854	12.780112	11.665887	11.120583	13.006904
ENSG00000101160	15.69682	6.600603	8.771064	19.574839	15.496478	18.38796	9.293848	12.839005	19.535597	17.245518	9.934942	11.320278
ENSG00000115085	17.052459	10.035617	2.458978	16.159646	16.035846	8.839189	7.70103	18.42834	16.687074	19.161693	7.897956	12.558801
ENSG00000140575	10.240636	5.435511	5.42277	16.850988	6.436411	12.852014	5.484427	9.06863	20.33041	22.009192	8.777656	14.821963
ENSG00000185811	14.579439	2.812762	3.344797	21.209025	5.393213	9.444635	4.083232	6.350392	9.643054	14.350078	5.963074	15.757226
ENSG00000132155	11.404065	7.126689	7.841685	15.513637	6.62827	16.185746	5.653446	11.894403	20.517389	23.411311	12.986374	15.406359
ENSG00000042753	2.668709	10.82659	12.219498	12.566668	2.272983	0.919198	0.390593	9.063889	7.84977	8.637649	9.543147	3.774336
ENSG00000059377	16.173974	6.016721	8.316256	21.615033	15.363037	21.84267	8.583373	15.523607	17.447586	16.673581	13.317521	21.686042
ENSG00000071127	24.669396	12.575619	9.693879	33.07709	19.150958	32.958768	13.580063	18.412951	21.487838	23.622133	20.844093	17.392597
ENSG00000076928	19.37701	7.111672	8.508399	30.535732	22.249092	27.361801	13.978296	19.25523	15.316861	14.366023	14.790659	23.238158
ENSG00000120899	13.670455	6.041347	7.078885	18.160603	6.727077	17.277291	9.00792	11.581474	13.806992	18.335283	11.973696	14.829971
ENSG00000168028	8.121848	31.158776	2.397333	9.20229	22.799859	7.188462	3.354282	4.344554	12.600801	11.303386	22.715481	5.035574
ENSG00000180879	10.022817	4.677728	2.789337	4.503748	10.694606	3.714605	4.455852	16.681868	11.20136	10.195226	17.280038	7.402846
ENSG00000182866	11.810304	5.074469	0.671977	8.906081	6.899971	3.550623	0.690919	13.503085	8.878161	12.210496	0.769684	11.085018
ENSG00000168610	10.233222	5.040543	5.196184	17.304417	7.229544	13.414355	5.193745	7.122156	13.656604	9.491799	9.362674	14.85067
ENSG00000062716	7.225462	6.275609	3.097834	9.750819	3.200025	15.907055	3.428587	9.070987	22.525588	14.074069	11.671945	12.957214
ENSG00000173757	13.407158	3.771165	5.579312	8.34911	5.116809	19.150011	3.546401	13.308796	8.691279	7.529643	9.925365	19.753282
ENSG00000160255	14.982553	16.457542	6.128404	21.884322	57.211563	22.159835	9.165231	12.185829	19.651833	10.821854	13.023631	11.398642
ENSG00000142937	6.740948	27.890544	4.85908	19.858599	8.758186	3.403218	8.089699	41.913714	12.791056	7.938011	40.45366	4.812352
ENSG00000182487	7.675353	2.296046	1.928461	14.006218	10.317338	19.265372	5.456556	6.581188	13.433285	14.720693	6.56572	9.626058
ENSG00000206337	13.451205	4.976006	6.315648	6.101228	12.208198	14.563287	6.585702	17.747551	11.749467	15.4845	9.50759	10.333413
ENSG00000213928	13.647474	7.085823	8.498333	17.352417	14.914675	20.325984	9.913014	7.252602	20.553974	19.887492	18.282208	19.708893
ENSG00000051523	15.499717	6.37864	7.58126	16.297437	18.303022	22.724387	8.492091	10.85031	15.995782	11.164165	10.875043	12.395245
ENSG00000133742	4.230899	15.257001	11.803212	10.196407	12.892211	20.756546	7.070092	5.330843	7.02101	12.639874	3.486792	14.057105
ENSG00000260231	0.037103	0.115331	13.028324	10.992006	0.037464	0.012388	0.093057	0.007653	8.886789	9.979543	7.799113	8.078288
ENSG00000123416	16.001815	16.633788	11.449607	21.550519	23.269623	31.201183	17.536279	25.393037	22.364389	22.565164	22.713267	15.811859
ENSG00000155926	8.547112	2.961744	3.018116	16.972413	3.477143	11.162446	2.986087	3.69372	11.141062	12.094737	5.538158	8.322051
ENSG00000188895	9.663452	4.519343	3.204456	11.914617	6.418073	17.403977	4.070496	7.23923	14.220818	17.688367	10.59659	12.162755
ENSG00000131981	19.303061	52.720727	19.873636	2.121207	18.27199	18.749131	15.981038	12.787112	10.80919	2.854565	24.771577	18.258837
ENSG00000081237	6.301673	4.402988	3.361926	18.65337	3.886802	10.578744	2.830055	7.156399	13.336919	23.712901	7.800725	12.00533
ENSG00000187514	6.860588	4.440324	4.639614	9.047729	6.833955	9.250819	3.967445	12.487005	16.488356	19.028093	7.771899	12.337008
ENSG00000030582	7.889946	12.666276	8.114221	19.246179	16.981091	31.443141	10.306103	17.68673	14.343924	20.69473	11.026791	12.184422
ENSG00000092929	24.70326	11.329359	13.608461	24.105111	21.937827	31.565227	17.904694	21.616668	22.431341	19.594119	12.533297	14.938747
ENSG00000168010	13.89966	10.948728	11.576748	20.224492	17.16388	30.332545	9.449381	18.240351	21.17602	21.485327	11.164815	21.054097
ENSG00000104824	12.385673	10.990336	6.67139	17.907129	13.047665	11.846308	6.413074	17.038844	15.894181	21.854965	9.620985	16.980878
ENSG00000003756	12.188605	7.364605	4.365213	18.110738	7.612682	14.109877	6.28915	9.012747	14.475577	19.947691	8.121471	16.763123
ENSG00000171206	3.515456	7.727521	3.17736	7.478575	9.518248	21.66767	7.850829	4.668746	15.909788	8.050526	3.544097	13.531665
ENSG00000111644	15.271663	8.550699	9.559213	15.30422	12.350724	24.726464	12.64379	19.148514	10.997068	11.506221	25.096959	20.134376
ENSG00000167460	9.329657	7.071	5.774467	19.606038	6.490647	17.363354	6.632442	6.083554	9.856318	16.680241	16.25228	18.200271
ENSG00000089351	13.670212	6.335596	6.145834	21.018722	13.862441	27.313114	7.342261	9.881259	14.668906	14.599375	12.270553	17.203096
ENSG00000160593	7.344464	3.791725	4.679274	13.475042	8.697452	31.443927	4.58422	7.849491	15.738076	15.818446	7.072821	8.825837
ENSG00000164733	4.884351	1.861944	12.815875	20.333031	3.705941	8.369818	2.133333	12.25648	16.852412	4.217837	4.79788	8.23571
ENSG00000110934	8.129661	5.692326	3.994716	19.406366	7.320397	13.436272	4.970368	7.228001	12.958062	19.259438	10.50722	12.164881
ENSG00000076513	8.168712	5.734605	4.695345	14.886386	6.930462	15.879496	6.117701	8.749457	14.406253	17.19567	10.011412	12.989232
ENSG00000160796	17.940032	7.890269	13.740595	22.685209	17.616232	25.557287	10.694545	14.545664	19.30396	11.986962	10.175875	14.834057
ENSG00000186635	23.536512	10.29875	16.214488	22.847993	20.312227	28.090207	13.343129	17.24576	23.129201	18.427311	15.072887	21.729059
ENSG00000161970	6.947513	5.048861	1.317999	10.1412	13.678744	9.824152	12.641348	23.263841	11.296877	18.015226	13.849394	32.231074
ENSG00000137575	5.495431	4.931784	2.085836	17.732172	7.943723	19.074789	6.399219	8.921136	11.408544	22.519767	12.6034	10.100461
ENSG00000171858	8.072101	3.795727	0.550839	0.867951	0.765529	3.938112	7.504476	4.727004	16.311865	15.73084	10.9052	2.500613
ENSG00000203879	8.230855	7.511048	7.356084	16.062015	14.367081	28.631054	8.492073	11.094998	14.247117	12.298429	15.26229	6.747015
ENSG00000147162	9.580213	2.319053	3.220689	10.188099	4.37903	8.931926	4.32982	9.599598	12.814473	14.474134	5.824516	11.886402
ENSG00000197746	13.106637	5.674252	4.697008	14.850343	8.95049	14.595316	8.57526	5.70436	6.518	14.689674	3.364052	8.732601
ENSG00000065357	9.462189	4.092375	3.570555	11.022926	4.054628	8.020603	4.741086	7.299988	11.813997	11.416282	5.903915	13.035634
ENSG00000197943	8.787427	3.430133	4.5686	18.924425	7.411573	10.138122	6.436892	11.435238	20.963151	18.218427	6.791946	13.361747
ENSG00000159842	15.813438	6.839271	7.321058	20.309041	13.101936	16.632627	8.073964	12.975837	13.48438	17.643762	9.708846	14.153956
ENSG00000162704	2.98384	6.851549	5.673118	2.047185	3.858381	19.914012	7.134398	10.740867	1.476411	10.890686	8.973534	6.888144
ENSG00000148180	8.069471	4.147772	5.363075	11.023464	14.275951	11.279354	3.389589	4.723549	6.849394	7.822062	3.239217	11.151682
ENSG00000142046	24.361294	9.55721	9.770354	21.946863	19.38138	24.239611	10.706814	20.829186	18.148743	18.108902	20.052893	15.078385
ENSG00000075420	6.618904	1.691403	2.434124	10.814917	3.514222	6.866786	2.785706	3.126098	8.813744	14.521356	6.969145	8.501134
ENSG00000112576	11.483153	5.347098	3.099434	13.705792	6.056943	11.047342	3.383603	6.906796	11.323022	15.434133	9.776156	12.009932
ENSG00000019102	18.892952	9.173142	11.913509	20.966482	9.054692	30.58569	10.659745	15.924758	10.686242	11.850384	17.956252	14.350175
ENSG00000074370	19.363239	5.742393	7.660139	21.937142	15.738594	17.988383	9.172388	11.238069	15.737828	14.380525	11.357512	13.619174
ENSG00000143669	9.179311	2.077137	8.566013	20.75394	4.827468	13.270468	9.010599	8.060847	20.978181	23.723262	13.204436	10.556961
ENSG00000133943	7.894846	4.029027	3.854774	13.190728	6.454713	14.307142	3.674355	6.289744	10.321346	10.735219	6.945193	11.547393
ENSG00000169554	7.218458	1.708118	2.657042	12.994139	3.195701	7.040537	1.817296	6.904358	9.87665	18.216489	4.134461	9.517477
ENSG00000198755	8.824236	4.593994	2.182711	8.82648	10.985659	8.124617	7.167474	12.071561	16.52538	17.049223	13.839098	15.865921
ENSG00000114861	7.033823	2.327504	1.769544	12.468754	2.850206	6.589021	2.773048	5.168883	9.5586	14.453306	5.026183	11.40574
ENSG00000198837	18.886305	7.893708	9.641813	18.313276	19.863536	21.024294	15.583607	14.752551	21.057622	17.605788	11.335687	13.22103
ENSG00000266714	13.433284	6.160687	6.771183	12.735562	13.440892	16.315648	7.982268	8.792377	11.425676	13.686313	5.316388	8.812352
ENSG00000222041	14.792999	7.558879	8.390078	17.227267	7.834417	8.202623	11.408121	9.680584	10.595756	15.55465	17.437169	17.226322
ENSG00000005339	8.365101	3.905516	3.102874	14.190918	4.347494	11.296357	4.07895	5.125933	12.259915	10.507147	6.042963	12.633087
ENSG00000166579	8.508353	4.26011	3.439663	11.841315	3.960109	11.26238	2.821887	4.602651	10.902976	10.001624	5.478545	13.250002
ENSG00000100504	9.351268	3.748401	5.172829	18.581586	8.407611	21.029376	7.078728	7.996524	9.087595	12.735555	13.266158	12.287239
ENSG00000087274	7.936339	4.439332	3.981421	13.645543	7.884819	8.211264	5.249936	11.828061	11.002502	16.673886	8.335538	13.506334
ENSG00000165119	5.896026	3.881483	1.850069	8.86969	4.58026	13.271807	5.085995	7.373219	9.045848	21.857807	10.074524	14.242667
ENSG00000104973	6.827365	10.862725	14.293904	7.965981	14.522494	13.835428	16.608997	7.268949	8.39662	8.534841	10.191775	17.552826
ENSG00000171522	6.802646	3.894004	3.827337	8.272454	5.078546	11.194769	3.229502	8.251409	10.459342	11.171187	2.673517	8.372834
ENSG00000107742	9.884321	5.498219	0.116998	10.635939	6.21882	4.355069	4.52487	18.324352	9.580944	19.958494	3.046164	3.39176
ENSG00000197102	11.910405	3.587632	2.6159	15.679705	5.597955	6.15448	2.908113	7.694498	10.114206	18.117096	5.883775	9.511003
ENSG00000108349	13.901571	3.265952	6.491677	7.904252	4.630094	9.290163	4.37661	4.193191	11.851709	10.966229	10.188427	11.850246
ENSG00000116871	11.826056	5.339986	2.921037	15.627471	11.758299	14.642807	4.232256	10.115957	13.632523	8.757448	7.077295	8.53504
ENSG00000275023	21.265862	10.123181	5.176312	16.180984	14.721577	11.458953	8.079376	17.524996	16.670041	20.239644	12.344602	15.52786
ENSG00000051108	13.003271	5.310082	3.652834	9.838491	7.861211	14.123192	6.585656	12.522545	15.09858	15.461504	8.542815	10.748623
ENSG00000100225	9.134613	7.27412	7.402502	12.270741	2.330654	10.518065	23.7884	9.379895	5.884718	15.043802	4.324862	14.640365
ENSG00000175115	10.204587	2.536552	4.17164	11.555241	3.856116	15.459888	2.765522	4.222438	8.766722	9.430251	4.858083	12.433825
ENSG00000141524	18.927474	7.527722	5.25414	14.685277	10.470076	11.505666	9.586145	15.872235	15.264853	12.927806	8.110262	10.294174
ENSG00000171853	10.269012	4.550746	5.343021	13.665302	7.41364	10.533884	4.662814	8.248258	13.061079	15.193751	6.734236	10.544955
ENSG00000101347	10.149047	5.109172	2.94174	10.183574	3.853178	4.148744	2.941961	6.369342	9.465565	15.705699	7.656297	11.195729
ENSG00000123329	12.075493	5.973378	8.00713	18.157942	14.33226	33.446929	8.03536	13.054365	12.322745	13.045683	8.041931	13.479516
ENSG00000184922	29.641807	16.426762	23.38978	64.499985	23.851123	87.28721	28.713237	25.3113	37.246314	26.716876	19.891186	26.085578
ENSG00000270882	9.523378	8.341379	8.485997	16.315487	14.782117	22.01973	11.70282	12.289317	15.767787	14.433797	12.613564	7.961913
ENSG00000067225	12.216882	4.449209	5.319324	19.06824	11.077749	14.193323	7.949343	11.696282	17.369874	18.585396	11.603589	11.742761
ENSG00000284948	9.345352	3.615484	6.228271	12.87007	7.344509	15.889028	5.863884	5.920273	13.54939	9.036027	10.29895	9.362517
ENSG00000150995	4.45986	0.933324	0.717456	10.288451	0.990487	2.784913	0.889563	4.58962	9.283789	7.620346	3.587619	7.538898
ENSG00000072736	5.881878	5.619329	0.951278	14.149276	1.540056	2.908951	5.998006	11.41354	3.219012	9.130167	1.206931	5.135294
ENSG00000114316	10.567261	5.146241	3.722141	15.102823	4.328217	9.934205	3.319434	6.113588	6.757327	16.233143	7.347578	11.555584
ENSG00000110324	13.106713	6.122615	2.934165	16.939065	7.354155	6.898292	5.175964	11.812126	10.429869	15.536857	8.857102	11.64174
ENSG00000143797	10.01818	3.878079	6.238882	5.231079	15.397	14.418002	10.087503	11.923213	11.627177	11.032563	8.231107	18.105137
ENSG00000243716	9.869728	2.414504	5.074561	12.755602	5.416449	7.078348	6.203279	5.756358	9.998377	16.376055	3.71198	11.727357
ENSG00000090674	13.281392	15.805103	35.822729	20.682472	29.073609	14.531824	23.280095	20.375012	17.023401	9.923937	17.953029	16.358899
ENSG00000163682	3.804859	1.460856	1.541246	2.226611	1.133442	5.732564	5.313406	1.691983	13.165629	39.540829	14.251063	8.540043
ENSG00000140995	13.288053	4.855819	8.596205	12.463152	14.712327	24.197856	8.595065	11.239889	17.643875	12.814538	5.467049	11.417497
ENSG00000230590	6.520247	2.361967	2.380111	7.090324	2.779515	7.993315	3.724899	7.110634	10.026497	10.555943	5.995853	9.819961
ENSG00000028137	15.238023	10.811296	5.695637	13.480747	16.014717	7.344802	9.52556	9.169737	16.688258	11.719042	12.636332	18.777872
ENSG00000100316	10.734268	6.49112	2.138384	5.560875	7.005313	3.693402	3.606513	14.763335	9.733367	14.64009	5.619435	9.263432
ENSG00000104419	11.073744	4.226048	2.213742	11.424973	4.482592	9.38196	3.290715	7.783892	8.703661	11.940232	7.584395	9.406527
ENSG00000149925	10.074532	7.761012	6.271572	15.45943	20.610396	19.811125	9.202305	11.775882	13.263667	11.515546	11.911015	8.080742
ENSG00000116679	5.088362	1.637619	1.525115	8.644592	2.397196	8.401046	3.095849	4.090867	9.40252	10.244686	4.975564	5.765162
ENSG00000142599	11.413029	2.14527	7.698571	13.206114	12.811836	16.553627	5.768985	8.517136	11.395621	14.51706	7.878903	11.350489
ENSG00000105393	13.863928	17.846204	25.116607	6.819122	22.251001	9.555631	11.918922	15.3507	11.02983	16.26279	15.269463	13.511967
ENSG00000196954	4.332923	4.513242	1.912002	10.152387	1.039711	9.182311	3.259008	4.009933	8.865589	13.282033	7.818299	10.199215
ENSG00000015133	15.559495	7.137539	2.114687	18.163251	9.063374	9.12538	5.125702	10.758745	13.058489	20.082705	8.546492	12.007867
ENSG00000138834	13.616753	5.935165	6.102733	14.858851	9.485876	12.368321	7.603661	15.072061	12.051991	10.306213	7.492239	10.677712
ENSG00000198055	18.248716	6.648904	5.748839	12.527395	10.766532	16.204523	9.949379	9.803048	15.534098	9.734285	5.376805	9.425573
ENSG00000155749	10.83962	10.976137	4.512168	7.273892	8.94883	9.580239	2.188939	11.570716	5.328958	4.187133	3.637289	8.69029
ENSG00000156931	10.151564	4.209652	4.382467	10.581249	5.144137	11.84556	5.021606	5.996085	11.108975	20.256041	9.908393	11.501549
ENSG00000214078	10.951429	3.47806	5.145623	11.411923	9.262714	9.557813	2.1945	5.584108	10.630113	12.821832	3.918116	8.870602
ENSG00000130429	10.235704	4.757161	6.039095	14.821374	13.660548	15.145235	7.247484	7.078556	16.612634	9.621462	8.131927	9.323818
ENSG00000180096	15.84368	3.740397	3.149601	10.845878	9.250218	6.811553	6.487877	17.313812	9.797914	15.604406	9.323401	9.837837
ENSG00000185033	10.133939	4.318442	3.824086	11.872641	5.616379	10.968025	4.603066	4.235651	13.064343	8.826657	5.199116	8.813956
ENSG00000161016	12.843034	8.386515	4.308905	5.32915	5.145591	10.117232	6.867101	12.129614	9.899475	11.332168	3.853368	2.369412
ENSG00000082146	15.887251	29.914587	7.698111	14.59963	8.762813	15.155332	16.628043	22.682531	11.640666	16.739527	16.144808	36.928405
ENSG00000143947	2.373542	0.27165	0.642169	3.256227	5.356619	4.166223	0.999986	12.524415	2.619463	7.932912	6.947007	8.006165
ENSG00000213600	12.332398	4.577422	6.906615	13.369763	20.13793	25.269743	8.524695	11.704158	13.840241	14.230112	8.846729	9.410607
ENSG00000204592	22.423621	13.625891	12.34051	25.355673	24.642032	36.235028	21.22361	104.648894	23.566662	18.912893	20.480272	19.072699
ENSG00000116584	10.291254	6.658053	4.524314	13.546963	7.982877	13.584189	5.236835	7.954157	13.660722	13.218779	7.009841	9.595723
ENSG00000177156	14.764011	8.041024	14.764975	19.119728	13.973401	29.448407	9.17457	8.905812	16.082552	14.979431	13.490231	21.459411
ENSG00000130175	6.832365	3.116913	2.580545	10.09928	6.103165	9.314095	3.644917	7.76368	9.361884	12.092204	5.859991	5.786835
ENSG00000092841	9.159689	11.632375	15.127435	14.248496	12.055638	20.334833	14.224282	8.19907	19.335961	13.319516	17.299282	7.95751
ENSG00000083845	2.326109	9.216767	1.734439	7.00484	3.901122	4.065878	16.165545	7.793796	6.626633	6.225472	34.721414	26.102005
ENSG00000109332	16.806999	17.048267	10.497963	19.877094	12.020215	21.087977	11.595495	18.180302	22.346285	26.896959	19.621329	26.832901
ENSG00000072818	11.910958	4.989117	4.223577	15.508539	10.688076	17.815399	7.468634	9.387813	11.860923	13.411533	7.739911	10.138271
ENSG00000223509	4.425149	5.047841	4.251452	7.389862	6.191751	11.858247	3.74608	12.470518	9.281646	10.890021	6.902799	12.712902
ENSG00000198851	10.243014	8.411714	2.537523	19.257856	6.809664	8.853628	4.60348	6.880289	6.409828	21.115763	15.456754	12.015637
ENSG00000162366	6.210841	2.598986	7.470556	9.239879	3.555068	2.644486	10.309364	7.992705	6.737567	3.656984	4.680537	9.656421
ENSG00000109971	9.840417	3.11083	0.642677	14.594751	5.373701	6.293265	5.094013	9.796037	12.265875	20.065326	8.169462	7.879569
ENSG00000076662	3.422334	2.680529	8.242205	16.280575	6.842923	32.846637	2.530904	2.899012	3.493991	23.246203	4.171955	18.980465
ENSG00000156787	1.477316	12.232122	0.146652	8.583686	4.625085	0.430277	0.195334	13.466777	1.136347	13.748412	5.2159	0.658702
ENSG00000166226	5.848847	4.429737	4.402658	4.094695	8.67358	11.944128	12.053115	8.144787	10.238263	10.254672	9.865526	12.162523
ENSG00000154845	8.033829	2.579253	5.2785	7.788522	4.559214	16.085446	5.113756	7.091166	10.554694	16.832106	7.395382	11.793496
ENSG00000069424	18.381956	7.9031	4.006167	23.172299	9.755952	11.112564	5.137611	9.392109	13.323848	18.536211	9.978809	11.216141
ENSG00000140350	9.594151	3.533757	4.691162	14.132533	6.259445	6.462321	3.643448	4.200043	11.201327	13.504438	7.839183	9.489445
ENSG00000103187	10.625904	6.033183	6.061635	17.424652	9.523635	15.407258	6.930236	8.884135	12.970736	12.333167	10.227083	8.367566
ENSG00000078304	6.948734	3.684659	2.177233	11.00638	5.383471	8.472616	3.37761	5.51966	9.087405	19.422947	4.686569	10.065788
ENSG00000124614	5.45517	5.724088	0.932506	5.457379	10.701782	5.287992	4.034298	10.706876	11.943349	10.507671	5.266102	9.427145
ENSG00000182899	4.545165	5.17327	0.982384	1.928513	8.206564	7.053734	1.299576	0.736634	4.417606	9.06024	6.595152	7.318801
ENSG00000166333	9.746783	2.372559	6.888907	4.29668	7.744156	15.889834	5.217609	9.153069	10.601025	3.460933	14.337938	9.538161
ENSG00000231607	6.780105	4.774569	3.347286	7.760938	8.505527	11.504345	4.384054	10.413851	6.608746	12.539166	6.385179	11.789061
ENSG00000073331	4.327497	2.427728	2.824399	11.428133	3.901385	8.537438	3.517781	4.016704	13.348529	12.72254	6.306249	8.985763
ENSG00000139370	6.567005	3.352633	3.471484	9.793732	3.866411	10.012898	2.308561	4.296488	8.503347	11.415504	5.631847	9.892088
ENSG00000076944	13.938123	8.388185	8.585075	16.14182	16.412886	21.509922	11.012279	11.069523	16.66395	11.806172	14.400284	10.782323
ENSG00000124731	4.916886	9.510066	1.168192	9.978313	2.462391	5.602837	1.986943	4.963409	8.612034	7.589894	10.285063	7.168586
ENSG00000188846	4.514681	2.468618	1.570767	5.851542	6.511164	6.865789	4.431766	4.502639	9.756997	19.732509	16.270183	12.798714
ENSG00000184014	10.355764	5.407809	5.878001	14.854555	10.430507	13.850259	5.508806	11.236765	14.549724	16.1403	12.270446	14.280614
ENSG00000173120	7.361623	3.794973	1.209636	10.494166	4.568487	7.038999	3.664233	4.9901	9.881075	10.894672	6.896214	7.621397
ENSG00000160299	0.158241	5.440249	1.645142	17.423019	29.292205	85.265847	4.916816	6.660106	4.14413	0.535302	5.656657	6.717325
ENSG00000137312	8.146505	2.924444	3.996122	10.988753	5.328511	11.858105	4.767232	4.1915	10.646637	11.323568	4.883609	8.678331
ENSG00000130402	12.231456	6.808003	9.142775	12.273587	8.356946	22.205165	7.711524	11.163957	13.529957	8.586118	11.848064	16.842968
ENSG00000087266	14.34593	6.130127	6.947677	17.510627	15.702336	23.276395	10.481217	11.003337	14.449274	13.680115	11.563327	14.165164
ENSG00000157873	10.018143	5.149115	5.807678	12.72581	14.925653	12.766393	7.708496	9.916833	7.61232	11.081118	5.129843	8.470845
ENSG00000103653	19.04091	12.448343	11.184624	22.432523	20.128686	22.894084	13.089805	19.986315	20.947197	24.838845	16.85475	22.440385
ENSG00000147416	6.614513	2.477013	3.146706	6.019621	3.239648	7.12084	2.566889	5.01096	9.628246	10.976764	6.413898	8.45687
ENSG00000204387	4.917319	5.784664	2.049171	2.945104	7.220242	3.14075	6.841693	10.124079	10.79498	10.557273	7.973169	7.970642
ENSG00000186468	2.224934	11.009923	6.108833	6.726646	4.519849	3.300327	14.514681	5.534081	5.820924	9.959791	16.058633	3.428113
ENSG00000135506	11.182914	3.194751	5.463476	18.123136	9.219213	13.880434	5.789291	4.04026	11.808607	12.973675	10.478021	11.85179
ENSG00000071553	9.605849	6.705523	0.437035	11.81511	9.762518	13.997331	5.140351	11.747714	1.978868	11.884449	9.574497	0.589138
ENSG00000197555	4.722178	2.48168	2.595301	8.677617	3.937945	7.768392	2.529743	4.804779	8.827145	9.54412	5.535469	6.811036
ENSG00000182149	17.951544	6.774021	5.47338	17.519984	6.958964	5.054554	6.744939	9.15389	11.405565	12.957316	5.839246	10.645751
ENSG00000144028	8.005667	2.396108	2.772832	10.629363	5.464315	3.830854	2.575925	5.164851	9.179694	10.17389	5.328309	5.070311
ENSG00000198805	6.606283	4.169234	30.655096	7.118611	11.380922	9.236383	4.291729	12.69109	12.371588	7.595666	11.051212	10.690074
ENSG00000184640	19.249147	4.650831	2.420392	11.724648	9.768358	7.318582	6.939423	11.966586	11.237139	8.079556	7.334358	7.39574
ENSG00000204628	13.351731	7.204473	8.321605	13.031156	17.94795	12.615005	10.297394	26.241265	13.310062	15.166278	6.055052	10.242476
ENSG00000077454	14.369403	6.263234	9.341329	15.772056	16.043913	23.036978	10.899334	13.835319	15.994093	10.669197	10.972697	12.122534
ENSG00000154889	9.077932	3.575272	4.960184	9.464454	5.409406	10.054921	3.930142	4.473683	8.750385	12.852981	4.611291	10.370915
ENSG00000196235	4.410658	7.84777	5.184598	4.287163	3.255851	11.300414	6.944537	7.36057	4.501241	13.651103	9.575926	8.241807
ENSG00000186001	7.54355	10.211349	8.319882	14.432228	16.53379	23.033956	8.266456	10.905538	6.860988	5.165677	6.622906	15.976942
ENSG00000159069	8.832736	3.900293	3.310628	8.75951	8.604027	7.96372	3.864434	9.066106	5.219557	7.114146	2.113538	2.636161
ENSG00000135049	5.173988	6.471009	4.603812	8.549761	4.821088	17.055942	3.818373	3.977932	8.817305	13.690676	8.735128	9.255659
ENSG00000133318	8.701794	0.633269	1.690525	12.709091	0.884841	4.839967	1.055143	1.359855	8.268812	6.806345	0.999346	8.306568
ENSG00000214176	13.308269	7.917471	7.679084	15.35219	14.870414	12.376101	9.071433	19.045145	14.954173	13.676107	8.319222	10.340533
ENSG00000173575	7.437425	2.902434	3.874011	7.39909	2.799364	5.196369	3.432469	7.212685	7.286465	10.245178	6.843961	10.453606
ENSG00000167978	10.828122	2.762038	4.550371	14.472982	4.932146	5.624535	4.066285	5.656818	8.710538	10.840313	7.943771	9.820598
ENSG00000198876	12.903436	18.974371	12.896316	10.319551	11.915222	7.922489	7.580172	7.474769	10.639483	9.625237	7.245468	14.036962
ENSG00000110700	14.908317	6.105636	1.722646	12.01732	14.904817	5.705629	12.889076	11.893466	34.230085	16.873455	15.551614	23.013142
ENSG00000103197	13.112692	7.287649	6.434616	14.022476	12.262197	9.499821	4.837463	10.418715	9.60257	8.184206	6.302119	9.173921
ENSG00000026297	7.477435	3.571684	3.432538	8.942827	3.352834	8.045665	3.778132	7.917736	4.474987	16.881999	2.777921	9.947863
ENSG00000249790	3.793069	7.621624	4.425043	9.591995	2.677189	3.885365	13.83384	4.816092	2.985512	9.317282	1.241416	12.849121
ENSG00000280206	5.481188	2.89879	1.602381	8.197478	2.644971	8.29703	1.809021	2.724527	5.848162	7.748544	4.831939	7.432886
ENSG00000188906	3.282099	1.691531	4.358161	9.234589	2.838269	9.946509	2.247012	1.868235	10.48714	6.401639	7.178312	4.967335
ENSG00000167202	7.685817	3.112214	2.647601	8.501073	2.520858	5.234118	2.761566	4.90436	8.122035	9.26431	5.470543	7.493074
ENSG00000135899	5.797794	1.530361	2.997028	11.862101	2.024932	6.49574	2.457252	3.579244	8.321604	9.710388	3.517564	8.01911
ENSG00000072778	9.71574	6.378883	5.172883	11.245021	11.442908	12.21199	6.062732	8.405647	9.809523	9.667644	6.55573	5.96278
ENSG00000250571	9.594348	2.693725	2.807271	9.600007	8.054425	7.436919	6.475269	9.194438	9.647933	6.425155	3.958509	6.369519
ENSG00000173889	1.730051	8.618438	0.816974	4.319032	10.249948	0.736561	7.913421	2.101516	5.902283	1.069462	6.69444	0.852615
ENSG00000129657	12.84216	7.332877	8.193656	14.635255	9.979562	21.208849	6.969591	9.15494	11.327053	13.045875	8.330857	15.548999
ENSG00000183486	5.468796	8.246013	2.407041	10.313905	2.977312	6.543441	2.560189	3.399303	7.077813	10.204323	6.015592	7.529286
ENSG00000129667	6.458941	1.16702	0.727349	9.238702	6.000119	2.102286	2.244797	1.935679	7.210185	2.699898	4.263021	7.818121
ENSG00000215301	7.342362	5.139589	3.774551	9.688822	5.2106	13.285803	5.390518	7.973653	13.04474	10.008018	9.203112	10.215218
ENSG00000100345	15.030294	8.020611	6.567211	15.887172	12.660723	17.301785	8.15501	10.777711	14.811816	13.085004	10.884589	12.360123
ENSG00000133961	3.970105	2.652391	2.774554	11.700313	2.893575	9.026477	2.893554	4.539429	7.13232	10.312319	5.946809	9.528317
ENSG00000215021	5.401767	3.728256	0.912405	3.19198	1.213849	5.860815	2.770009	22.266046	22.924474	10.169292	5.371753	5.977515
ENSG00000141084	0.87769	4.651723	10.106726	8.066881	3.194414	6.33658	16.032169	13.915175	1.534741	2.999464	1.592111	2.114458
ENSG00000034152	11.514553	6.539599	6.713837	12.483728	11.914539	17.551862	7.698467	8.550458	10.663998	8.512449	9.593838	5.88136
ENSG00000276045	2.91597	4.486841	2.577099	7.929965	7.68249	9.961519	5.161435	11.099131	9.548673	8.060843	3.215676	8.174779
ENSG00000100219	6.860057	2.556217	0.218799	5.100721	0.372401	2.972446	0.361615	0.84921	5.703132	6.776797	0.244644	3.537006
ENSG00000153310	6.149414	3.190586	2.85906	11.312189	4.338501	8.052519	2.793941	2.870384	7.043042	10.670689	4.1249	12.685221
ENSG00000004939	6.230452	14.284158	23.487047	10.321502	8.350472	8.505157	11.450167	10.50078	6.278154	2.818871	6.694407	9.583606
ENSG00000241553	4.830725	2.449336	2.656861	7.265389	3.501694	6.868024	9.933209	2.753564	18.97469	7.148725	2.942312	6.362738
ENSG00000129933	8.040426	4.077064	5.025357	11.923944	9.695098	12.249653	4.635322	5.735156	10.693142	8.03942	7.327739	7.469506
ENSG00000075413	8.772386	5.153879	4.96489	8.922966	3.497009	9.213521	3.237953	6.074833	10.635552	12.284815	5.932553	10.612841
ENSG00000032444	3.92312	7.06594	7.312322	10.861195	11.845171	12.418797	7.643677	7.173032	5.935311	13.096456	7.263838	3.855243
ENSG00000196547	9.485025	17.777363	8.173507	10.390819	6.420285	11.217013	6.506834	15.192231	9.059199	13.686518	5.573998	7.993995
ENSG00000172794	8.65701	1.422385	2.671149	5.818056	5.153617	13.20457	7.337011	10.642997	5.841633	4.787352	7.708363	2.720273
ENSG00000197081	9.339051	3.184477	4.639245	11.760232	4.990526	13.390516	3.458464	5.257061	10.727675	8.699574	5.779155	8.483425
ENSG00000237298	3.956201	2.20051	1.780721	6.982326	2.674375	7.062892	1.996907	5.481461	7.065119	7.001151	3.4246	5.327872
ENSG00000139436	9.653083	3.635055	3.002141	10.316369	5.445635	8.476707	2.775944	4.998334	9.12693	12.808317	6.082059	9.601101
ENSG00000131669	10.204216	9.329321	6.463909	12.666041	23.36299	29.461489	6.93845	7.931558	10.114962	9.675347	11.28496	7.197799
ENSG00000166986	6.263497	2.83951	3.51821	11.95107	4.812905	8.696396	2.772149	5.924277	8.257034	8.59169	5.643954	7.435955
ENSG00000166887	6.054318	2.87209	3.123819	8.709715	2.382158	5.814246	1.367645	3.703949	7.783033	10.377148	5.475856	7.445483
ENSG00000175309	7.06236	2.192183	2.267166	11.154895	2.200932	4.416176	2.482042	3.951239	7.110474	12.090156	4.691271	6.771756
ENSG00000163946	6.114597	2.731475	3.192815	2.864806	4.010781	6.725362	5.401225	3.690953	9.13523	9.724053	11.43596	7.338907
ENSG00000122406	5.864723	2.237224	2.12618	7.32678	1.867518	2.119311	2.319534	5.289029	8.57534	16.012397	3.700091	5.697142
ENSG00000125538	3.339669	5.695763	2.342564	10.363567	3.987882	7.959517	5.119506	2.157037	8.229036	7.38091	12.904293	5.198553
ENSG00000164849	13.554268	13.80164	15.576439	11.98554	17.561144	20.975741	16.740732	18.142301	12.856697	9.278052	15.512246	21.191175
ENSG00000154928	5.409801	1.270802	2.695966	5.720076	3.229673	7.219928	1.928412	2.129947	6.688798	8.616618	2.080706	8.046154
ENSG00000019582	14.533475	5.885513	3.340474	15.098637	7.765857	6.819144	4.841081	6.303671	10.793732	9.418711	7.518559	11.146736
ENSG00000059145	8.781951	3.473686	4.199993	8.792099	6.886722	10.97153	3.463739	6.013792	6.329462	7.558311	3.658277	6.098251
ENSG00000160710	6.437861	2.150365	3.051932	10.564565	3.484019	8.226373	2.81229	2.865448	7.092656	12.106816	4.08901	6.366186
ENSG00000158850	7.847966	15.374706	20.053571	8.445767	6.726972	6.897285	5.433465	8.031025	11.120274	11.470473	10.828236	6.29046
ENSG00000124357	9.579663	3.499087	5.047459	12.341189	7.030499	10.465554	4.891734	6.3402	12.029611	8.748257	7.164938	8.319076
ENSG00000129353	7.829853	6.722779	7.249534	7.889286	9.189791	20.411505	12.004165	6.774872	16.838937	8.821448	13.244766	20.341791
ENSG00000149273	6.982902	0.157036	4.097383	7.51127	4.644196	10.354861	0.345636	3.390145	8.396974	7.145731	4.152128	4.971808
ENSG00000149091	11.021569	6.510082	4.979405	13.320735	9.443327	13.355435	5.917452	8.560116	11.795325	10.702211	7.787362	8.072612
ENSG00000127507	7.266906	2.599557	5.370775	21.277016	5.498938	9.87048	5.47764	3.683149	12.321296	13.818855	8.146025	8.08939
ENSG00000123143	10.762252	1.167941	1.343801	9.587248	8.643448	8.471597	4.338063	5.08023	10.822423	7.586459	7.264688	6.479907
ENSG00000170581	8.776326	3.032066	4.02856	10.245331	2.838398	6.808187	4.760032	5.670987	8.461183	12.081549	6.03781	8.569358
ENSG00000165801	3.109991	3.422482	2.622465	7.178042	4.677524	12.885382	2.316004	7.586772	8.836532	7.905911	5.628788	6.304297
ENSG00000141506	9.529926	6.459592	6.600214	18.810523	6.149274	14.215324	3.36027	6.1352	9.959644	15.959408	7.555446	10.244428
ENSG00000130775	10.694455	3.890423	5.464991	12.485395	9.216612	14.752949	6.260943	6.65981	12.093263	10.061562	8.112731	8.180376
ENSG00000260592	11.0671	12.610474	10.323363	11.405253	14.793931	19.611656	21.073385	19.110683	12.855152	11.896744	8.829062	25.226593
ENSG00000167703	8.722237	6.484235	5.051556	9.798108	12.872675	20.181402	6.756307	6.350482	11.152379	10.738151	8.098334	11.216392
ENSG00000135390	8.097194	4.603277	0.540192	9.267243	3.10247	1.455354	5.626306	1.792432	10.6857	2.149694	7.530817	2.935808
ENSG00000149311	4.643698	0.652011	0.605887	7.935457	2.080952	2.607835	1.284547	3.511436	5.742052	8.283255	3.286644	6.105182
ENSG00000126561	9.916462	1.923321	2.215728	3.119405	4.814353	7.677286	3.551371	1.834779	6.389808	6.825047	3.46401	6.421306
ENSG00000176978	8.104102	3.662081	2.545691	6.838734	8.578068	5.344777	2.395418	6.523015	5.519451	8.40131	3.02848	6.987161
ENSG00000061273	5.758418	4.814674	2.734014	9.371239	8.386245	10.402851	5.082122	10.199783	8.675579	9.731501	5.5935	7.548651
ENSG00000120071	9.682652	3.772241	2.497266	15.602466	6.514458	5.564349	1.552271	4.575302	8.209293	11.507819	3.980688	7.757616
ENSG00000177731	19.7202	6.978768	13.721743	23.630435	18.510641	18.157464	10.030805	15.276813	13.823761	14.529734	14.757561	14.018682
ENSG00000284930	3.777382	1.857752	3.045151	6.396307	4.0179	13.217329	1.49222	3.278999	7.774782	9.226283	4.8812	6.93391
ENSG00000169057	7.382915	4.468621	3.900778	10.628581	3.858477	7.58337	3.373998	4.669095	8.238933	9.658398	5.407713	8.984972
ENSG00000105220	9.338894	6.218265	3.457621	11.869132	8.311365	6.581638	6.714167	11.493951	10.996069	11.857996	9.336075	7.651078
ENSG00000135596	7.85572	3.481348	3.787068	10.818572	10.245644	10.927883	5.771368	6.956659	7.520061	7.013745	3.187555	6.168361
ENSG00000118454	2.263843	5.769369	2.871249	0.562808	2.805275	10.335761	0.306759	5.816615	3.118851	3.663488	1.015392	8.026894
ENSG00000140563	4.214042	1.766668	2.070228	7.338526	3.006992	10.830703	1.651253	3.450421	13.971053	6.842691	5.557362	6.752813
ENSG00000168918	9.848683	6.275364	3.52893	15.797382	6.939007	8.383621	3.884311	8.696574	10.520664	11.430898	6.413584	13.68621
ENSG00000131389	5.164208	2.392753	3.208961	12.929122	5.838362	20.732152	5.675351	1.489187	11.030871	7.181007	6.919741	6.94258
ENSG00000269968	7.859993	3.412638	1.917035	9.975346	5.648315	9.724142	3.354263	6.660872	7.458619	7.241257	6.545592	3.096558
ENSG00000196576	8.150329	3.504441	2.472542	6.333571	6.702556	1.142728	3.021512	7.084977	7.879111	7.678033	5.218357	3.382757
ENSG00000132471	10.821306	11.224216	9.93664	26.69208	9.786843	23.69027	10.68102	9.645682	22.30803	12.552634	19.634458	22.262569
ENSG00000172890	5.94181	3.134786	3.723082	14.531074	5.925502	8.333586	4.009013	7.829049	8.582012	9.1065	4.570945	6.439399
ENSG00000145901	8.381017	2.788776	2.688624	11.830188	4.501367	6.844442	3.034793	3.843359	7.457328	7.42487	6.845453	8.824772
ENSG00000068831	20.310098	10.860254	11.131912	20.475997	19.597402	24.790338	13.507207	21.455955	23.084148	19.93183	12.817431	20.645931
ENSG00000059378	9.514222	3.102429	4.263629	11.357691	4.824145	7.418655	5.897128	6.634688	8.672484	13.382135	8.394106	10.183013
ENSG00000100129	6.641183	3.73666	1.169602	5.969354	1.7879	4.44209	2.355435	7.103752	3.652696	7.074986	4.268128	7.849542
ENSG00000168961	6.927944	4.728162	4.31129	12.276181	4.683813	7.674553	2.484133	5.272885	7.356904	13.40227	8.024688	7.752649
ENSG00000243646	1.766743	1.820312	3.082244	7.765645	4.31219	7.559564	1.112382	4.450528	8.412443	3.736105	1.661444	4.116475
ENSG00000072135	11.923615	7.460769	6.71647	19.668822	14.152458	14.142039	8.905705	16.171284	15.671721	17.469049	15.843023	12.155958
ENSG00000273096	10.17545	15.220085	7.012252	12.769035	20.832787	16.526714	10.973959	13.34432	11.929317	12.612329	16.348194	12.631347
ENSG00000125347	1.505519	3.429884	3.41904	9.134041	7.507762	9.490994	2.956607	2.924172	8.476341	1.117609	2.305933	12.118693
ENSG00000078618	4.554913	3.76441	3.313171	7.771793	6.56647	9.592275	5.811548	4.504529	6.468776	10.564817	8.724231	10.176225
ENSG00000179262	8.492883	4.121501	10.874572	13.015772	13.052528	2.540885	10.541471	8.738081	7.659179	6.656538	4.653836	8.982333
ENSG00000197971	4.578533	1.943535	2.155637	7.223958	2.178484	6.308388	1.915893	3.65595	5.852754	9.443092	3.966032	7.257398
ENSG00000100330	6.854945	3.622349	3.002352	8.764243	4.419262	6.807514	3.394567	3.20744	7.962259	7.312513	3.821597	8.270609
ENSG00000147813	6.373262	2.63959	2.960336	6.500627	8.70093	5.393209	2.946396	8.091384	8.929933	3.825877	5.600967	4.477063
ENSG00000121281	9.61997	4.993964	3.704561	12.021055	8.410837	10.435182	6.81817	10.061808	8.373408	10.87918	4.116077	6.232433
ENSG00000145741	20.744117	14.916162	5.571763	17.061989	9.151354	11.21516	9.813386	10.455392	10.98978	23.94121	11.945729	12.525639
ENSG00000040933	8.530821	2.201041	2.146807	9.851981	2.432432	4.610449	2.120461	4.156266	6.395726	7.843314	3.411338	5.590641
ENSG00000269858	6.271853	1.184989	2.22008	6.823385	9.690309	8.639821	4.446238	6.767919	8.770103	2.748221	5.06531	5.85692
ENSG00000077549	6.805128	5.521907	1.287714	2.033107	7.808328	4.881531	1.984754	5.168183	5.76478	18.057813	3.616151	8.900835
ENSG00000142676	5.798058	6.213919	3.352344	2.898529	3.47194	7.168417	1.221471	3.523377	7.057972	7.712378	6.495684	11.215734
ENSG00000122359	6.441116	2.586871	3.164346	8.886967	4.713428	10.431433	3.564542	5.589711	7.909003	8.692061	7.089968	5.978985
ENSG00000127948	10.632147	1.730564	4.15	7.967205	4.899977	8.197793	2.240321	3.69162	5.139535	4.500834	2.982228	8.607355
ENSG00000162923	14.664886	10.492447	9.218043	16.415546	12.012575	16.526429	7.589194	10.73548	13.191669	12.750447	10.587623	21.861679
ENSG00000125772	4.212034	3.187514	2.445835	5.898921	2.528733	6.735407	2.565636	5.038674	7.355957	11.605758	4.350264	7.637478
ENSG00000137841	10.028623	4.670109	5.864067	11.313242	10.219108	10.929869	7.501186	7.53273	10.623041	8.248466	6.932942	7.541003
ENSG00000090372	11.060976	5.663908	6.487253	16.929629	14.798823	18.405407	7.877362	12.752175	14.571405	12.453609	11.34376	13.125796
ENSG00000182179	10.497761	4.566909	5.982601	10.151453	8.990476	9.796491	5.17706	7.315668	11.365218	11.114032	5.851688	8.459005
ENSG00000094975	8.212678	10.229545	3.99465	2.194935	3.410483	4.748027	5.037703	10.217277	2.684041	2.940433	6.753646	9.671109
ENSG00000157350	6.78158	3.862877	1.439653	8.873419	5.683983	8.013573	2.658008	2.404863	6.771526	4.929055	5.493835	19.971004
ENSG00000244687	10.057092	9.183988	20.497148	23.269567	5.011342	10.379352	1.576714	6.860509	11.002562	8.334565	4.411813	7.472206
ENSG00000174718	2.125836	0.410804	1.824065	2.530721	0.521601	5.413775	0.397214	2.906071	6.32642	5.275178	2.521292	4.862993
ENSG00000000938	9.558509	4.946359	7.618009	12.179709	8.832383	11.343936	5.751836	9.08566	14.344847	13.671551	7.228532	10.115259
ENSG00000177169	11.409119	4.501346	5.356262	9.337132	9.361608	14.449076	5.222934	5.932366	10.254803	6.15255	5.223236	7.752544
ENSG00000157978	8.416145	1.215003	0.861371	2.794461	1.624852	6.135566	1.397283	6.368962	7.360717	8.8164	1.98194	3.389688
ENSG00000165406	11.432893	13.91341	9.14532	16.980644	5.706356	12.423198	13.872351	13.289752	15.528822	13.978088	9.628762	15.746136
ENSG00000170889	7.439483	1.787257	1.199996	4.515558	5.575866	2.007829	2.534313	6.324036	5.039387	9.417181	0.387714	3.369406
ENSG00000133884	6.251197	3.658866	2.429874	8.433344	3.12045	7.232115	4.194261	3.719982	7.946184	9.859487	5.213071	6.819547
ENSG00000183597	14.878386	14.509118	16.448394	19.533635	10.420928	11.902534	12.67342	9.703071	12.629834	11.441265	10.947648	19.385703
ENSG00000204577	13.793598	9.639252	12.107489	24.317854	20.811086	36.571947	10.251838	12.862749	15.777176	16.178936	12.859987	14.744033
ENSG00000104522	7.196873	10.849065	30.865448	4.586422	4.619915	3.823844	6.652721	5.335213	6.621424	5.51187	9.862898	11.62201
ENSG00000108424	5.821467	1.910608	4.20188	7.254696	3.805863	5.668858	2.233084	3.030904	8.888949	7.249898	4.774564	8.966631
ENSG00000153944	9.024382	5.487473	3.185298	7.791637	3.864761	7.349206	4.907928	3.377246	6.783937	7.925467	3.488759	8.892833
ENSG00000039650	8.902487	5.671509	4.399059	10.412313	11.511434	11.476247	6.249588	7.775672	10.629781	8.30216	6.592639	9.180969
ENSG00000145868	3.765924	1.529409	1.402993	6.868278	2.189438	6.223511	3.923829	3.145007	7.052888	7.170996	4.82487	4.702597
ENSG00000142546	8.208462	2.896993	2.494791	4.865181	4.538141	4.213372	4.491321	8.613244	8.472957	7.625298	4.054857	7.50878
ENSG00000105402	9.736981	10.480539	13.607493	13.878952	18.959801	11.786031	8.181536	14.358347	9.598416	11.934826	8.231789	9.970455
ENSG00000087157	11.665245	3.31384	4.770713	7.983811	3.933663	12.629734	7.749153	7.073433	7.38002	7.952646	6.350006	16.034672
ENSG00000010244	3.903265	2.365089	1.411408	5.728844	2.336398	7.480144	3.177364	3.055937	6.614306	10.633215	4.900559	6.371986
ENSG00000142227	4.955728	3.298638	2.044312	15.324042	7.841178	3.647035	3.367953	3.095655	5.708279	7.406169	6.121172	5.827985
ENSG00000135655	4.369714	1.907738	4.904477	7.398551	5.288129	11.115209	3.306037	5.415332	8.355975	15.234477	8.078334	10.159981
ENSG00000153317	7.894669	4.988168	6.372134	11.83928	6.052812	11.757143	4.76718	5.003638	10.690159	6.880218	7.085728	10.719707
ENSG00000136280	10.086312	6.112806	3.299251	7.276113	10.350616	14.787051	6.5326	6.882102	12.020117	12.32038	6.595782	8.787193
ENSG00000116741	3.199854	3.894123	1.411809	4.363298	3.352059	12.50057	5.189489	4.175792	11.209062	9.626883	12.791372	7.172605
ENSG00000105993	5.553011	1.757614	1.312759	5.260789	1.81145	3.672958	1.387958	2.457399	5.079801	6.424719	5.158322	6.636947
ENSG00000224177	6.049725	11.025175	11.244171	4.160424	4.523043	2.543685	4.549468	4.579765	8.160396	6.604592	8.45008	11.454933
ENSG00000073849	4.948616	2.282708	1.019291	8.312803	1.11026	3.172942	0.713041	2.699981	5.911118	7.505965	1.545442	5.80438
ENSG00000104894	4.551455	1.408964	1.455241	30.127549	5.026799	13.897981	6.138723	6.840781	8.445396	9.313895	4.519779	6.450488
ENSG00000100325	7.739072	14.110325	5.145141	14.238972	7.34433	7.511622	5.322116	3.795566	6.075638	9.867131	5.609055	7.904287
ENSG00000111348	1.34415	10.94377	10.407376	2.986932	15.301271	3.170452	0.3577	1.181283	5.097274	5.729124	1.175761	2.0883
ENSG00000101294	6.127474	2.208381	1.462815	11.250894	3.154638	4.293869	2.022132	3.859721	5.828989	11.020745	4.399498	7.230121
ENSG00000253982	8.570503	5.960516	10.289251	5.514737	3.754966	7.640847	2.36047	4.464868	4.400583	7.675163	6.805943	10.013672
ENSG00000103479	6.044192	2.647486	2.111295	6.542356	2.137901	4.595087	1.686701	3.497476	6.708933	9.891409	4.231374	5.114917
ENSG00000182208	11.147239	14.13701	17.401632	14.843397	11.774916	11.464404	18.973153	19.421041	8.809448	12.024644	10.548269	15.038901
ENSG00000132334	6.285274	3.079613	2.366659	12.335907	4.50587	9.103492	4.355774	6.103841	10.158364	7.610279	6.463067	8.061637
ENSG00000172932	8.873789	3.838495	5.392034	11.112127	10.868327	14.81561	6.411488	7.894916	10.297017	8.419741	8.504475	7.900254
ENSG00000013364	4.542547	1.994662	3.413133	7.248154	5.639979	10.44277	2.325847	3.592762	7.833694	9.892099	5.252571	5.638587
ENSG00000148429	2.297496	1.986599	2.31256	1.412793	2.023264	2.96937	4.304677	5.946432	5.852715	6.083021	6.858526	7.844222
ENSG00000278600	3.94061	1.986286	1.842102	5.047692	2.020955	6.098994	1.782037	2.162224	6.036696	4.804996	3.925336	6.364511
ENSG00000198373	11.349991	4.283488	12.426076	12.113269	9.584362	9.614198	8.770755	8.478074	12.391151	12.746133	6.216209	16.981503
ENSG00000105963	5.903497	4.619121	2.946646	9.709128	9.422081	9.786905	3.73538	8.378241	7.813898	6.66593	4.822765	4.531068
ENSG00000159674	7.032311	5.5762	2.512046	4.917798	6.90846	4.964516	2.549162	7.237893	3.075111	5.506966	3.102524	2.396631
ENSG00000170776	6.51641	3.006237	1.265623	7.331344	4.787413	3.758938	2.482851	2.934132	8.994986	9.105441	3.698879	6.315897
ENSG00000197111	11.05541	7.471378	5.302213	12.296131	10.699347	8.400791	8.390693	9.765053	12.59891	11.929657	9.923745	12.655175
ENSG00000074755	6.757896	3.250841	2.975765	9.250893	5.355248	4.943555	2.499129	3.218259	6.252206	9.12429	3.196582	5.773666
ENSG00000172765	9.28728	3.78936	4.512412	5.974844	6.550997	10.996354	4.041339	6.259307	13.921224	8.340075	6.645248	8.04671
ENSG00000130254	6.335009	1.598362	0.794658	7.293337	2.169922	3.750439	2.072549	1.950787	5.404558	7.259272	2.981065	6.37428
ENSG00000159692	4.270445	2.141572	5.941933	10.898735	2.778373	2.767328	1.538084	9.26873	13.577904	3.320975	2.661838	9.462262
ENSG00000139636	9.011257	4.166293	3.97572	7.617532	7.848643	10.263807	5.464433	7.30224	10.004649	9.264779	5.278046	7.368554
ENSG00000111229	4.625745	1.475591	1.919706	7.035678	2.141822	4.067572	2.000466	1.566995	6.435919	9.942694	3.214959	7.080952
ENSG00000085117	8.275004	3.844193	3.28594	14.74266	6.664494	9.678142	1.251693	6.991871	8.006292	10.374482	8.259276	14.460404
ENSG00000141002	10.176266	9.118328	5.2947	13.105194	13.779763	16.8289	6.224806	10.001359	12.860722	14.37261	12.059168	11.515196
ENSG00000172183	5.020808	2.906412	2.174936	6.861786	4.004619	7.052301	2.142614	2.592941	5.388356	9.337222	5.11725	6.032638
ENSG00000106780	0	0	0.013533	6.409197	5.207028	5.311726	0	4.408934	7.144631	0.013868	0	3.761634
ENSG00000013810	6.562238	4.983806	3.837757	8.552915	8.347905	15.749464	5.538527	6.145551	11.007407	5.011224	4.585312	9.701453
ENSG00000101336	3.363724	1.846458	1.701576	9.208457	2.481597	6.154395	1.336146	2.986396	5.885029	6.181418	3.934019	5.295906
ENSG00000131143	5.441602	0.378365	1.15344	1.162654	4.357077	1.440623	3.577894	1.594651	6.315093	9.9579	5.857085	2.473555
ENSG00000146094	12.776715	3.361642	3.626844	10.32227	7.032132	28.182677	9.041917	6.685445	18.402844	6.597001	8.039211	8.910581
ENSG00000108107	6.892346	3.945709	2.395891	6.433503	5.960551	12.851322	5.61937	7.664375	12.526213	4.888451	3.60228	3.530969
ENSG00000165629	8.067964	5.69989	6.372947	6.157905	2.975885	4.289047	3.852057	9.273397	5.56661	12.775746	11.697202	4.902182
ENSG00000115091	3.908899	2.462718	1.785216	6.534654	3.094218	5.263469	2.390447	3.909711	6.57115	7.575596	4.643461	8.641915
ENSG00000132510	4.241742	3.688327	4.982053	8.679944	10.899566	17.20423	5.945116	9.183638	6.653292	5.216979	7.124555	8.503873
ENSG00000173327	9.863134	5.043359	3.988853	7.89895	12.659125	19.99961	10.252734	6.677658	9.690936	6.166132	7.607569	8.442029
ENSG00000135624	5.473537	0.93028	0.700734	4.065654	3.242663	2.267689	1.346192	3.215144	6.219648	7.963111	1.417547	4.622931
ENSG00000067066	8.664053	2.800426	1.945338	13.341684	2.834696	3.91918	1.976515	3.563631	5.494651	12.191605	4.550644	7.829308
ENSG00000173442	8.590273	5.022673	5.744645	11.407485	6.840825	13.036483	5.45726	5.66276	9.147201	9.896452	6.783505	8.256779
ENSG00000079246	4.864358	1.004916	1.176466	5.968717	2.517439	3.16837	1.104641	3.00994	5.97252	7.288217	3.255174	4.669779
ENSG00000137076	6.208396	4.70434	5.020263	7.637399	4.498436	8.709681	3.779395	3.949611	12.320717	10.853442	15.018745	5.913897
ENSG00000267121	6.131789	2.011896	1.726675	8.839998	4.251025	6.942117	2.310212	4.766972	8.551566	4.955638	3.653614	4.622625
ENSG00000203710	4.348125	0.841411	0.928105	6.160108	1.599021	6.530288	1.370288	1.217067	5.225967	6.714288	3.074102	2.753318
ENSG00000144711	7.43478	3.985986	1.977419	12.715473	3.16874	10.879987	2.358411	4.400967	6.911179	7.666782	4.86958	6.772108
ENSG00000146192	8.845238	3.999289	5.789706	12.010418	5.312657	5.188915	4.329183	8.004493	9.705462	11.424741	5.535294	7.278678
ENSG00000099995	19.082973	14.460901	12.026316	16.642687	16.253538	14.876484	11.070887	14.391535	21.791093	18.06478	14.9893	18.670657
ENSG00000205531	4.654549	3.080274	1.936034	5.439273	2.029301	2.310219	5.325912	2.898168	4.9954	7.056448	7.666018	6.4145
ENSG00000162747	5.648734	2.448317	5.6063	5.512207	5.596202	14.292846	2.686253	5.086602	7.387481	8.231375	1.41436	7.485532
ENSG00000168300	3.985114	2.359303	2.544344	7.477047	8.223173	7.970101	10.555615	9.577481	10.840561	9.647475	5.984595	8.28626
ENSG00000166900	3.763048	2.110247	3.017016	3.152292	1.356559	5.52847	0.748789	4.840827	5.139249	7.595052	1.486713	7.806692
ENSG00000161638	7.255746	5.966516	4.446024	10.544657	8.562697	13.588897	4.551121	6.994551	9.612417	11.53001	7.58033	9.12344
ENSG00000125637	18.498818	7.067717	6.346673	17.355452	17.391129	18.827836	10.8931	12.05898	16.122286	16.658733	17.922128	15.274672
ENSG00000101940	5.429502	2.095244	4.807111	2.304274	7.253574	6.258678	3.490042	2.101266	1.985251	5.215674	1.75246	4.550594
ENSG00000132274	5.316035	1.530059	3.109753	8.290655	2.645398	4.71448	3.14331	4.083853	5.913612	12.156868	5.169203	9.573458
ENSG00000272941	4.074181	1.344194	1.547879	8.368732	2.135044	5.172421	1.487344	1.924958	5.907633	5.435447	2.857417	4.835846
ENSG00000148400	9.484734	4.489615	8.849284	12.503267	11.567636	19.824189	6.327149	6.864755	10.900591	10.74296	7.949995	9.591581
ENSG00000268555	2.313252	2.263522	7.635052	4.934182	6.581753	2.636363	2.246066	9.316064	0.71519	3.863176	1.318612	8.067261
ENSG00000147168	2.772973	4.63099	3.464797	7.517075	8.402823	11.459533	5.774911	9.898536	3.566407	2.852438	2.102015	2.166572
ENSG00000113263	4.4872	1.182309	0.379224	7.121709	0.883396	1.346653	0.806803	3.182961	4.668505	5.988123	2.1953	3.24906
ENSG00000100288	7.534298	3.650092	3.069019	7.244883	5.832793	7.341702	3.170097	5.062747	7.57119	7.062147	4.614879	5.159057
ENSG00000086589	3.696897	0.946577	2.098025	6.626773	1.188626	6.333368	0.74012	3.464493	6.036284	7.445431	1.02964	1.614387
ENSG00000130313	4.810176	1.93249	2.118888	6.060718	4.026567	9.215749	2.585227	5.044554	6.930939	6.388074	2.663652	4.926447
ENSG00000204713	3.867116	1.611958	2.384093	6.22438	2.600169	6.835365	2.022803	2.964661	7.298758	6.65103	3.346623	5.718312
ENSG00000089280	8.292773	4.821295	3.617602	9.834252	6.243149	8.19958	5.214639	6.197853	9.895098	8.784619	5.080654	7.970298
ENSG00000142534	10.643245	9.683828	8.366363	9.846849	19.007309	16.636752	8.55812	19.275265	13.126184	20.973316	9.358183	8.555682
ENSG00000064201	7.912844	4.315612	2.825965	7.742685	7.767075	4.928365	2.987993	7.916531	6.089124	5.670156	5.189213	4.181295
ENSG00000198408	5.690909	5.047256	4.556166	12.930167	5.699235	8.494069	4.490789	4.750628	10.383964	10.42611	6.903968	10.112294
ENSG00000204054	3.629309	1.789333	1.863701	6.959804	3.420374	6.957375	1.535228	2.166414	3.951147	5.163748	4.905843	6.349477
ENSG00000173535	3.757477	1.39936	2.280993	8.802479	2.807225	8.506972	3.108504	1.678614	6.753086	5.374438	4.503713	5.827435
ENSG00000090060	3.723397	2.227561	2.60126	5.195463	2.845642	5.649903	2.317226	4.51386	6.792628	10.47435	4.476541	7.434095
ENSG00000187116	6.457189	4.380913	4.19852	10.163949	1.639081	7.782728	4.374831	5.78945	11.531116	1.455577	6.572842	7.909054
ENSG00000154803	4.139348	2.906297	2.605858	5.525533	7.083416	8.721367	2.495559	2.852863	6.437476	5.755753	3.391558	5.860386
ENSG00000273333	6.022029	5.117857	4.040259	7.841507	7.582966	12.90752	3.843854	1.236964	8.643614	10.508699	6.537972	7.830224
ENSG00000133048	9.390708	5.996553	6.149294	3.299929	9.624648	11.717431	4.532784	4.060202	7.57607	5.096083	5.848172	1.473995
ENSG00000198668	6.430371	2.896136	1.18925	15.51423	2.564816	5.911024	1.308085	2.40983	5.331584	11.954107	4.405529	3.971148
ENSG00000166925	11.337245	5.279071	5.57478	10.045075	12.563639	17.970752	5.91869	9.616482	10.216743	8.36156	7.853539	8.617875
ENSG00000255197	5.092779	2.611849	2.082873	10.431399	4.584942	8.235972	2.258649	3.444185	6.922302	5.842426	4.339351	5.138457
ENSG00000244731	4.047998	9.658962	11.750472	10.790279	4.488897	1.069759	5.445248	1.699989	1.475396	1.326171	0.576483	1.210562
ENSG00000169193	0.427878	0	0.136609	0.967365	3.237786	2.065939	1.96477	1.016002	6.611136	7.718989	4.124556	7.435339
ENSG00000132694	6.843484	5.159784	5.516168	5.100835	10.212491	21.302994	4.632573	6.518688	10.497179	10.906834	8.08432	4.802145
ENSG00000115590	4.629957	1.424213	3.323096	6.56897	3.360409	9.14461	1.99467	2.811154	6.900284	4.325562	6.268969	5.998238
ENSG00000171608	12.763457	6.421068	7.132784	17.740596	11.1852	20.433924	9.399555	10.510606	15.336648	10.820465	9.901678	12.694434
ENSG00000174125	3.769592	1.103514	2.513113	6.106843	1.584115	6.597878	2.412689	2.432407	6.432834	5.034667	3.228268	6.21976
ENSG00000231925	9.002453	3.916149	6.066659	10.877435	4.873294	8.853926	3.803995	7.257933	9.516767	8.608475	5.865227	9.298694
ENSG00000136942	8.445932	8.811179	2.384778	6.155278	7.026631	2.964922	8.552413	9.603906	11.074345	9.980706	7.188993	5.942033
ENSG00000141298	3.874315	4.28518	2.377586	8.053211	2.311023	5.924608	4.255878	2.476125	4.935873	7.363848	4.013009	7.599929
ENSG00000137497	6.97018	1.924303	1.67141	4.98393	2.715342	4.147076	1.904401	3.922703	5.109087	8.465957	3.926703	7.426415
ENSG00000204642	15.381873	12.371527	13.878452	12.895795	13.456958	22.12394	8.114216	15.119168	11.157907	17.573763	11.663091	15.384507
ENSG00000089597	9.076304	6.066342	2.884895	6.582128	9.094907	6.18884	7.328091	10.006816	11.469025	13.684356	7.349015	9.550838
ENSG00000071054	3.497035	0.767803	1.190302	5.911952	1.712758	5.135238	0.956854	3.643968	3.282228	5.278931	3.131451	3.493695
ENSG00000171148	6.722221	1.497834	2.826443	7.316512	6.117632	7.320181	1.618935	4.52894	8.888787	5.298884	4.041978	5.318222
ENSG00000124788	2.917029	1.416031	0.945889	5.549312	1.747772	3.353338	1.265583	3.127487	4.944478	5.951251	2.974995	5.174644
ENSG00000122566	3.996433	1.734483	1.824147	7.223184	2.704685	6.372656	3.40612	2.880826	5.234313	8.051936	3.745392	7.18739
ENSG00000128340	5.324159	2.551141	3.166798	6.789029	5.451507	8.634642	3.190903	4.822116	7.446873	5.040365	3.486398	6.889013
ENSG00000077238	4.497035	1.583022	1.230726	20.890905	2.480329	3.590376	2.347206	4.734939	7.574906	5.462296	3.731959	10.220995
ENSG00000093134	2.846171	2.20807	1.6612	5.949821	3.551598	10.960996	2.833078	2.935653	8.159852	6.360452	6.050636	5.049633
ENSG00000196411	3.679787	0.196691	1.702422	3.986103	0.248869	5.65722	2.124775	0.921646	5.227705	0.137887	1.096212	2.418603
ENSG00000140400	12.641662	5.512686	6.480998	11.220772	11.580515	8.706352	7.220793	11.061766	8.225203	9.51597	8.376136	7.929116
ENSG00000149182	8.471019	3.960512	4.81368	9.532647	9.651308	8.584825	4.92905	5.603148	8.108632	8.161365	6.012699	6.881386
ENSG00000078369	5.273799	2.417376	2.171574	6.991004	3.133836	6.313146	2.673443	2.940588	5.551942	9.150948	4.015074	6.082586
ENSG00000113719	6.839557	4.24999	2.429915	10.28129	5.286449	7.620118	3.935573	3.303662	8.649382	6.660182	5.37547	7.002323
ENSG00000160310	5.846478	3.493641	3.314373	7.232836	1.790074	7.577188	2.841295	3.357492	5.601391	7.904623	2.216536	3.87021
ENSG00000160570	10.911282	5.921142	5.243675	5.857184	8.597337	17.729191	6.651896	9.58957	9.310488	7.074456	7.074516	3.252581
ENSG00000117713	5.119467	1.76696	1.278402	6.405589	2.199351	3.956635	1.249997	2.516781	3.9115	7.398373	3.015294	5.789554
ENSG00000134884	2.984982	0.145717	0	3.648502	1.593231	2.380899	0	3.501852	4.43759	4.886267	0.296857	2.189931
ENSG00000239306	7.611479	3.708099	3.605609	8.436217	4.549597	7.655757	3.726684	6.641218	7.988092	10.45603	5.086322	6.935427
ENSG00000225190	6.628108	3.737338	4.287472	11.374361	5.37014	10.3971	4.36292	5.168809	9.108435	8.462124	5.132791	6.871238
ENSG00000100364	2.285014	4.649624	7.768986	1.641193	6.191493	6.738714	3.846596	6.645759	1.793284	1.519667	1.306256	1.033402
ENSG00000105221	13.073186	9.780197	16.431336	16.966063	12.348091	10.140136	8.435091	9.00779	8.174102	11.838781	9.160758	11.367966
ENSG00000213983	12.934039	4.547209	5.606153	10.769384	8.095564	9.592919	7.151484	10.110462	9.412745	8.027795	6.28676	6.498192
ENSG00000127663	14.68098	7.882137	12.239996	15.578305	15.513227	29.388249	6.932138	9.300108	16.269613	13.739323	13.605563	14.952988
ENSG00000114331	5.290171	2.226281	2.601835	5.15815	2.734239	6.540666	1.816211	3.163281	5.778972	6.763453	5.566744	4.808224
ENSG00000196187	5.47154	2.411522	1.745328	7.403504	2.858987	5.064771	2.560679	3.284183	5.468222	7.586822	3.682769	6.236176
ENSG00000140983	9.284204	4.992454	3.955233	9.949027	8.106256	7.311079	6.210629	9.069448	11.276738	7.484809	5.75381	6.114173
ENSG00000100307	7.799807	3.826794	3.568727	9.384418	9.812886	12.388493	5.517707	6.603181	8.554394	7.746883	6.077128	8.830994
ENSG00000118564	4.055537	2.57947	1.620094	7.819561	1.767368	3.862213	1.226807	4.325573	5.885977	6.156111	4.566128	4.839808
ENSG00000100813	6.707613	3.236427	3.276775	10.86174	4.249854	5.971573	4.63831	4.661702	7.231905	9.328986	4.193677	8.416523
ENSG00000254325	3.720757	2.296052	1.696982	6.801947	1.477969	4.152636	1.530227	1.452766	4.860594	6.059852	2.590787	5.598637
ENSG00000140992	6.467884	1.789352	2.086308	5.543748	2.804443	7.344811	2.786557	3.082157	4.817121	5.657019	2.487861	5.723414
ENSG00000134882	7.706987	2.194149	5.224376	2.653935	9.636532	4.155701	7.957358	5.752534	5.827963	6.53625	6.660322	8.227203
ENSG00000145819	3.629333	2.206124	1.194954	6.05512	2.254557	5.773935	2.156553	3.681552	5.84892	8.535279	3.460284	5.451892
ENSG00000260979	6.167964	7.058936	8.513411	3.467257	7.632371	4.316182	4.491224	6.561895	4.500912	6.32713	8.179421	7.998143
ENSG00000099804	10.600325	7.410794	11.458264	8.229399	13.336781	11.626557	7.53425	10.198705	7.313263	10.027806	7.588914	8.381117
ENSG00000136840	4.565017	11.098813	2.544381	5.093522	4.323901	2.395946	8.692276	8.8125	4.05656	1.567857	2.554203	2.77574
ENSG00000255026	8.215677	1.945123	5.6706	4.429052	4.243214	14.171919	2.353416	6.427322	6.272637	7.042737	3.206188	7.512588
ENSG00000263335	4.892783	1.001236	1.428848	7.088612	1.85006	5.475555	1.826133	1.75009	4.6145	7.649575	2.101059	5.014531
ENSG00000167895	5.576024	2.176345	1.951057	8.129175	5.681287	5.959393	5.194743	7.370945	6.394052	3.090194	3.309247	4.112187
ENSG00000068024	8.367642	9.819516	2.67739	12.387913	9.986739	12.349589	3.311686	3.503025	7.617036	8.91613	6.733234	8.287483
ENSG00000198858	21.279673	15.842968	17.39728	15.439763	16.310038	25.249484	12.389129	18.704125	14.486258	11.872973	14.230352	16.124326
ENSG00000151702	5.951058	1.206895	0.871094	10.723852	1.756878	2.533965	0.988913	2.724289	3.109846	9.547937	4.457302	3.347671
ENSG00000197694	7.135149	3.760626	2.661369	10.124945	4.41397	5.187659	3.885435	5.934806	7.422142	8.284987	4.707703	6.522502
ENSG00000111786	4.066795	1.631798	0.961064	5.577269	2.723122	3.670184	1.65033	2.842868	4.962845	8.028428	3.621195	5.673949
ENSG00000213073	3.8353	1.405794	1.286355	5.077507	1.803829	5.416648	1.175511	1.877676	4.651568	4.967556	2.34872	3.735119
ENSG00000167461	5.807306	4.434763	2.875538	7.673411	8.206651	9.746435	4.384023	4.79104	6.469176	8.335467	6.448103	5.779765
ENSG00000100092	6.915259	3.676857	2.822098	6.443239	4.985508	7.292835	4.425443	5.791097	7.998974	9.089928	3.637956	4.93901
ENSG00000101199	6.95132	3.277465	4.039605	6.175343	8.025573	8.134446	5.231618	8.84813	8.593991	7.522123	3.905841	4.897288
ENSG00000141959	9.543142	1.005051	2.64258	7.201941	1.702001	1.145942	1.634572	8.824319	2.745223	2.027602	4.922605	7.237653
ENSG00000123338	3.745473	1.928212	1.805626	6.890251	2.09782	3.368509	1.954488	3.298603	5.215292	7.930681	5.430341	5.040005
ENSG00000109171	0.122991	0.03983	0.093465	3.87991	1.804105	4.196826	1.559999	0.001965	2.410199	3.088737	0.011028	4.071961
ENSG00000012779	8.702755	3.833417	7.54467	15.945447	7.393409	11.728872	5.165696	6.606064	11.500471	6.779606	5.47257	8.124853
ENSG00000237441	10.654827	6.53745	7.848401	10.717342	13.361997	16.91239	9.408042	9.866636	7.349676	7.599642	4.943212	8.736956
ENSG00000183666	5.127807	0.521499	2.747812	6.787109	0.544571	0.355399	6.095007	5.303068	0.874032	1.351425	4.448545	0.701851
ENSG00000105053	5.104767	2.304602	2.007773	6.57461	3.561078	6.388938	1.38253	2.221357	5.095246	5.51176	3.966862	4.23749
ENSG00000182944	2.780254	1.759992	1.19217	6.294954	3.578608	4.956219	3.270002	2.792592	5.348707	7.373018	3.240509	6.764219
ENSG00000158201	5.088655	1.217304	2.166709	4.572365	5.744848	8.44631	2.552107	4.302573	8.531081	7.900634	5.009022	4.613532
ENSG00000143549	9.722662	6.44934	4.125446	5.527129	2.953384	4.666019	4.753465	5.689869	9.724857	11.684432	6.293614	10.929345
ENSG00000137193	19.92716	21.145148	16.948682	17.451033	23.320714	17.972256	19.771201	22.389056	16.880845	10.816023	13.524077	18.542037
ENSG00000257379	4.025611	2.457448	3.247091	5.794567	0.464662	5.430231	1.232293	5.278276	3.554732	1.850421	3.35708	5.031681
ENSG00000076770	1.109941	0.982378	0	3.61754	3.65589	4.411665	4.331296	3.023503	0.042515	0	2.247021	4.10287
ENSG00000142541	7.083135	5.216888	1.16918	7.26722	6.554513	4.088776	7.578403	10.553942	8.394614	10.862821	4.122437	6.53336
ENSG00000116489	1.470448	0.773815	1.978493	4.760266	2.044386	4.886542	1.709974	2.980367	5.684642	6.633535	3.54006	5.452172
ENSG00000099308	7.516535	6.01284	6.155594	12.148267	10.230525	18.859094	5.908158	7.036998	10.779219	8.127476	6.963778	7.82751
ENSG00000158517	4.360859	2.335678	1.835502	5.395849	6.175928	13.001049	2.779358	3.33585	6.32289	4.787536	3.308215	6.145922
ENSG00000196295	2.880059	1.984322	1.387214	6.127679	5.360035	5.171604	2.189456	3.270347	7.911974	6.808894	3.809985	4.218418
ENSG00000055163	6.57489	3.405793	2.283665	12.095778	4.430899	5.024755	3.948224	5.014658	9.253945	9.438253	3.615697	6.665217
ENSG00000268858	0.242022	3.036969	1.855723	6.205823	7.935568	0.152565	4.421869	5.662951	6.671986	5.040659	3.446919	4.621315
ENSG00000104763	5.945735	2.340931	1.894802	3.799585	2.595498	4.022479	2.753533	5.819682	6.041101	7.651637	4.803396	5.012397
ENSG00000137207	3.351914	1.544477	2.96643	11.038708	12.439589	8.456303	6.031232	9.589905	3.288236	2.87078	3.141783	5.326754
ENSG00000124126	6.972749	2.590658	2.185592	4.9761	2.897734	8.816383	2.389418	3.672144	5.497302	4.618705	4.074458	6.057523
ENSG00000185000	4.304921	1.03867	2.033762	5.073086	2.728972	4.602642	2.375243	3.95831	7.904975	6.085034	1.655006	4.750763
ENSG00000160058	4.67149	7.018253	4.542789	9.184372	4.534306	7.340375	3.664449	7.45708	5.286718	6.098266	7.350375	8.44716
ENSG00000068650	5.54398	3.186721	2.557604	7.772489	3.731977	6.889042	2.881716	3.955871	7.831049	5.729195	5.140656	5.092856
ENSG00000127824	9.224605	29.44659	7.389689	12.130163	11.901522	17.953124	6.309552	10.386527	10.398911	8.7742	10.84904	8.85499
ENSG00000113643	3.825028	5.459085	2.123685	2.537531	2.1755	11.973683	2.0138	2.901444	3.627762	6.083989	8.36043	3.879856
ENSG00000197530	7.842732	4.269177	4.333439	5.899277	8.344242	8.52957	4.815506	7.446277	7.478995	6.180882	3.081548	5.325241
ENSG00000157106	4.931721	3.810126	1.119271	6.297112	1.724601	6.640527	1.558066	4.800028	6.363993	7.912905	4.927352	6.690724
ENSG00000181789	6.268483	0.863562	2.066477	9.409739	4.411764	7.551845	2.280567	4.737864	7.11644	8.348337	5.298975	6.671795
ENSG00000007168	4.035419	1.953009	1.340544	5.816255	1.553918	3.59018	1.239005	1.971987	4.404333	5.560085	3.056801	5.220214
ENSG00000159720	9.243962	4.839176	4.289755	12.382547	14.970275	16.581223	9.60816	11.239852	10.86068	13.919481	9.347218	10.867856
ENSG00000141867	7.178209	4.039656	3.59338	10.233744	6.849445	12.480568	3.490822	6.006835	8.830774	6.234696	5.854952	5.849581
ENSG00000163660	4.698947	3.152251	1.853445	6.284948	2.649444	5.162913	2.856061	5.353078	7.764096	9.630012	5.671709	4.875092
ENSG00000205302	3.833027	1.757121	1.616353	4.887568	2.361126	3.170362	1.615733	4.127181	5.800096	6.670749	3.372497	6.337308
ENSG00000162511	7.071241	3.711795	3.163619	8.435509	5.891089	9.112007	3.636444	4.589359	7.714905	7.536567	6.492556	5.437001
ENSG00000174485	3.623802	6.745415	4.147264	1.84884	4.118967	2.513913	5.653366	16.505863	7.309263	5.677842	4.202445	7.37042
ENSG00000198740	2.773998	1.284322	1.095123	0	2.433291	3.658245	0	0.002732	4.27696	6.166148	2.344821	4.216336
ENSG00000172530	8.559371	2.102042	1.809432	5.145495	2.160239	4.9217	1.390029	2.712882	4.320629	5.92721	3.061083	5.925732
ENSG00000105397	11.505703	5.281206	7.824149	10.755152	9.553232	15.040342	7.638435	7.862193	11.105101	8.455133	5.514938	8.859171
ENSG00000162032	6.715712	7.236364	11.361502	8.262686	11.965611	6.510057	13.705722	10.349075	7.629498	9.248237	7.93785	9.77755
ENSG00000106829	3.20997	1.786513	1.918833	4.61181	2.723137	6.316382	1.935216	3.502348	7.731006	7.959927	4.12236	5.045656
ENSG00000124181	8.514624	2.78409	2.148468	7.646046	4.536726	4.259991	7.433565	6.455827	7.500804	7.479768	3.27946	6.084628
ENSG00000162302	5.645755	3.310843	0.93016	6.040023	3.816629	5.489889	1.030112	4.539026	4.213931	5.959582	3.027691	0.974135
ENSG00000204304	6.435778	3.567197	3.200022	7.241644	6.121798	11.618626	4.140725	2.974559	7.124987	7.219731	3.966883	5.358942
ENSG00000172757	12.845075	2.544543	3.043619	4.912011	13.977612	14.121906	6.764283	5.973272	4.719763	5.417032	4.63815	7.723162
ENSG00000014216	8.269043	10.244666	7.148514	8.93345	6.809827	12.625815	6.135832	6.069563	9.644064	27.53504	8.620226	8.454316
ENSG00000153395	6.507007	1.99978	1.039734	6.007534	3.012792	5.464816	1.871264	7.094458	2.783145	5.158817	2.923162	2.992283
ENSG00000134333	2.95082	2.528446	0.765636	5.682478	1.691511	3.269302	1.401878	4.625996	5.306197	8.937066	2.958508	4.694503
ENSG00000064601	5.20913	3.432157	3.895861	10.224538	7.957275	6.442783	4.966111	5.418766	5.712471	7.215317	7.398034	4.124099
ENSG00000274370	6.829044	2.605864	2.361696	7.178551	6.180678	10.197964	4.697521	5.958056	6.068786	3.167339	3.578099	4.958665
ENSG00000134851	3.579712	2.462012	3.772695	5.549406	2.007371	6.812055	3.670402	3.247013	6.661954	8.68723	4.874133	7.043521
ENSG00000182473	13.243489	5.325921	6.107758	12.367672	10.845626	13.620871	7.851602	7.758667	8.481925	9.209951	8.005282	9.054969
ENSG00000117298	4.946638	1.864114	1.547526	7.795481	3.37303	5.636751	2.086299	1.757727	6.995348	4.456266	3.269915	3.461448
ENSG00000110075	4.442175	1.849051	2.106193	6.162572	2.240428	4.416908	5.07578	7.472974	5.772836	7.093339	4.075821	4.049716
ENSG00000160211	4.647601	2.436879	5.171302	7.40195	9.52319	11.754244	4.089611	6.128354	6.927083	4.547785	3.815568	7.163952
ENSG00000137462	3.052911	1.816472	2.212378	5.100546	1.444536	5.026872	1.314341	2.580281	4.882629	6.197972	3.348342	4.141211
ENSG00000178950	7.160466	3.537083	3.882793	8.916415	5.919573	8.888503	4.184471	4.837453	6.520371	8.707496	5.556899	6.155799
ENSG00000113916	1.605492	1.275534	1.792611	5.144601	1.595959	6.32683	1.116263	1.922705	5.109686	4.953972	3.522306	5.077199
ENSG00000013441	2.874474	2.795281	2.180863	3.847806	2.032105	5.049285	4.177988	2.904881	6.759461	9.854027	6.338452	9.651392
ENSG00000132475	4.667087	3.777788	2.303507	3.261053	3.555113	8.421932	5.012295	7.189544	6.308795	7.007878	8.217456	4.528725
ENSG00000005007	13.857212	6.241439	5.930292	14.252704	13.577234	20.716717	9.619379	12.570015	13.144581	11.293156	11.375175	14.444319
ENSG00000153187	4.08911	1.870988	1.523165	6.46153	2.465952	4.675357	2.156065	4.280524	4.761763	6.467773	2.857628	4.825841
ENSG00000130475	5.446309	2.318317	3.458312	8.926005	5.146059	8.693284	2.809459	4.078531	7.38806	6.50187	4.014115	5.335226
ENSG00000177666	7.642464	4.010059	10.645774	10.464329	10.68297	13.690705	6.179382	8.882188	10.415168	9.649485	6.064703	7.131309
ENSG00000178982	4.946817	1.631539	1.314554	11.617841	2.987381	5.80904	2.230395	2.628346	5.835235	4.775693	5.268874	3.056291
ENSG00000177565	4.438481	1.307083	1.052421	5.161115	2.12627	4.493559	1.877489	2.773809	4.921068	5.864012	3.4535	7.170918
ENSG00000197448	4.369475	2.622017	2.010143	4.752029	4.04394	4.453917	2.721607	4.112055	6.011713	6.008576	2.727808	6.332952
ENSG00000072062	3.200337	2.63988	1.835766	6.210139	4.08707	10.258027	2.045034	1.845078	4.162048	5.075679	3.015023	5.66951
ENSG00000108669	3.017429	3.910001	3.351639	9.011773	5.982255	7.452387	1.515794	8.625979	8.125811	10.003725	7.202573	8.007742
ENSG00000242086	5.327252	5.809564	4.196847	10.070524	4.935309	6.812887	5.913161	8.231074	6.870595	7.960247	4.100572	9.898257
ENSG00000164808	1.52216	3.010323	1.302569	2.470254	3.430131	8.93729	1.895006	4.179913	5.724083	7.201798	1.038599	3.862623
ENSG00000103335	7.382943	2.708482	1.424403	6.63964	5.588998	4.01909	4.209226	10.057225	4.04547	6.025211	2.813453	4.332328
ENSG00000169813	7.098412	2.884816	2.156502	6.396901	3.138193	3.783314	3.043396	5.777296	6.633809	5.048388	5.304244	4.149024
ENSG00000111321	3.273642	1.130643	2.471405	5.47214	3.603443	7.551502	2.126357	2.627176	7.001838	6.698762	2.135255	5.142136
ENSG00000005882	7.764181	4.470836	9.267004	3.984634	8.895433	5.803559	6.093795	4.309329	3.940736	7.310471	5.533795	5.572485
ENSG00000135842	1.971993	0.389168	0.63908	3.637711	0.220699	2.72717	0.566736	0.944587	2.605035	3.758465	2.297564	4.496786
ENSG00000180776	4.084946	6.405842	3.844638	7.505948	0.999034	4.701221	0.175148	11.409269	3.81787	5.81121	4.520945	11.530064
ENSG00000143933	4.062925	0.795194	0.653802	4.708685	3.642933	3.593218	1.15508	1.124719	3.929017	5.428509	2.438502	6.398126
ENSG00000277053	5.307775	4.862527	3.737762	9.533714	6.414951	6.266002	2.598691	6.226561	7.850916	11.615918	6.522214	9.370838
ENSG00000147459	3.270309	1.930726	2.115811	4.917903	1.959404	5.191174	1.768153	2.587567	5.400748	6.363961	3.435566	5.838643
ENSG00000110697	6.583673	2.026469	2.914511	4.649987	5.749867	9.084379	3.901373	7.481241	7.371708	5.949357	3.598264	4.100871
ENSG00000087460	3.290269	3.748097	2.845015	12.22319	0.824994	8.125374	2.152318	2.182649	3.570378	11.948561	6.454867	3.764259
ENSG00000134910	2.510118	1.994912	1.740598	2.215851	4.811783	2.701723	4.976018	6.456089	5.681851	4.637163	4.739764	3.760497
ENSG00000131374	3.614629	2.002916	2.318907	3.904701	3.062742	4.89353	3.235868	6.5889	6.039698	7.627199	5.284256	7.68498
ENSG00000106617	4.742064	2.197223	0.991469	7.010112	1.770142	3.374707	1.311902	3.075471	4.437268	8.019254	2.631627	5.529549
ENSG00000184481	3.449684	4.617406	21.373416	7.656058	7.552832	6.692897	3.65572	7.148536	5.340268	5.535886	7.192621	13.682422
ENSG00000102858	5.390267	3.543461	3.398054	11.363351	6.779093	9.197972	3.426052	3.888487	6.090764	5.802299	4.344019	6.546866
ENSG00000162367	6.162191	9.173444	9.199561	4.162009	6.265142	4.881664	10.180009	6.759043	8.964826	6.166924	6.750279	7.841621
ENSG00000142687	3.657364	1.024721	1.279622	4.909215	1.286476	4.503338	1.757417	1.741934	3.812321	4.757799	3.056447	3.651345
ENSG00000104852	7.748614	3.389473	3.642286	9.364129	4.7906	7.366484	3.366845	7.048284	7.369169	7.552589	4.471489	6.91562
ENSG00000163041	5.350937	1.586955	2.16286	3.535571	3.079758	4.757101	1.806699	2.301368	5.968248	5.287156	3.31778	21.607974
ENSG00000141279	2.739897	1.59355	1.282008	4.537622	1.961728	3.10966	1.508464	3.071884	6.943192	9.948121	3.427665	5.459135
ENSG00000198089	7.388278	5.211276	3.805872	8.535674	3.470995	3.042986	4.046254	3.652195	6.610038	10.405664	4.24585	8.511119
ENSG00000099875	5.863198	2.636159	2.89866	4.584523	5.840314	6.557056	3.640328	7.211848	6.133232	3.260361	4.157682	4.159842
ENSG00000274180	2.745528	2.164478	2.929855	8.001904	4.475835	0.746512	6.536089	2.867701	4.465926	0	2.656301	4.271629
ENSG00000054267	3.25303	1.069527	0.57238	4.034517	1.409621	3.602145	1.754407	4.848312	4.690535	5.429335	2.63978	2.855335
ENSG00000076108	4.511698	2.219848	1.672961	5.399241	3.164814	6.663185	2.096099	2.840273	5.154223	5.600929	3.394797	4.223012
ENSG00000053254	3.247194	1.341386	1.018449	4.549676	1.246763	4.050152	1.118529	1.931799	4.073883	6.232105	1.919238	4.43355
ENSG00000136560	4.007256	4.226876	3.443641	4.71683	2.720272	6.471312	2.021186	4.338059	7.195545	11.272389	5.650695	8.045214
ENSG00000077150	7.448536	3.57233	4.549348	8.263964	7.336714	11.452868	4.482349	4.688038	7.306293	6.48764	4.470257	5.677743
ENSG00000198909	5.233808	1.09074	3.488275	6.629763	5.911771	2.627425	2.59968	4.32229	5.468173	3.960905	1.034946	2.305888
ENSG00000231721	2.651545	0.770846	1.499287	4.635009	1.611776	3.939892	0.882385	3.252651	5.426346	4.466236	2.420665	4.426491
ENSG00000163479	3.551372	1.15944	0.891171	1.251437	0.835882	12.693756	1.556325	0.414614	3.142163	3.817477	7.690944	6.87622
ENSG00000204160	4.749757	2.095784	5.029011	7.623346	7.853179	14.628686	4.925566	4.660654	9.049603	6.872496	3.947409	5.547046
ENSG00000112062	3.430904	1.300474	1.593875	4.296633	1.818341	5.209041	1.627126	1.989164	4.912838	3.666895	3.602381	3.403546
ENSG00000250361	2.52869	7.393732	4.787489	4.549056	4.109703	9.658793	6.128346	15.907653	6.125355	6.791477	5.349468	11.662649
ENSG00000105483	3.362704	1.907043	1.766571	2.27002	2.645239	4.956234	1.897257	4.085928	6.720103	6.981512	3.358066	5.239081
ENSG00000108039	5.148983	5.100587	2.803171	6.946345	4.610082	8.551791	6.012722	8.099787	4.831738	6.858868	8.30176	6.835426
ENSG00000133069	4.852728	7.401118	10.830476	2.819052	3.756882	3.546927	3.386514	1.515846	1.778877	0.385783	0.912002	1.904923
ENSG00000180304	8.122063	5.043457	4.942097	7.026638	6.108355	7.763893	2.766105	5.295354	6.787049	8.54316	4.01736	10.190146
ENSG00000115935	3.272759	1.196084	1.736577	4.64029	1.794215	3.144097	1.010445	1.816781	5.517558	5.965766	3.056573	5.042447
ENSG00000126934	20.607042	17.790317	16.636912	18.889603	22.705359	26.593805	18.513716	19.529033	20.346832	19.163543	12.596012	15.550987
ENSG00000183726	3.729918	3.293678	5.198442	6.193853	3.056342	10.318724	2.801129	4.271946	6.53384	7.413691	4.385149	5.273613
ENSG00000135845	2.815905	5.091536	1.850966	0.351125	0.062962	4.623736	1.723613	2.836475	2.932415	0.208134	2.871244	7.415263
ENSG00000154114	0.667491	2.18053	0.574643	0.568932	0.550484	8.134363	1.959631	2.369488	8.500886	2.426162	1.486463	10.423592
ENSG00000187555	4.541241	2.525146	1.643409	6.607419	2.626789	3.248106	1.431074	3.473643	5.484157	8.076087	3.473152	6.333577
ENSG00000075884	3.113883	0.847309	0.631975	9.871146	0.968223	3.288338	1.033313	1.920362	2.977234	6.929491	1.832854	4.162207
ENSG00000114650	6.625151	4.007053	3.887503	8.517072	6.632468	8.643075	5.121531	5.95736	8.009519	6.682646	4.993594	6.5328
ENSG00000038274	5.278138	4.109653	3.63537	5.884923	4.010757	6.997106	3.80864	5.807102	6.126834	8.618247	6.874868	9.316267
ENSG00000169442	4.15661	0.767911	1.26923	5.534383	3.920839	2.428777	1.706317	3.579546	5.089212	0.701706	3.144963	4.593393
ENSG00000064932	5.30224	2.714427	3.780598	9.737459	6.102002	14.209285	4.330899	4.112085	6.758803	3.498192	7.226198	4.858824
ENSG00000008294	3.924056	2.993371	3.244241	7.52958	2.371781	6.311744	2.992776	3.328152	6.677044	9.859994	4.322067	6.291853
ENSG00000161011	4.691415	3.09607	3.230068	4.844304	3.859207	6.381852	2.737623	4.491794	6.278366	6.83543	4.509093	6.30218
ENSG00000256269	5.807129	7.614339	7.776153	6.646656	4.230377	3.391029	7.863497	8.116437	4.245533	4.315217	8.917302	8.676509
ENSG00000077044	6.8744	2.315012	2.489688	6.066261	4.016289	6.111504	3.780672	5.490239	7.119786	5.893746	3.568241	5.506571
ENSG00000087365	4.397115	1.552909	1.41816	5.810418	1.335601	4.227076	2.488473	2.800306	5.724835	6.611973	3.148735	2.24452
ENSG00000166825	4.368779	1.776651	1.724493	5.414233	4.854498	6.761121	1.15314	2.290988	4.618903	2.115834	2.636519	3.796632
ENSG00000151726	6.034201	4.073925	2.188203	2.226551	3.520698	2.357752	2.478008	3.734946	14.269946	10.064641	1.117849	13.858911
ENSG00000146574	3.702558	4.237878	3.107221	6.975781	2.864713	6.149437	7.065976	4.225493	6.841371	12.563726	5.13438	8.138845
ENSG00000196498	11.17117	6.651554	5.319384	14.595401	6.647204	6.659693	3.578546	7.453452	14.721664	8.544594	5.439052	6.937572
ENSG00000156860	7.543595	4.201989	3.080772	8.199663	8.372042	15.640469	5.498329	6.929342	9.832086	6.403766	5.501672	6.906745
ENSG00000102710	3.808275	2.819853	1.017952	6.096683	2.848175	5.248366	3.167685	3.329383	7.835091	7.396569	4.695356	6.085998
ENSG00000137776	3.481458	1.51996	1.189789	7.033934	2.258176	2.544604	1.31678	2.068764	5.701154	8.444648	3.125685	5.547443
ENSG00000103549	7.742305	8.107827	1.483722	6.538739	5.080353	3.651781	1.512347	5.27177	7.235591	5.204398	6.848694	7.407593
ENSG00000038358	4.816114	2.852702	2.552354	4.785633	4.036897	4.925491	2.707018	6.350203	6.65069	5.793595	2.961414	4.383906
ENSG00000100461	3.31153	1.873896	1.658235	3.933939	3.11068	6.162828	1.934306	1.618169	5.083373	4.749891	3.48672	4.766123
ENSG00000197329	6.576307	1.833548	1.952314	6.310138	2.528144	6.232995	2.76241	3.789403	6.21572	5.478703	5.713303	4.235149
ENSG00000198821	5.934164	3.361576	1.36196	5.47477	4.26002	2.656935	1.308084	7.567276	4.289	4.308422	2.57604	4.988056
ENSG00000104365	4.980904	2.077231	1.782672	6.946191	2.311713	4.494365	2.426207	2.397215	5.25056	6.104775	2.952868	5.129074
ENSG00000224389	4.566521	6.475039	7.87057	6.50598	2.8818	3.260363	4.073887	1.751164	1.317179	0.717516	3.040569	3.618622
ENSG00000198830	1.585347	1.409897	0.588731	0.989149	1.112146	5.274903	2.807738	1.354619	8.663419	11.011913	4.559134	7.010261
ENSG00000172354	6.693382	7.654366	8.732681	12.201771	11.96567	13.137508	8.041675	10.461113	14.778481	8.012614	9.250328	8.02525
ENSG00000100393	4.136391	2.580131	1.510436	6.821432	2.032055	4.976215	2.169567	1.923995	4.409984	5.196572	3.044752	4.286451
ENSG00000197043	4.334431	1.722838	0.725861	5.578055	1.528511	2.535703	1.312801	2.936526	4.659987	4.190964	4.953201	3.021936
ENSG00000104093	2.796268	1.728157	1.861346	3.601047	2.015664	4.820056	1.299603	4.810078	4.742256	6.877903	3.777252	6.12285
ENSG00000177989	7.913616	3.951222	4.174942	6.976843	6.567576	14.500997	3.848016	5.507826	5.958265	8.004659	4.596555	5.578164
ENSG00000132589	5.558887	2.437706	1.956685	6.775844	3.481253	4.480137	2.789237	2.451632	5.902573	3.265847	4.205831	6.045531
ENSG00000169230	3.462853	1.871353	1.216836	3.582735	6.183115	4.98435	1.480724	2.663448	6.169105	4.71132	2.624746	3.437588
ENSG00000175463	7.531678	2.810988	3.399862	6.485565	5.86681	8.247513	5.105032	7.820468	7.245713	5.69398	3.676246	6.121693
ENSG00000140332	4.807314	2.622643	2.131507	7.287579	4.037858	8.618196	2.767588	3.586442	6.359621	4.092865	5.060497	5.554696
ENSG00000164329	3.196496	2.537182	1.628171	5.958564	1.581869	5.388606	2.137994	2.829161	4.184597	6.99637	3.354828	5.591999
ENSG00000166501	2.626023	0.636475	0.7505	5.627673	1.117481	2.949369	1.426222	2.114286	5.193161	3.902608	1.940116	4.000117
ENSG00000236304	5.279382	3.334854	3.879194	0.736032	4.121517	7.459923	6.332977	8.509403	6.6506	5.041002	4.342953	7.990693
ENSG00000185787	5.210568	1.564165	3.143871	11.972212	2.913111	1.893642	2.969114	2.037615	5.17063	6.536642	3.08223	5.032534
ENSG00000099991	7.404729	3.665898	3.759418	5.484772	7.289616	9.55373	4.488942	5.318117	6.30868	6.971374	4.523922	6.350537
ENSG00000116580	6.61103	10.718371	3.240227	7.011524	7.797353	6.554764	9.330784	3.885961	5.400365	8.099409	8.160443	4.793015
ENSG00000197226	5.917507	2.88314	2.120073	6.02923	4.063614	3.663226	2.098045	5.639875	3.868545	6.320396	4.05843	5.163055
ENSG00000012822	4.026818	1.62483	2.307318	5.425918	3.52566	5.606277	2.714456	2.651216	5.697119	6.080254	4.525594	5.083119
ENSG00000182979	7.997837	2.732959	2.37502	6.750421	5.47627	3.70614	3.053564	7.078481	6.893772	7.411746	6.264145	5.228128
ENSG00000092098	8.868111	2.144685	3.417326	6.684807	4.367536	5.776471	2.571421	2.830818	6.26587	5.93925	4.428448	5.855938
ENSG00000089820	7.521772	5.472817	4.785023	11.221144	6.825554	8.50591	4.476269	6.481084	8.98914	5.631491	4.724982	5.871816
ENSG00000163694	2.290874	0.876923	1.425543	4.605991	0.788321	3.612738	0.847893	1.697143	3.027734	4.413435	2.686346	4.118899
ENSG00000115232	3.467408	2.696607	1.900348	7.13914	3.477206	3.85313	3.282907	5.62803	6.088862	14.129216	3.399537	5.947335
ENSG00000162341	6.170442	1.226904	2.959066	4.496413	4.66915	6.411697	2.481343	5.421882	6.739068	4.998246	3.437795	4.704082
ENSG00000205220	9.540524	2.88291	3.732803	6.679078	8.112248	6.813633	5.037181	15.440719	7.690639	6.8921	8.620394	8.694707
ENSG00000204256	3.81495	2.597652	1.433464	5.673957	3.624718	5.488803	2.763362	4.370714	6.975724	6.897844	3.9614	4.279894
ENSG00000171777	5.52518	3.696605	2.001438	9.173101	7.682171	10.234584	4.846448	7.571718	6.554521	5.083656	5.989243	6.427443
ENSG00000110367	3.159147	2.055234	1.148581	5.710268	1.977625	4.777186	2.149016	2.208238	4.678256	7.867907	3.629098	5.879194
ENSG00000105063	4.606749	3.128028	2.499971	6.893448	6.070637	6.786832	3.055503	4.330042	5.845716	4.781652	4.566857	3.945604
ENSG00000265625	2.589057	0.92972	1.388837	4.820919	1.214328	3.356457	0.948131	1.914672	2.933654	4.105681	2.882372	4.50717
ENSG00000110619	3.300164	2.87659	1.449924	4.497524	1.784529	4.8612	1.48463	2.377694	4.767824	4.567891	2.500512	4.242021
ENSG00000180448	11.7261	5.990988	7.334904	10.704425	12.092306	19.76581	9.819324	11.444534	15.097544	10.404947	8.493879	9.567452
ENSG00000156976	4.899121	1.965811	1.398154	4.368454	2.521076	4.800782	2.454834	5.516026	6.128431	8.791451	3.787882	5.749444
ENSG00000113648	5.047662	4.051151	2.66369	7.858216	3.689695	5.242588	2.867508	3.899811	8.360414	8.559231	5.452998	5.930622
ENSG00000162144	3.207014	4.565367	1.12309	5.902998	7.437909	4.449359	4.409107	3.942203	6.87908	8.25626	3.842188	9.318771
ENSG00000133226	2.510686	1.226977	0.490555	6.815468	1.671308	2.995612	0.974808	2.611587	4.667871	4.325705	1.200263	3.241513
ENSG00000205250	11.338296	8.834495	15.035609	9.447044	8.665808	14.492186	9.231689	13.968828	8.644789	11.868932	9.017511	5.940714
ENSG00000107331	7.048538	3.774076	1.415883	5.853831	7.518829	7.276849	3.518891	3.400083	2.470655	3.161096	4.740686	5.278807
ENSG00000164924	3.730875	0.874712	1.234153	5.328926	1.654362	4.162407	1.864398	3.021672	4.656012	3.726305	1.89175	3.427099
ENSG00000197217	3.584187	1.693622	1.559726	3.371513	1.403232	1.273027	0.517863	3.219226	7.015684	5.04227	2.429212	4.629406
ENSG00000079335	3.990133	1.30517	0.893867	2.687592	0.863393	2.174178	2.068155	4.676119	4.947756	6.005112	2.673215	3.668799
ENSG00000089159	5.791057	2.952023	3.187617	6.748465	6.900864	13.058767	5.330544	4.216764	6.693743	6.123181	4.108582	7.708715
ENSG00000170180	2.844519	4.243118	2.004303	0.860814	2.354127	4.443967	6.493161	4.785724	3.796846	4.101409	5.890258	5.52635
ENSG00000140932	5.375948	3.693071	1.630262	2.96316	5.134312	13.511576	4.044784	5.570412	5.197602	8.262518	6.401798	6.720307
ENSG00000132356	1.541758	1.951376	1.159533	5.462142	1.301697	4.05026	1.408883	2.441782	4.289394	5.075705	3.392606	3.180638
ENSG00000139323	0.647723	2.454009	0.820119	3.488874	1.125651	9.646902	1.299282	4.974117	1.478686	2.031578	5.625451	8.604188
ENSG00000165480	6.421273	5.853602	4.465792	6.349142	5.08165	11.940773	5.829934	5.021677	6.527316	15.613061	9.70998	10.498927
ENSG00000147526	3.486111	0.825809	1.598185	5.695696	1.931442	4.590172	1.030625	3.707189	4.396166	6.291344	2.68322	3.824582
ENSG00000159592	8.024296	4.83125	3.094188	6.831218	10.002508	9.031847	5.683987	5.932698	5.945614	8.131175	6.66687	10.618331
ENSG00000132182	5.100216	1.804712	1.945177	7.280221	3.390737	3.966681	2.035493	3.52932	2.645863	4.35878	2.229933	5.245217
ENSG00000134905	6.598446	2.575736	3.051578	9.504165	5.182238	6.894466	4.240653	4.282749	9.773089	7.728776	5.686094	5.397081
ENSG00000136040	4.127779	1.630554	1.917568	7.121042	1.544502	4.325728	1.145949	2.732968	5.140172	4.468584	2.780228	4.5698
ENSG00000152127	4.26065	1.513108	1.565773	7.535167	3.110909	3.181489	1.68763	4.730013	5.133247	7.070304	4.865886	4.683763
ENSG00000021355	3.028123	3.772899	1.239642	6.546809	1.530122	6.460877	3.598638	3.779574	6.219956	4.339906	4.033016	5.678742
ENSG00000108883	4.480559	1.804641	1.118447	7.206872	2.547829	2.219827	2.120922	4.276512	5.065841	5.670806	2.713575	4.481394
ENSG00000108591	4.938126	2.211079	2.025251	6.966131	5.981234	4.839676	2.932784	6.772491	6.444598	5.863994	3.990372	3.889289
ENSG00000115524	1.849351	0.459029	0.804293	4.947025	0.983191	3.646415	0.721731	3.871845	2.720892	2.978954	1.573317	2.585417
ENSG00000134250	4.586774	1.089473	3.07645	4.558967	1.584373	3.161507	1.374241	3.274667	3.787428	4.84542	2.68609	4.51563
ENSG00000136436	5.668817	3.354483	2.113331	10.019586	1.99528	5.398991	1.940421	3.514715	5.619591	8.013328	3.452499	5.878266
ENSG00000072958	5.192858	4.729864	2.708258	9.536839	4.432697	9.80898	7.065323	6.006448	8.812323	2.961839	5.846008	4.807678
ENSG00000067560	5.396212	2.062403	3.519368	7.531808	3.233704	7.840185	2.765672	3.878074	7.037682	4.097853	6.674547	3.61917
ENSG00000188313	1.563388	0.618737	1.008262	4.878858	0.979485	2.932292	1.456013	1.7119	4.800663	7.949118	2.901617	5.013355
ENSG00000140497	4.738299	2.604537	2.167632	8.210448	6.683349	4.111428	3.557502	5.489668	6.335707	5.585895	3.439656	4.883768
ENSG00000140199	1.923332	1.799081	1.106663	3.73121	1.5863	4.448933	0.913561	1.995053	4.680626	5.0654	2.706308	4.551905
ENSG00000187017	2.273805	0	0	4.097227	2.041452	3.383884	0.796958	0.091571	0.536055	1.910838	3.953021	0
ENSG00000159322	4.535158	0.965841	0.800451	5.264431	1.699428	2.484667	1.093981	2.189538	4.438507	5.230101	1.773923	3.209472
ENSG00000070610	3.549001	2.459895	2.431138	5.044619	1.338476	6.772861	3.319149	4.738834	6.229906	5.906162	3.644829	1.413769
ENSG00000196923	5.139781	2.498575	4.84491	11.071602	7.919608	15.207178	2.244327	3.450933	6.05962	4.792331	4.327983	5.023906
ENSG00000110077	3.32816	1.909363	1.2629	3.430784	1.27307	3.601438	1.450683	4.514017	7.380835	8.554405	4.382114	4.051293
ENSG00000155463	3.621782	2.776648	2.723783	6.957524	4.219633	4.856353	0.660471	5.327895	8.120817	7.911976	3.467061	1.147641
ENSG00000174231	6.245521	2.346446	2.957993	8.368671	3.913385	5.251216	2.814217	4.750086	5.932618	6.870418	4.143167	6.35717
ENSG00000198189	0.960179	0.436871	2.149927	1.392601	0.672697	4.258669	0.428561	2.530536	3.560789	4.227583	2.762891	2.22074
ENSG00000115325	11.322881	4.895274	5.147786	8.938376	10.562103	15.251736	5.974416	9.434498	10.338535	9.853242	9.897254	7.450603
ENSG00000161939	2.301711	1.26308	0.82219	3.92927	1.332811	4.088556	0.887198	4.616214	2.907436	3.144991	2.0471	3.290616
ENSG00000129968	7.598324	3.745046	2.063505	7.031365	6.634651	4.281361	4.362102	8.755292	5.821385	6.186774	4.969504	5.418263
ENSG00000162909	6.685726	3.590544	1.286253	9.711879	3.027908	2.722562	1.54033	5.151164	5.624041	4.095603	4.611639	4.649572
ENSG00000221978	4.105759	2.789165	3.132986	5.726084	4.465668	6.935022	3.621803	4.190617	5.81425	8.398545	3.787107	6.928254
ENSG00000281530	2.704912	2.019364	0.829295	5.306124	2.725652	6.256879	2.219067	2.720882	4.82436	4.168949	4.103975	4.903221
ENSG00000189339	4.999693	1.002008	1.838565	3.449216	4.295881	5.134973	1.723992	2.359341	3.568952	2.31022	5.341837	3.289116
ENSG00000167106	5.373623	1.606061	1.390775	4.168487	3.742864	2.784648	3.342718	5.657741	6.160723	5.014728	2.074308	4.660795
ENSG00000164941	3.713831	0.942745	0.862748	4.169954	1.521815	5.467627	2.28694	1.120106	4.466926	5.000481	4.361393	4.180741
ENSG00000075415	4.366998	2.212883	1.393392	2.912963	1.484976	5.515477	2.188953	2.855175	5.595796	6.475753	3.920943	4.769742
ENSG00000100731	3.182607	1.402773	0.82613	5.607623	1.42343	3.50171	1.611392	1.660871	4.043345	4.641824	2.66844	4.047821
ENSG00000177302	4.338952	2.10769	1.76968	5.336614	1.626772	4.680313	2.930718	2.666604	5.776371	7.632537	3.674234	3.517749
ENSG00000160712	2.924069	1.370549	0.866491	4.787512	0.815356	3.737697	0.338486	1.29857	3.671695	3.620286	1.795328	3.487287
ENSG00000282572	2.565629	0	0	0	1.948	5.573384	0.838872	1.733237	3.647268	0	2.58532	0
ENSG00000115307	5.618178	3.360583	3.341538	7.48926	6.474217	7.06892	5.383877	7.566757	6.31464	5.910938	4.090712	4.500832
ENSG00000170873	3.129343	1.357154	0.347267	6.085268	1.38581	1.633702	0.996633	2.844952	2.968977	7.641095	2.465148	4.977813
ENSG00000163788	4.165969	1.131082	0.929915	4.02513	1.406673	3.630868	1.355262	1.73163	4.297862	6.262506	2.605138	3.501589
ENSG00000166340	9.692852	8.102418	8.22826	18.945613	8.331965	14.222742	2.797066	6.925576	11.649196	8.892958	7.291481	9.848237
ENSG00000287926	6.48239	4.026278	3.480233	6.453346	12.708451	15.458106	5.090649	6.287241	8.25347	6.754946	5.171816	6.365373
ENSG00000149269	7.16484	2.718818	2.968751	7.665038	1.772051	4.922212	4.341521	3.550906	4.765285	7.613363	3.33916	4.517766
ENSG00000281005	0.003692	1.317017	1.618232	2.456553	3.106171	3.519814	1.298373	2.798357	4.507961	4.649585	0.010751	0.001921
ENSG00000185359	6.282833	2.522908	3.512298	5.223268	6.340685	7.945896	2.962622	5.223471	6.653014	4.519968	3.093192	5.461991
ENSG00000136270	5.435508	2.310432	2.014458	5.333012	3.546564	3.551144	3.716309	6.274153	7.405307	5.86213	3.31685	4.514395
ENSG00000163527	1.238279	3.222444	3.373077	2.166988	0.618393	0.689201	5.403084	1.279173	8.654506	2.015357	0.602518	1.895823
ENSG00000023191	4.207643	1.492228	1.140728	4.054119	3.631815	2.043344	2.97974	6.294463	4.575261	5.057116	1.869566	2.789673
ENSG00000247774	4.725829	2.430445	0.995687	4.85166	2.646638	1.8198	2.194401	5.253467	4.106382	5.683425	2.845693	4.160396
ENSG00000033627	3.167841	1.946247	1.558852	3.984011	2.720271	5.078101	1.549725	2.658658	5.69684	6.418556	1.80008	5.686535
ENSG00000177663	2.164318	1.464527	1.432131	4.306359	2.338682	4.672444	1.76005	1.858699	3.992623	4.325518	3.195201	4.105359
ENSG00000134444	2.592749	1.031722	0.743805	3.122604	0.572703	1.037419	0.721304	2.368459	2.578616	4.645615	2.225565	3.983027
ENSG00000119682	4.901426	1.32021	2.224184	4.771093	2.993482	4.894626	0.915614	2.397167	4.748649	3.531949	3.20817	3.954115
ENSG00000198625	2.368244	1.603965	1.450219	3.925222	1.122225	2.975501	0.995055	2.554428	8.168249	5.546144	4.905407	3.973227
ENSG00000007202	6.745579	3.380342	2.872249	7.957768	4.22762	5.429494	4.224905	5.931164	6.963746	7.158133	4.873563	5.180229
ENSG00000141968	4.707153	2.844615	3.168734	7.372572	5.237567	8.238827	4.790907	4.502296	9.358121	4.305965	3.809177	7.646136
ENSG00000285006	2.734584	1.255486	1.771878	5.368982	2.39461	4.381882	3.67934	3.492852	5.25212	5.432921	4.058833	4.469229
ENSG00000172936	2.856136	1.608737	2.88436	6.007661	5.854312	8.079334	4.136082	3.493153	4.120536	5.726291	3.706898	4.572444
ENSG00000090316	4.637815	2.084994	3.212692	6.170918	7.095907	14.633417	3.230811	4.585172	5.999223	8.440443	5.31545	6.546915
ENSG00000136732	1.503922	5.588477	1.01143	6.182005	6.193334	3.755334	2.153911	4.302085	5.575735	4.766699	4.352715	3.857932
ENSG00000105669	7.479484	3.26643	5.70112	7.556612	8.278624	12.380634	6.812627	8.301455	7.975328	5.393198	5.716107	9.24077
ENSG00000196998	5.991797	5.182697	4.282818	8.054928	9.495813	9.850181	6.138316	5.029858	6.894264	6.157899	4.765838	7.656286
ENSG00000172965	6.201968	3.718862	2.815075	8.712422	8.781333	4.396414	9.453663	9.396559	8.862289	8.120931	13.825919	10.539809
ENSG00000204469	5.307272	3.288539	4.374044	6.46547	5.834831	11.139951	3.749772	4.093964	7.878668	6.87276	5.210474	6.303613
ENSG00000213445	6.205005	3.663185	4.841939	7.072627	7.035436	6.940772	3.389842	6.586525	5.348389	4.949963	4.58001	4.512101
ENSG00000278133	4.385733	2.775956	1.932914	4.869995	1.982206	4.31876	1.541825	2.768304	5.11291	5.171921	2.728255	4.717337
ENSG00000110321	2.970296	1.733656	1.963761	4.45162	2.719322	3.085642	1.502565	3.219004	5.673108	5.27079	3.245684	5.309763
ENSG00000105726	5.692959	3.964748	2.031972	6.087022	4.534479	2.645205	3.569359	4.157655	5.150944	5.459069	2.456138	3.426019
ENSG00000130810	4.874026	1.147513	0.73367	3.483504	2.976551	1.948315	1.574042	3.902215	5.258377	1.165425	1.206693	2.901878
ENSG00000198198	4.821927	2.69157	2.036093	6.843527	4.606561	4.767037	2.799618	5.088083	7.970786	6.950761	4.095967	4.434109
ENSG00000177479	5.717934	3.564819	4.27776	8.849934	3.714443	4.526393	1.882459	5.810887	6.680751	7.503803	5.563643	5.915757
ENSG00000172349	3.665325	1.96394	1.011074	6.775435	1.826717	3.14852	0.617608	1.189761	4.437675	6.439939	2.299969	3.158503
ENSG00000134152	3.920142	2.55278	1.743443	4.091817	1.864212	4.215194	1.874205	3.657801	4.528217	8.127396	2.550349	6.204509
ENSG00000123349	7.682225	3.695392	5.347875	8.274867	7.056088	8.528557	5.084354	8.217329	10.709729	11.373665	6.310485	8.15615
ENSG00000158710	3.570959	2.233171	3.092091	4.459881	7.651832	12.229713	4.229302	6.141614	5.597646	5.446549	4.676881	6.446204
ENSG00000153827	4.079386	2.489585	4.97054	7.584822	3.687328	3.145942	2.507227	3.553541	6.434366	7.527473	3.730667	5.9216
ENSG00000063978	4.345476	1.497911	0.957149	5.625115	1.88252	3.197974	1.555836	2.596617	3.667662	5.029294	3.073149	4.318756
ENSG00000089053	4.691258	2.396203	1.231262	4.501689	4.450374	6.678544	2.120396	3.459975	4.42308	11.588927	2.952349	5.402719
ENSG00000177600	4.590868	3.044798	2.66897	4.664094	6.489409	3.270536	4.532982	6.236857	5.601158	6.558601	12.716937	5.775259
ENSG00000167077	3.116926	0.603043	0.384222	1.263992	1.238221	0.88725	0.454899	3.063821	3.658141	3.556176	2.356196	2.256419
ENSG00000168488	5.397949	1.239036	2.767783	6.345228	3.144665	8.011067	2.385769	3.87164	3.740785	6.201101	3.628635	4.166809
ENSG00000229117	6.326657	5.807858	0.862094	1.778663	5.262274	1.371297	1.681259	3.567051	4.39858	1.108638	2.878921	1.818054
ENSG00000099899	5.552801	2.829238	1.80007	4.316575	4.718528	3.861395	3.098882	5.740978	7.009504	5.559869	4.196981	3.341748
ENSG00000186854	3.536999	0.918435	0.578457	3.021669	1.794061	1.940568	0.740146	2.39356	4.276625	3.704562	1.753498	3.37171
ENSG00000143776	1.474058	1.972191	1.731247	1.308557	4.387874	4.659001	2.466036	4.394096	3.193756	4.645128	2.965413	2.692357
ENSG00000049656	6.699914	4.612712	6.0625	8.05011	6.004198	5.351724	4.562422	9.426888	7.691321	8.573189	5.092551	6.094831
ENSG00000130816	5.517581	2.334086	1.341818	6.883108	3.073353	4.605908	1.554508	4.513873	6.302751	5.502801	4.112004	3.953023
ENSG00000184840	3.990829	0.399563	1.09816	1.630552	1.335786	3.158975	2.392822	4.410676	4.91959	4.702963	0.718639	1.154456
ENSG00000133812	1.746998	0.807147	0.815638	4.89561	0.882301	3.729283	0.964036	1.405013	4.151237	3.963676	2.388787	2.73042
ENSG00000170892	1.779573	0.683847	1.215196	2.991512	2.927048	1.403707	0.266717	4.951252	7.29926	5.038485	0.478738	1.04282
ENSG00000108244	2.17558	1.39047	1.704334	3.777942	4.141218	5.177064	2.408314	2.291028	7.847244	5.009174	5.625184	2.236566
ENSG00000103811	3.987041	1.832684	1.954163	4.197233	3.017109	1.783983	0.891438	4.371051	4.977475	7.508924	2.076516	3.448948
ENSG00000112200	3.936875	3.62801	0.66816	2.566956	2.753256	1.263606	4.884939	4.479886	4.919138	2.269451	7.508068	2.045194
ENSG00000141012	6.483446	3.127945	3.118093	7.151147	7.010555	8.605504	5.027119	5.328935	6.850963	5.572253	4.430493	5.088839
ENSG00000110628	4.843569	1.323093	1.089278	3.830177	5.217061	2.000525	1.79585	3.699756	3.52424	4.428011	2.427478	3.233654
ENSG00000099622	5.846933	2.035249	3.312823	6.510077	6.656994	6.254755	4.905429	4.088262	5.773705	5.905468	3.291854	3.206734
ENSG00000185710	0.252806	0.003817	0.163771	4.488069	0.895104	1.665774	1.167874	1.916574	5.22337	9.584283	0.865568	6.194314
XLOC_081581	2.070486	0.481527	1.014179	3.423125	0.936561	3.66365	0.670644	1.152215	3.923142	4.014148	1.952381	3.037653
ENSG00000179583	3.615939	1.899951	2.037113	5.571054	3.217489	3.003509	2.119502	2.240371	6.243299	6.364367	3.554289	4.376571
ENSG00000184007	2.307361	1.047404	0.649568	2.644912	0.880766	2.297029	1.52105	1.014346	3.62867	3.615532	3.456655	2.455572
ENSG00000114841	5.780576	1.495182	1.339891	3.362558	5.664855	5.725447	2.43133	2.739898	3.46718	3.482677	3.753714	4.840575
ENSG00000105287	9.598622	7.676797	5.984023	7.121925	9.049329	11.418222	8.540763	8.236092	7.74864	4.375876	13.234979	6.64021
ENSG00000159210	2.654137	1.154009	0.775679	3.723517	3.319939	3.559976	2.034869	2.018758	4.425621	6.511561	1.346445	7.158261
ENSG00000160948	6.525603	3.687371	4.22584	5.976472	8.12152	8.182095	5.803979	8.778588	9.658112	5.419575	5.846963	5.191177
ENSG00000249859	5.394147	1.35674	0.319404	5.706454	1.199034	1.222081	1.10499	1.594519	4.56426	6.478481	2.236039	4.516884
ENSG00000064012	1.012617	0.726203	0.732232	3.980793	2.809247	2.645571	1.824957	1.258912	4.946865	6.604736	1.535929	3.416565
ENSG00000181704	7.63436	0.833639	0.256918	1.749863	9.042852	0.177942	2.611282	1.890852	0.547177	0.702422	2.235219	6.877302
ENSG00000010810	2.566412	1.376152	0.937557	5.171554	0.513934	1.214401	0.874126	3.945226	2.58909	6.545956	1.63425	3.379227
ENSG00000095787	1.916881	0.933647	0.957646	6.320275	1.714328	2.358941	1.130313	2.117048	3.548482	5.17835	3.01558	4.267973
ENSG00000065809	2.204805	1.077788	0.867752	3.862687	0.446887	2.266029	0.866197	0.97164	2.75799	4.570093	2.229979	2.847747
ENSG00000005844	7.669628	4.927755	2.589259	11.855099	4.579586	3.8656	3.607899	3.514971	7.564725	8.51401	4.131848	5.543387
ENSG00000178719	5.25928	13.545897	2.942957	5.022432	4.848486	7.329805	2.687077	4.32527	2.27683	2.058291	2.711159	3.453562
ENSG00000116560	2.979774	1.415079	0.572523	3.439549	0.569516	1.807632	0.896224	2.491059	3.795584	5.542331	2.384716	3.848335
ENSG00000099797	6.950352	2.99723	1.881067	6.75002	5.964402	6.267489	4.325949	9.22286	7.660719	8.249345	5.810527	5.387228
ENSG00000087206	5.001406	4.011798	2.953705	3.770143	5.483395	5.223609	2.539795	4.660251	6.643838	7.609446	3.514896	7.125192
ENSG00000181222	5.369148	3.25878	2.182751	6.594716	4.285311	5.633473	3.759539	4.108892	5.0258	6.992574	3.114586	7.36454
ENSG00000038427	3.914189	2.754001	1.942018	9.277555	2.816721	3.991302	1.634645	5.128009	8.977655	6.721123	3.353834	3.181394
ENSG00000131584	5.011625	2.149884	2.30494	5.687726	4.392929	3.603171	3.031362	6.3219	5.404218	5.039248	2.656974	3.904738
ENSG00000266962	2.770997	2.102781	1.232964	4.893135	4.38028	3.880481	1.33507	3.072468	4.835006	4.892348	2.818791	2.383625
ENSG00000125257	1.740528	4.679243	4.321079	3.566237	5.932931	6.410468	3.828904	7.818212	2.568798	4.545163	4.00499	7.765682
ENSG00000004059	4.500045	2.692128	3.736002	4.530713	5.435263	7.67968	4.318892	7.994391	8.137154	6.71956	5.577439	3.865593
ENSG00000155849	3.037774	0.950202	1.248579	4.309845	1.348566	3.433299	0.93926	1.597068	4.662826	5.051328	1.564819	3.56572
ENSG00000185187	8.747835	4.17981	2.412742	9.270553	6.490577	5.86835	3.470359	10.77885	6.369703	6.541448	6.02828	5.99866
ENSG00000198231	2.555838	1.666099	0.466705	3.492522	1.242684	3.831821	0.585518	2.661693	5.198428	5.039595	2.599261	3.78913
ENSG00000140521	6.624233	2.962866	2.112658	6.707498	4.812547	5.796806	2.483312	6.506988	6.122352	5.461251	4.809693	4.551183
ENSG00000072609	8.885421	4.514785	5.099836	9.246837	7.639524	11.005779	4.805029	8.618966	9.620778	16.833085	7.510352	9.802558
ENSG00000140403	5.878569	4.860942	1.461374	4.046189	0.981775	1.002964	2.859556	2.222642	2.818901	1.22842	1.991881	3.080699
ENSG00000160305	6.027245	3.678269	3.504021	8.636856	3.897272	4.884274	3.202252	6.270329	5.586493	5.551911	3.278595	4.661162
ENSG00000083168	2.111984	0.988688	1.451827	6.274182	1.398107	3.624374	1.392669	1.657827	5.019889	5.187251	3.026613	5.533139
ENSG00000127314	3.512943	1.422479	1.230959	4.582228	1.359197	4.06883	1.514237	2.946819	3.684503	6.110817	2.848624	4.225086
ENSG00000131165	2.194338	2.324654	1.915442	10.813352	5.664196	2.683215	3.17966	3.204849	5.038127	3.589362	4.5417	6.94349
ENSG00000115234	4.40095	1.963104	1.778779	3.645036	5.496818	2.379632	2.71383	4.34169	5.83677	5.20648	4.641673	4.015572
ENSG00000161960	9.068036	5.295599	4.199919	7.973794	6.400488	7.912966	5.346654	8.692388	9.342092	7.8094	7.51371	8.999478
ENSG00000131503	3.081522	0.688615	1.035188	3.40126	1.131194	2.60671	1.244053	2.610988	3.58887	4.298933	2.359554	4.566681
ENSG00000272391	3.194078	1.086029	0.934301	5.727775	1.344945	2.980684	1.737404	1.561326	2.662289	5.016183	3.688204	3.254093
ENSG00000140464	4.011339	1.617683	1.362495	4.925803	2.382169	1.692614	1.173353	1.750537	3.706021	5.418641	2.569693	3.830066
ENSG00000086666	3.597755	2.47959	3.608179	2.536374	2.462931	1.902853	7.582295	3.745446	5.091992	4.535801	4.175791	10.324377
ENSG00000176248	4.802287	2.061758	2.855591	5.556266	4.471711	4.516141	3.023685	5.992648	4.422138	4.163569	3.032772	3.21785
ENSG00000117335	4.474897	1.707305	2.628576	4.655125	3.242388	7.86707	3.55773	3.647162	5.215303	8.21264	5.3225	6.176427
ENSG00000127603	4.379813	2.511779	1.263601	6.941291	2.647201	3.090114	2.395199	3.859725	5.813457	6.779665	3.373433	6.426872
ENSG00000168397	6.013963	3.708317	2.834548	6.089708	7.575863	3.670594	3.474754	4.224377	6.32562	5.762336	4.464056	6.226814
ENSG00000136527	3.242732	1.6298	1.035808	3.954575	1.369055	2.548672	1.523879	3.00317	5.267924	6.671711	2.61734	3.936043
ENSG00000115275	3.410667	1.134905	1.233609	4.534545	3.865346	4.733106	2.861532	5.178526	4.984019	4.880092	1.62946	3.42477
ENSG00000076864	2.478085	13.488237	19.850754	3.076258	1.560456	0.303196	0.469362	0.491433	0.050406	0.15863	2.64713	1.090143
ENSG00000115464	2.193277	0.945105	0.926136	3.586441	1.041799	2.300112	2.062398	1.734835	2.632879	4.922033	3.359847	3.884215
ENSG00000159335	6.036994	4.350278	7.152863	3.205647	2.759812	4.555685	6.079461	3.665748	1.084393	3.931073	4.641696	2.623696
ENSG00000160685	4.383444	2.484066	2.69803	4.856335	9.293638	9.446462	2.888896	4.559792	4.761097	6.144464	4.474875	5.491352
ENSG00000132522	8.935753	7.97419	9.282379	7.702661	10.963307	7.708732	6.229073	7.778625	7.127291	8.865035	6.43119	5.93742
ENSG00000131042	7.721408	5.383818	10.353778	9.488089	7.926948	9.983175	9.433018	10.722081	10.265433	7.670449	5.52024	8.161137
ENSG00000143924	4.695409	1.037087	0.246043	7.604707	1.983903	2.351325	1.604333	3.349453	4.359927	6.557658	2.32892	2.542965
ENSG00000172795	2.873188	3.517558	0.607161	3.96637	2.291359	4.604201	0.69167	2.252297	2.206384	4.400968	1.2081	1.972455
ENSG00000126759	2.730869	7.345476	5.795774	3.021133	3.821668	15.346151	3.722718	2.30586	3.287641	9.717582	2.338624	2.362532
ENSG00000165233	5.177896	4.54468	3.649543	5.141875	5.922386	7.28123	3.756402	8.569666	5.488368	5.685122	7.275034	3.815816
ENSG00000038532	10.710647	6.500997	3.773558	6.947086	6.177383	10.493789	6.487048	4.646818	5.315137	5.04881	3.349503	7.11366
ENSG00000039319	1.644808	0.846688	0.835803	3.802137	0.992158	2.762775	0.768014	1.69163	3.034765	4.215948	2.705042	3.292311
ENSG00000070444	3.34132	0.747675	1.003083	4.635561	1.44516	4.924997	0.934243	1.534558	3.376843	1.82012	2.407657	2.986361
ENSG00000116266	2.438722	0.703211	1.591385	4.292747	1.099094	3.254346	1.875781	3.003247	5.205817	5.438276	2.753863	3.497741
ENSG00000162434	2.136335	1.299652	0.874486	3.975356	1.39668	3.426117	0.959102	1.607808	3.24851	3.543523	2.064099	4.285749
ENSG00000144659	4.152056	11.400065	4.785309	8.579216	6.049381	3.359521	4.264783	6.138678	4.293961	3.762704	4.952237	8.943574
ENSG00000066322	2.655944	3.93546	0.970193	6.547141	4.310696	2.024372	2.417874	4.079822	4.693666	6.05234	2.700762	0.936591
ENSG00000075539	1.118737	1.499414	0.474074	6.197596	0.830548	2.648876	1.221553	2.522607	2.215705	4.855766	2.931544	3.507059
ENSG00000106263	3.875873	2.312537	0.811659	4.481939	1.591822	3.102633	1.395627	1.671688	3.211728	4.59416	1.64317	3.874944
ENSG00000133794	3.368001	1.147981	3.031908	4.592868	1.984113	3.700025	2.313946	4.038115	6.96654	6.955463	3.499792	6.430686
ENSG00000174106	3.485958	1.719121	2.280497	7.093314	3.453997	2.529437	2.382521	4.774839	7.621332	6.664971	3.022187	3.950399
ENSG00000038382	4.054398	0.908046	1.105328	5.354716	1.557105	2.187528	1.781106	2.751254	5.209104	6.528732	2.101216	3.111017
ENSG00000105373	5.686437	2.190187	1.60902	6.000348	6.692235	4.513473	4.176571	6.959573	6.958111	4.332938	4.151195	6.424382
ENSG00000105401	0.525763	0.42108	1.925462	1.156087	3.662249	5.097925	1.070413	3.354002	4.197093	3.762123	2.952972	3.19909
ENSG00000105568	5.15954	1.381144	1.442229	5.218968	1.562974	2.699595	1.230391	1.649879	2.959449	5.963497	2.813413	2.575989
ENSG00000108219	3.764183	2.218675	1.493447	7.372641	4.041302	3.577653	2.36045	2.002221	4.630216	3.744315	4.305306	5.305091
ENSG00000261512	3.532601	1.945534	2.04546	4.727546	4.063583	6.889182	2.458152	3.429129	1.028885	4.124753	2.98039	4.848159
ENSG00000084070	4.445019	1.852983	2.232077	4.922879	2.94155	5.73636	2.480166	3.684152	5.208587	8.466665	4.177485	5.080933
ENSG00000095066	7.061031	5.487139	2.400215	8.061753	9.074714	12.301019	4.577761	8.625651	10.493585	7.578123	7.942685	6.81158
ENSG00000270647	2.039329	1.359877	1.033872	5.868453	1.162265	1.671329	0.995722	3.043898	3.546443	4.418499	2.418799	3.849339
ENSG00000173064	3.328683	4.276895	2.798149	9.615532	3.118165	2.562519	6.559316	4.419534	5.856855	3.900237	3.291321	5.760929
ENSG00000103510	5.138955	3.988899	3.07241	8.379516	5.459842	5.249804	3.847109	4.141582	6.89316	8.802094	5.718696	5.126532
ENSG00000162191	2.836297	2.973395	2.977296	4.661295	5.858625	6.090621	3.639195	3.26642	4.645053	5.16906	3.854316	6.876872
ENSG00000177728	3.572788	2.901562	2.139057	3.629449	3.995341	1.552584	2.080151	4.485827	4.851045	4.404849	1.988276	2.846027
ENSG00000114857	2.305661	1.558459	0.708611	4.043577	0.996274	2.242366	1.187114	3.014096	3.442239	7.382	1.900401	3.964146
ENSG00000275719	0.051946	0.036986	9.880791	0.121989	5.996008	0.106629	2.214077	4.773757	0.053966	0.044487	3.742396	3.689213
ENSG00000273797	1.439625	0.306132	0.084869	2.313522	0.877248	2.9148	0.360015	0.829811	3.066384	4.230293	1.727133	2.614286
ENSG00000182511	4.033755	0.863652	1.896211	5.043339	4.147404	4.468266	2.603033	1.844114	4.423493	2.32942	2.256983	3.541589
ENSG00000268670	5.386714	2.264607	3.080977	6.614962	6.023757	7.203649	4.149505	4.757409	4.53048	5.737279	3.553242	3.488286
ENSG00000085514	1.801061	1.991252	3.360295	5.654186	2.494552	3.420518	3.300502	0.523569	4.280869	5.052474	2.571391	4.628002
ENSG00000117115	1.742452	3.451171	1.579792	7.24186	2.760524	1.472397	2.839415	2.838338	5.293523	1.690948	4.017306	2.893946
ENSG00000133030	4.324714	1.596201	0.508139	4.511681	1.554831	2.273568	1.119231	2.90395	3.014294	4.462767	2.49084	3.353412
ENSG00000101040	0.807909	0.815026	0.172681	2.176501	0.370783	6.719326	0.324355	0.117908	2.567934	3.783179	1.941684	3.134452
ENSG00000128585	6.810605	3.062783	0.555884	3.741076	0.730249	4.07779	0.355287	1.83444	3.023961	6.28945	3.974541	2.968932
ENSG00000241973	5.459518	2.691846	2.124194	8.237851	4.023733	4.396301	4.202443	4.686856	7.036797	8.074824	4.765022	6.234359
ENSG00000162066	6.443236	3.365316	3.592443	6.835537	7.730583	6.064216	4.55384	5.588669	6.794932	5.492983	2.930377	5.477481
ENSG00000100599	4.637924	2.024529	1.258678	4.815143	2.23551	4.793373	2.089713	2.842931	6.012727	4.263744	3.462673	2.685654
ENSG00000108799	3.124354	2.876843	1.946877	5.358891	5.00247	6.627309	1.631078	4.395987	5.281165	5.302123	4.302881	6.429037
ENSG00000123636	1.557577	0.879043	1.096016	4.116154	0.620769	3.485614	0.899916	1.511193	4.034107	5.935623	2.455818	2.738493
ENSG00000131759	3.416533	0.933782	0.988026	2.36247	2.440899	6.375187	1.072171	1.80432	4.717486	3.613094	2.884582	1.669313
ENSG00000079277	5.128367	2.50653	1.718554	9.867133	2.833726	4.001845	2.728165	1.693522	4.516931	9.046467	3.456463	4.365333
ENSG00000113851	1.965448	3.430163	1.757369	4.766029	2.543737	4.284484	3.590993	3.97278	8.052529	5.584024	3.234688	5.588272
ENSG00000103353	3.445774	0.815533	0.977341	3.740731	1.01027	3.05721	0.83065	1.008496	3.984302	3.072641	0.368676	2.396198
ENSG00000204264	4.318197	2.950424	2.280994	5.100781	6.563381	10.071231	3.676951	6.202553	5.893848	5.889079	4.341482	6.032692
ENSG00000257923	4.577889	1.184165	0.643884	3.918397	1.824054	2.774346	1.474043	1.391357	2.501372	3.007618	2.583967	4.125197
ENSG00000122203	2.763062	0.375136	3.034622	1.681413	0.657574	3.609072	0.579343	3.659453	1.478001	1.059482	0.545877	4.134442
ENSG00000022567	0.604602	0.42692	0.003836	2.281726	0.801269	2.014599	0.442555	2.499748	8.936429	8.181734	8.958055	1.248709
ENSG00000126822	4.557456	2.88782	1.841715	3.643139	4.802384	9.032851	2.457243	6.353204	5.509186	3.405363	3.163978	2.376557
ENSG00000233369	3.016779	3.190633	2.3447	5.451525	5.220158	3.005897	1.450655	3.620131	4.027559	4.107756	6.576026	7.684867
ENSG00000285756	2.491173	1.054213	0.434808	2.711995	1.16095	1.073906	1.244476	2.732455	3.606054	2.532467	2.127863	3.899189
ENSG00000067082	3.246439	2.110757	1.354342	5.822065	4.323081	4.554939	1.609146	2.589857	4.530652	3.575157	3.021015	3.25727
ENSG00000105639	6.913246	2.937004	3.841823	7.977577	6.93029	10.463299	4.122414	4.473164	7.166964	6.429043	5.765331	6.854023
ENSG00000242125	8.699655	3.416483	2.017054	8.286604	6.844291	9.245296	6.942859	7.330885	11.263433	12.067162	6.982309	7.443367
ENSG00000223482	3.86722	0.762288	3.104808	5.349699	6.864282	4.197219	1.087887	2.748028	4.663524	7.399477	3.62319	4.445567
ENSG00000083799	3.392071	1.048448	0.921857	2.887154	0.892023	2.218768	1.002618	1.238756	3.44743	4.861065	2.491141	2.917346
ENSG00000123684	4.26144	0.002457	2.558965	3.195568	3.214195	5.350583	1.582106	0.006777	7.044644	3.959709	2.743917	2.817028
ENSG00000017483	5.111104	2.199665	2.125355	0.715151	0.652242	0.540497	3.005449	2.631528	0.749602	3.816609	0.68474	1.480968
ENSG00000142405	1.695624	0.047046	1.293593	4.90093	1.171977	4.772244	0.615032	1.377147	4.145524	3.187866	1.921343	2.820884
ENSG00000177830	9.147691	9.450948	9.814296	8.443732	6.943514	5.99649	5.572113	5.945942	8.013267	7.66356	8.109973	7.059182
ENSG00000077420	2.002386	0.943511	0.43446	4.06623	0.589636	2.855885	0.581516	0.508518	3.019573	2.894773	1.290337	2.041597
ENSG00000133246	4.144865	1.694953	1.434645	3.759703	2.096866	4.607638	0.896654	1.357523	3.675495	2.957352	2.347253	2.890639
ENSG00000204435	6.841305	3.578506	3.511455	7.751228	4.630695	6.72651	3.645999	6.316171	6.501198	6.538337	6.081747	4.617228
ENSG00000104133	4.384164	2.59477	2.664147	7.3409	3.714082	2.770907	2.541119	4.043799	3.941743	7.323935	3.377627	4.965022
ENSG00000204463	5.496976	9.764938	7.977914	4.309104	6.931184	5.992457	5.171794	6.666585	4.567428	6.226078	4.679046	4.616715
ENSG00000181788	0.240725	2.107622	1.024207	1.657957	3.766579	0.247769	0	3.435611	0.274157	1.885475	0.173837	3.655225
ENSG00000067365	3.184992	2.564241	3.222157	6.305584	3.711455	5.477445	2.119161	2.176319	4.256051	5.072885	2.923601	4.791835
ENSG00000035681	2.328957	1.47547	0.31082	3.796256	1.945437	5.365	1.662943	1.603401	3.609087	5.21999	3.036777	3.876764
ENSG00000125037	2.433197	2.671765	2.748672	0.238002	0.818054	0.682871	2.548726	1.387677	4.314586	1.403216	2.922198	4.135295
ENSG00000196189	7.288234	0.56273	1.674406	4.777554	2.410151	4.614333	2.341459	1.780779	7.918013	2.659677	2.216422	3.865361
ENSG00000127947	1.179453	1.266471	0.589767	5.485702	1.635496	2.020633	0.947769	0.875537	3.777102	4.82468	4.48019	3.667954
ENSG00000116701	3.036234	0.997649	2.087663	6.003997	1.362236	3.954281	2.156815	2.565245	5.127076	4.958387	3.479627	3.397191
ENSG00000008516	6.931887	1.922113	6.16923	8.191694	7.44046	21.235914	7.540443	3.948159	6.810069	5.090853	6.003878	13.612514
ENSG00000197912	5.801291	2.963076	2.276796	6.721988	5.382911	5.151286	3.673502	4.548957	4.767475	7.088935	3.803339	5.987307
ENSG00000117360	3.335522	1.650184	1.062725	4.383825	1.486304	2.696271	1.488476	2.192739	4.500392	5.145171	2.537536	3.670837
ENSG00000125991	4.910923	3.56857	3.881411	5.681593	6.454141	4.809019	2.478348	7.452834	6.063406	7.070629	3.968118	4.684751
ENSG00000136156	1.855634	0.188839	1.604694	2.914996	10.800793	2.823328	1.770293	0.37615	1.21733	1.786203	4.532302	0.449319
ENSG00000275560	3.844914	2.047205	0.823737	3.878679	2.534153	4.537801	2.392642	3.262592	4.86314	5.932441	2.932619	4.836646
ENSG00000082074	2.609085	0.977713	0.933562	5.035137	1.024307	2.143589	1.231643	1.693388	3.386122	4.932403	2.032351	3.709443
ENSG00000130177	2.142495	2.028241	0.736362	3.789817	0.81797	1.179355	0.695222	2.311409	2.506157	3.407529	0.600659	2.939054
ENSG00000125447	3.745192	1.281644	1.730813	4.463269	2.740295	3.900074	1.445213	3.099747	4.204475	4.875436	2.48982	2.566014
ENSG00000213145	3.797547	2.028654	1.414501	2.69268	4.96176	1.715578	1.739876	5.110571	5.117252	7.219842	2.931825	2.039444
ENSG00000184584	2.363111	2.589575	1.314497	8.436551	4.747484	3.112799	2.448898	4.512836	4.986458	6.053449	2.406648	3.823039
ENSG00000105323	4.118938	0.925044	0.984636	3.963879	1.798652	2.718218	1.151043	2.14808	2.82899	5.196981	2.565066	3.106315
ENSG00000013725	3.398971	1.255116	0.547474	5.044402	1.489818	1.133626	0.805935	1.391878	2.969706	4.616041	2.056234	3.565842
ENSG00000174227	3.520232	1.355384	0.863059	3.697233	1.8059	2.639324	0.966589	1.613996	3.130328	3.593038	1.788087	3.832316
ENSG00000092010	4.552423	2.983817	1.971024	5.099501	4.038314	5.534116	2.702245	3.909252	4.890448	8.666921	2.231174	5.216629
ENSG00000111271	4.180943	1.900291	1.003866	3.5479	1.817467	2.344381	1.114665	1.26292	3.463661	3.757084	2.191037	2.998724
ENSG00000113593	1.715365	0.189926	0.341781	3.374599	0.580349	1.962558	2.003646	0.8729	3.051525	3.071304	2.267419	2.30499
ENSG00000135838	3.889571	2.59548	1.512263	3.13525	2.164801	5.419385	1.59024	1.739166	5.802455	3.99021	2.3358	3.207446
ENSG00000176915	4.620592	1.673879	1.284143	5.34698	2.505968	4.109507	1.656954	3.178711	4.295827	5.360729	2.633645	4.123249
ENSG00000135365	2.15578	1.147506	1.139823	4.669149	1.602524	3.938261	1.390116	2.008369	3.994097	4.627438	2.279338	3.796859
ENSG00000173193	1.827526	0.93802	1.73623	4.846609	0.627051	2.187977	0.186954	1.474585	3.112206	6.66777	3.597089	1.88447
ENSG00000161204	6.056161	1.320402	2.682257	6.05405	4.284188	4.193321	3.157191	5.385883	5.594322	6.524505	5.011037	4.490513
ENSG00000140750	4.220789	1.265656	0.842931	5.906287	2.617564	1.920593	1.601178	2.395349	3.297171	8.684887	2.31272	4.556317
ENSG00000144802	3.626217	2.935526	2.414569	6.86001	3.518079	5.565595	3.215389	3.136019	5.318993	6.814198	2.584158	5.33985
ENSG00000048707	3.278462	0.909256	1.024861	3.367431	0.870617	1.326535	0.600952	2.740047	2.015785	2.802545	2.455696	3.337222
ENSG00000103266	0.851888	1.441708	4.349339	3.370284	3.884213	4.764532	1.140872	4.273929	0.901908	1.878366	3.790112	3.599547
ENSG00000142961	6.493992	5.093066	1.400509	5.254412	5.040423	1.080146	2.0411	3.931276	2.835554	3.987342	4.216634	4.357577
ENSG00000073578	7.451358	3.809504	2.553811	8.270371	3.977227	4.461629	3.168934	4.062231	5.311579	8.77593	5.363413	3.800681
ENSG00000130640	2.849439	0.599411	0.390962	3.955944	0.706706	2.427402	1.777232	3.159196	3.391009	1.981622	0.994352	2.852069
ENSG00000164111	4.159288	2.670012	2.148424	6.930541	0.918045	2.378568	2.095537	2.656948	6.092764	10.368128	3.306304	0.995459
ENSG00000225342	1.817502	0.811158	0.043758	1.247817	2.379233	5.017422	0.224714	0.039468	2.88488	3.867273	2.89976	2.748636
ENSG00000166912	1.969848	0.714293	0.792192	3.425198	1.440975	3.061468	0.959532	0.560525	2.850701	4.00168	1.64721	3.650153
ENSG00000188554	2.289727	0.285101	0.494044	2.95415	1.379999	2.519072	0.927137	1.114338	3.343998	4.154859	0.821227	3.074271
ENSG00000131558	2.733658	0.697255	1.043968	3.475918	1.383066	2.186939	1.046862	2.177915	3.385877	5.183447	1.55681	3.1781
ENSG00000233013	1.305659	4.611665	8.480259	0.535695	2.666466	1.400524	0.040762	2.682954	0.85846	0.652829	11.645322	0.54315
ENSG00000138172	4.242207	2.435917	1.236879	4.8407	3.721335	4.519003	2.622622	4.152473	3.922415	5.037309	2.211333	2.717353
ENSG00000148218	0.789972	4.599217	0.805084	3.891997	2.270347	1.963084	2.194852	2.882179	0.602298	0.227435	2.384991	1.229972
ENSG00000114416	2.037147	1.267194	0.425382	3.46149	1.278875	2.484301	1.036693	0.615215	4.412892	4.526485	1.73568	3.661962
ENSG00000179912	2.389677	1.61504	0.385077	4.756028	1.655363	1.534196	0.547328	3.631782	3.92366	4.026694	2.195856	3.074571
ENSG00000198728	3.439425	2.072383	1.844973	5.557501	4.899287	5.722013	3.865283	4.186844	5.874803	6.223543	4.789759	3.575981
ENSG00000006652	1.521351	0.555458	1.239621	3.516411	1.433295	2.746341	0.577009	1.01515	3.512187	3.696536	3.037328	1.727536
ENSG00000116729	1.713898	0.270916	0.548262	2.678853	1.117721	2.763714	0.360273	1.655457	1.58743	4.552472	0.563807	2.627127
ENSG00000163463	3.706765	0.831614	0.954542	3.540032	2.410627	1.903655	3.509383	3.649669	4.82278	4.906668	1.902855	0.820552
ENSG00000110711	5.45302	3.224759	1.303601	5.238367	4.218218	3.341038	2.899545	6.777661	4.649955	6.490927	4.787549	3.850298
ENSG00000270108	2.212391	0.550701	0.6829	3.007169	1.100253	2.142474	1.072977	1.612397	3.210792	3.648919	2.18751	3.469853
ENSG00000273311	1.861849	0.948683	0.786929	3.181315	0.920399	2.939876	0.754429	0.713265	1.820504	2.895421	2.057687	3.280828
ENSG00000100796	2.428264	1.468283	0.98982	3.094471	0.810705	1.903442	0.933609	1.678494	3.448498	4.965698	2.154856	4.347856
ENSG00000065882	3.385025	1.097893	1.255225	5.067305	1.277699	2.645871	0.95154	1.811804	3.618607	3.115763	1.299039	3.788536
ENSG00000130338	2.009315	0.109158	0	3.165253	0.26123	0.574729	0.119306	0.707771	1.773427	5.948535	2.703562	1.835678
ENSG00000164463	0.552421	0.863702	0.999853	3.347767	2.330351	3.966989	0.338611	0.421936	1.164858	3.485891	1.909038	3.494887
ENSG00000064490	3.882879	1.947543	7.166183	2.527624	3.275564	3.761691	6.5459	3.225009	6.036895	5.125246	4.716707	5.077495
ENSG00000151883	2.662387	1.434049	2.693783	4.502232	3.102741	6.865438	2.584785	3.260812	5.631991	7.362188	4.194134	4.208219
ENSG00000092036	2.413175	0.730991	0.295253	4.646557	0.489377	3.597802	1.074761	2.295158	2.600518	2.98121	1.808807	3.208081
ENSG00000005961	3.307106	1.210229	2.300986	4.010907	1.101511	4.021457	1.841243	2.242548	2.276822	1.022238	4.809328	2.327338
ENSG00000181090	5.93017	2.436177	2.074745	6.524706	2.569741	4.156984	2.940427	2.933984	4.388742	6.808513	2.246211	4.495599
ENSG00000135334	3.499587	1.468055	0.837614	3.160996	2.39566	5.002336	1.159926	2.652229	4.803504	4.48566	3.656888	4.107107
ENSG00000128284	2.680791	1.503122	0.624784	5.216183	0.417647	1.208629	0.435986	1.440386	3.945028	5.568208	1.197065	2.717034
ENSG00000147854	1.722256	0.320473	0.164563	1.916963	0.480558	0.213108	0.611518	1.372354	4.209788	2.570209	1.770256	3.124366
ENSG00000167851	2.534883	1.138473	1.006866	3.420317	3.27859	4.791107	1.470329	2.161453	4.363567	3.949631	1.860461	2.981772
ENSG00000274265	2.198906	0.739984	0.731392	3.75824	1.176234	1.970359	0.588984	1.996774	2.075313	3.867978	2.008572	3.810348
ENSG00000204843	3.339401	1.007594	0.850175	4.762324	2.848579	1.694447	1.683971	2.095405	3.621411	4.998308	3.026308	3.340839
ENSG00000060069	3.348819	1.402231	0.772267	4.444283	1.411105	2.946358	1.412718	1.682768	3.542054	3.903885	2.025032	2.877595
ENSG00000253352	0.649916	0.22148	0.951532	3.833459	1.277759	4.609662	1.209796	1.44562	3.0126	3.882949	0.424696	3.256494
ENSG00000175274	3.962525	1.032931	1.550126	5.670937	3.673067	6.676804	1.61181	2.403303	3.743035	3.039061	2.590217	2.171734
ENSG00000100353	5.114287	5.913137	2.723654	6.373676	3.246052	5.222551	4.320647	4.985046	3.83778	8.820119	4.361908	6.565199
ENSG00000068724	2.343764	1.52271	1.039612	4.488676	1.658379	5.977193	2.163323	1.477681	3.050145	4.610342	5.303779	2.731966
ENSG00000093000	3.906693	1.320121	1.833183	3.669047	2.7244	3.395109	1.749632	2.660803	4.503394	4.449004	1.693808	3.758553
ENSG00000044446	2.92689	0.819547	0.79529	3.415844	0.666638	2.226234	0.9869	1.771732	2.410363	3.059605	1.5581	3.184584
ENSG00000084110	3.455128	1.045733	1.996769	3.703589	1.738467	4.425188	1.827506	1.809613	4.707171	4.031301	3.067599	2.64062
ENSG00000086232	7.013843	3.969216	5.212281	2.927796	3.088887	2.780204	1.08866	2.820895	1.126268	4.236994	1.898207	2.446373
ENSG00000157020	4.300534	1.820343	1.028818	4.602927	3.092007	2.12133	2.772382	2.745671	4.188567	5.290626	3.32913	3.647458
ENSG00000163635	5.875975	1.884102	1.736085	4.854073	2.39362	5.644141	2.628464	4.698546	4.899201	5.743081	3.982488	6.352727
ENSG00000079263	2.306967	1.34858	0.540604	3.97753	0.832535	3.210899	1.521178	1.789449	2.951721	3.755341	1.752255	3.94336
ENSG00000011304	5.140231	3.391005	3.201701	5.405148	4.948608	6.242498	3.424275	3.989332	7.877737	6.42134	3.570701	4.111023
ENSG00000196209	3.348079	2.198354	1.395234	5.274823	3.629277	4.209204	1.6741	4.487927	5.090731	5.479888	5.411278	6.328016
ENSG00000125753	8.625459	3.934995	3.570943	6.586243	8.602073	14.210828	5.939385	6.372111	7.327712	7.372752	6.333907	8.002553
ENSG00000155744	2.082664	0.951692	0.71331	2.64572	0.781142	3.610063	1.043746	1.45428	3.043476	3.476423	1.952306	3.053649
ENSG00000121691	2.299678	1.384395	1.54541	4.100069	3.052876	2.038623	4.120672	9.423144	3.150506	2.938567	2.852376	5.440364
ENSG00000099817	3.031066	1.527883	2.422683	1.822626	3.88333	4.108107	2.081794	4.968992	4.071573	3.193536	1.519045	2.060102
ENSG00000131018	2.682279	0.79159	0.394773	7.608531	1.212307	1.43707	2.041762	2.423516	3.308511	6.099272	1.820159	3.269805
ENSG00000115561	2.768598	1.200833	1.025362	2.29649	1.580971	5.051416	2.045973	1.098845	3.257794	6.363914	3.719239	2.375644
ENSG00000214655	5.546099	4.072155	3.491442	4.281451	4.28574	7.25528	6.116852	3.172037	9.58958	4.621255	3.55355	7.489721
ENSG00000096063	2.784257	1.513198	1.361983	5.325027	1.204441	2.993263	2.066279	2.41681	5.768433	4.897029	1.633366	3.294585
ENSG00000164713	5.828211	4.955682	3.282434	7.730611	6.527384	8.037935	2.949059	4.474364	6.617274	5.253227	4.837939	5.122269
ENSG00000168394	3.095834	1.706786	2.182955	3.719391	3.779898	5.802515	2.900007	2.14371	4.828623	4.314219	2.264982	4.173208
ENSG00000116809	6.06924	2.730172	2.038174	5.154856	4.197172	3.587076	1.869474	4.778087	3.99531	3.72408	2.36576	3.441179
ENSG00000159140	1.423067	1.392214	0.836851	5.814143	0.853352	2.090711	1.880369	1.276652	4.469258	6.242792	2.899099	4.365694
ENSG00000092199	2.960146	4.102363	1.151011	4.709552	1.88845	5.713519	4.594693	8.465485	5.024746	4.744068	2.974523	3.94273
ENSG00000134294	5.211541	3.320289	2.252625	6.903643	5.135482	5.854901	4.864625	7.826366	9.798681	8.649228	5.93282	6.8438
ENSG00000095059	4.337429	2.15655	2.971162	4.03619	4.892278	5.007533	2.70582	4.020494	5.969223	5.791924	2.932962	4.172082
ENSG00000197386	3.751955	1.161032	0.506831	3.934173	1.380227	0.970573	0.945266	1.874264	2.9754	4.199182	1.994434	3.516455
ENSG00000181218	2.91803	5.614845	8.067511	4.650942	2.099446	2.800798	2.621521	3.987659	3.532229	3.555378	6.545753	1.234927
ENSG00000247556	2.443383	2.092832	1.227943	5.858847	1.500922	2.63019	1.357664	2.388171	4.56005	4.809391	2.511299	3.529324
ENSG00000132424	1.466419	0.486588	0.618492	2.902613	1.033272	2.646037	1.520407	1.344572	2.838323	5.163964	1.923661	4.57649
ENSG00000134759	2.011003	1.102955	0.990181	5.240365	1.127718	2.023681	1.450634	3.243675	4.343415	7.027076	2.094996	3.439445
ENSG00000170571	2.575553	1.130028	0.485497	2.392552	1.736556	3.327864	1.349627	2.3105	7.314306	10.916632	1.329477	3.568334
ENSG00000162521	3.966067	1.951439	0.283425	4.98357	3.290667	1.995914	1.070461	2.677083	3.652935	3.605623	0.671221	4.596764
ENSG00000163636	1.811052	0.935877	0.769599	2.953658	1.421244	3.885658	1.423635	1.902884	4.01285	3.491582	1.868859	3.103746
ENSG00000114166	5.988267	4.386719	3.501025	6.24016	3.616079	3.611218	4.229527	4.697426	2.955456	5.516744	2.633387	7.915157
ENSG00000187266	3.607498	2.888361	0.875154	0.553982	1.954693	2.267106	0.818011	2.516594	2.509616	1.829282	0.586922	3.504213
ENSG00000115548	3.815061	1.60749	1.14831	3.906524	1.532018	3.235754	2.256381	2.316094	3.202044	4.520301	1.757677	3.058545
ENSG00000182718	1.605858	0.684922	0.895207	4.029097	0.925161	0.991532	0.649834	3.529092	3.43045	3.901312	1.73767	2.773424
ENSG00000089154	5.502351	2.611101	1.486076	5.353031	3.606972	2.2536	2.543961	4.272054	4.468855	3.398373	1.875862	3.336757
ENSG00000130589	9.410415	5.799773	4.282118	11.096518	8.165287	11.044307	7.924093	7.969208	10.124327	8.752847	7.40476	9.304175
ENSG00000110880	2.681742	2.257403	2.428422	4.377097	1.475755	2.547473	4.779129	5.084957	3.284392	3.168545	4.263032	6.319372
ENSG00000148481	2.322138	1.885235	1.292843	1.747194	3.293923	5.581138	3.121663	4.342493	4.326646	3.317806	3.369364	2.679402
ENSG00000145675	1.90986	1.354941	0.765535	3.417802	0.541866	3.505826	0.464328	1.765397	2.141214	3.179888	1.136057	2.768305
ENSG00000204406	3.064388	2.143356	1.742858	4.395264	2.272926	4.354353	2.03243	2.713303	5.162536	7.500886	2.438957	4.678626
ENSG00000170248	3.342743	2.447133	2.040018	4.691611	1.887659	3.860528	2.662082	3.039488	6.280243	7.25411	3.144216	4.720602
ENSG00000161999	5.507456	2.94713	3.017108	4.326747	4.756221	4.778335	3.316768	5.859774	6.007571	5.193295	3.512295	3.573157
ENSG00000120913	4.919694	2.047378	2.831381	6.459388	6.777569	8.232226	3.667285	4.929834	4.710549	5.413675	3.967172	3.968425
ENSG00000100241	4.14661	2.083737	2.731946	3.348181	5.305961	4.874356	2.136521	4.107088	5.73805	4.726771	3.385607	3.321268
ENSG00000025293	3.941175	2.484848	1.435269	5.300966	1.969937	4.754854	2.322482	2.580421	3.919205	6.328655	2.882686	4.014515
ENSG00000269970	4.369018	6.247042	5.582206	9.45314	3.589465	9.741051	4.447508	3.636537	4.203343	2.184411	4.689068	6.136882
ENSG00000198223	2.42219	0.874798	1.404435	2.640782	2.519922	3.864922	1.112682	0.604429	3.609319	2.421787	3.396717	1.788686
ENSG00000167578	5.382818	2.533134	2.027323	5.329751	3.454211	4.649366	1.581812	2.865833	5.000984	5.230727	4.066435	4.505577
ENSG00000140443	4.015226	2.464328	1.971232	4.476186	2.743957	3.030133	1.727236	2.17576	3.957178	4.343771	2.126301	4.333332
ENSG00000064547	2.506227	0.922579	0.42757	3.704365	3.599394	7.164804	1.39408	2.328312	2.984949	1.44786	1.735675	2.498431
ENSG00000165071	2.885562	1.657856	1.421872	3.462773	1.478105	4.899359	1.075524	2.116203	4.560651	7.330198	2.44344	2.58278
ENSG00000249138	2.49286	0.820711	0.62266	5.029359	0.403086	2.638029	0.662308	0.279899	2.756843	1.278428	1.388898	2.535984
ENSG00000269940	4.35151	1.710362	2.581896	5.112106	2.367755	3.599243	1.573841	3.0917	5.105085	6.985873	2.849943	3.93299
ENSG00000198604	2.216913	1.303566	0.277179	3.055872	1.107199	2.735585	0.870064	1.112826	2.18288	4.97773	2.570288	4.186244
ENSG00000276533	4.493551	2.505811	2.462884	6.350715	2.427547	4.4104	3.229467	3.393439	5.774056	4.791858	2.570028	2.084439
ENSG00000165272	7.181108	1.7205	1.07695	3.302906	3.209816	2.684493	2.858814	5.108767	3.863188	6.719395	2.481358	4.463257
ENSG00000031698	3.524994	1.089397	1.001851	4.614752	1.757475	2.060281	1.44982	2.714433	3.100672	5.105845	1.346847	3.050575
XLOC_000212	2.412302	0.437922	0.094449	0.911318	0.04261	1.203371	2.699664	0.703416	1.206358	0.02361	2.36313	5.187141
ENSG00000062282	2.327984	1.280321	1.153388	3.978709	2.867546	5.049893	1.739711	1.062278	3.20179	2.667583	2.311313	4.206103
ENSG00000153815	4.694819	2.4882	1.174156	5.366499	2.890306	4.684962	1.550064	2.155502	4.865374	3.718067	4.442531	4.272025
ENSG00000140943	4.197297	1.89763	0.886017	4.205564	2.550892	1.408045	1.914927	3.575792	3.684975	5.689239	1.951477	3.235289
ENSG00000148700	3.235365	1.970374	1.506714	4.517728	2.105315	2.513276	1.805533	3.601277	5.382283	7.317557	2.400344	5.538425
ENSG00000186298	0.794111	0.828317	1.08624	3.225236	1.501989	2.360523	0.387701	2.048386	4.614561	5.382396	2.31321	1.838574
ENSG00000236977	2.288596	0.892852	0.45883	3.84979	0.727723	1.714144	0.533638	1.365905	3.442147	4.868503	1.518813	2.879405
ENSG00000167483	3.414357	0.561028	0.602657	2.656465	1.215339	1.13221	1.000091	2.247081	4.049164	2.962235	1.8546	3.578406
ENSG00000254614	1.891766	0.70509	2.799727	0.832011	1.06937	7.054584	3.016233	2.466573	2.24826	5.653874	3.925939	2.463524
ENSG00000204767	2.330666	0.706473	1.064956	4.929108	1.105888	2.388683	0.677428	1.322024	3.53388	4.678591	1.741303	3.032514
ENSG00000136167	3.789668	1.776877	1.28209	4.05493	1.934607	4.123818	1.572447	3.448042	5.181047	4.851757	3.000618	4.351221
ENSG00000166946	5.968631	8.157666	6.886964	6.94806	6.65678	7.964984	4.514312	5.901526	8.152047	7.182897	6.526982	8.897321
ENSG00000131100	1.874648	1.151296	1.166519	3.484362	1.651317	2.870216	1.018971	1.055571	2.414708	4.528349	3.126161	2.753043
ENSG00000221914	1.473129	2.011223	0.726806	3.216304	1.355857	2.59207	1.434155	2.665415	3.428336	5.620987	3.043938	4.172077
ENSG00000140396	1.076195	0.761116	0.61873	2.672787	0.69522	2.074444	0.507453	1.543231	2.941721	3.457634	2.041287	2.715056
ENSG00000257335	2.694687	1.09903	1.767749	4.558684	2.180055	4.750194	1.313848	0.979937	3.830596	2.680018	2.94429	2.350807
ENSG00000158985	4.454505	3.507928	1.20306	3.604132	3.459865	2.506262	1.371985	3.342338	5.469069	4.784271	2.082833	4.115641
ENSG00000123908	1.982797	1.028835	2.915142	5.933237	3.189225	4.290802	2.04001	1.794573	2.487136	3.738002	1.617099	4.303544
ENSG00000008517	3.414587	1.212175	0.600498	2.487	3.205476	1.050752	1.263589	2.799872	3.578764	2.929239	1.46897	2.063624
ENSG00000234741	3.202254	2.678357	1.273782	1.895023	3.982764	2.933915	2.543898	6.133873	5.139883	6.467872	3.628902	4.485401
ENSG00000141068	7.043627	2.248557	4.537791	7.850036	3.793313	5.164726	3.346568	4.347105	5.160157	6.314959	4.611008	5.73163
ENSG00000169045	6.134085	3.100971	2.579723	7.157945	3.490359	5.257182	5.880725	7.128717	8.570051	7.118239	6.293391	6.175304
ENSG00000174748	2.756079	1.114757	0.704379	1.139136	4.110539	3.341461	3.568278	4.645639	4.30543	3.260776	2.176285	2.380815
ENSG00000143398	2.188636	0.750961	0.492959	3.452087	3.22361	2.097241	1.680178	1.009199	2.088972	3.291262	1.544151	2.94216
ENSG00000236194	1.73935	0.715605	0.538608	2.803263	0.718166	2.647308	0.882857	1.090659	3.477854	3.171314	1.55624	2.866739
ENSG00000164327	1.890191	1.202608	0.792486	2.373166	1.670611	3.134284	1.021135	2.703725	4.400477	5.419042	1.810721	4.691044
ENSG00000108100	1.560859	0.617082	0.552532	2.734773	1.313591	1.895207	0.573362	2.65291	2.771394	2.249852	1.2672	2.827393
ENSG00000146826	3.83991	0.6898	1.587311	1.106974	3.377611	3.415418	2.640189	2.920997	1.872733	1.067351	1.619776	3.065851
ENSG00000270640	2.474926	1.466584	0.622426	5.770828	1.504444	2.753843	0.279713	1.328191	3.432979	2.839649	3.102722	3.026273
ENSG00000233927	2.046573	3.798604	2.140235	1.540835	4.14775	1.9376	7.549312	2.538694	4.070948	6.060576	2.044977	3.371125
ENSG00000142102	6.023814	3.653544	5.152326	6.043462	8.08439	9.654038	3.217295	6.013436	7.078421	5.737071	3.822301	5.623534
ENSG00000137145	5.057451	2.865413	1.194883	3.342315	3.176855	4.456713	1.69033	3.974266	5.343841	7.223273	3.619833	4.790157
ENSG00000189091	3.425595	1.383079	1.122535	3.785738	1.511618	1.457096	1.653907	3.100083	3.201055	4.335207	1.902536	3.435445
ENSG00000213462	4.233783	1.587288	3.013895	4.65533	2.733095	5.853604	2.233739	3.153437	4.530813	6.378956	3.091111	5.700765
ENSG00000167470	8.340325	5.889313	4.316958	11.125368	10.240722	18.598036	7.507637	7.532038	7.707572	7.247895	7.769977	6.421671
ENSG00000160799	5.09677	2.298117	1.155748	4.720362	3.285253	3.804588	2.604327	2.479261	3.43661	4.624516	2.134116	3.404877
ENSG00000143418	1.835105	2.629058	1.73073	6.980266	2.00731	5.488444	2.198216	3.682247	3.123468	4.599821	2.450003	4.041581
ENSG00000270426	2.099354	0.521582	1.291249	2.887114	1.077644	3.793163	1.046506	0.941195	3.984332	3.852862	1.931865	2.669425
ENSG00000178971	3.27002	2.102869	1.816137	4.547	3.511632	4.009762	2.089965	3.763147	5.039127	5.20151	2.64104	3.924943
ENSG00000119772	4.175252	1.48907	0.789714	4.347302	3.020966	4.623054	1.839904	2.069682	4.150075	4.202172	2.441428	3.710019
ENSG00000162777	7.712841	3.497454	2.027047	4.964979	4.147875	5.559193	4.040604	6.049754	5.578201	5.862721	3.872622	5.233487
ENSG00000104859	3.447751	1.456023	2.361421	8.183209	4.347862	4.013159	2.615372	2.635258	4.263113	3.094583	1.954287	4.751942
ENSG00000069943	2.019646	1.581602	0.587367	3.419114	2.077259	4.498444	0.814453	2.559762	3.332023	7.024887	1.866291	3.206274
ENSG00000165219	1.897812	3.79997	4.097661	4.085557	2.158755	2.716613	5.855564	3.174992	2.853423	4.59633	4.753273	6.554816
ENSG00000261226	3.574628	1.613638	2.327361	3.415301	4.243854	4.941159	2.56316	2.040953	3.6354	4.225099	2.251524	3.115724
ENSG00000129691	1.737867	3.311801	0.307358	1.176661	0.360153	3.576977	3.634987	2.376165	3.344683	3.151168	0.839645	6.093369
ENSG00000011243	7.67415	6.309996	3.84545	8.49083	7.053887	5.973281	4.687115	5.125136	8.69844	5.778001	6.861522	6.919789
ENSG00000138835	5.353679	4.256185	1.296213	9.861909	5.436506	8.582207	3.17613	5.514277	4.917496	6.152124	4.727271	3.978634
ENSG00000177697	3.90033	0.635802	0.827378	8.808045	1.940888	0.849245	4.352907	1.416361	4.661686	1.271323	1.234022	4.147652
ENSG00000027075	2.472031	1.191839	0.106106	4.683647	0.515318	1.319748	0.58116	1.770629	2.407142	4.113455	1.294199	3.059058
ENSG00000131467	1.66946	2.409356	0.801992	2.479226	3.156395	5.247621	1.848055	3.149484	5.035037	3.716538	1.889965	6.858247
ENSG00000274487	0.826279	1.415727	2.761472	1.493742	0	2.469543	0.251075	1.002745	2.577739	0.579584	1.948286	2.490278
ENSG00000269352	1.852675	1.55885	1.024745	3.613261	2.914553	3.840881	1.688158	2.821897	4.109597	2.774282	1.854275	2.861569
ENSG00000160216	4.889205	2.345538	1.496601	6.99033	2.232757	3.541883	1.925749	2.597389	3.985589	5.529097	2.925299	4.114492
ENSG00000179335	13.20667	15.675989	12.312853	15.401041	15.017901	17.512053	8.559832	14.904325	13.724848	13.669619	13.133326	14.308931
ENSG00000084234	3.495625	4.276242	4.916871	3.938773	1.598119	2.60485	1.837141	2.524653	6.266818	3.30584	6.178675	3.521697
ENSG00000163534	2.437996	0.050512	0.432477	2.26607	0.380053	0.533009	0.73426	1.659307	2.949347	5.641302	1.020058	3.538122
ENSG00000180089	5.324769	4.901124	8.697309	3.706923	3.559261	3.388957	4.538581	4.235301	2.568988	3.016033	2.735737	5.700264
ENSG00000196358	3.200023	0.356198	1.978769	4.55166	2.573496	4.625044	1.730414	1.568733	3.269265	3.707942	1.827748	3.101422
ENSG00000160883	4.937776	3.265311	2.992043	7.603112	5.794831	5.344533	3.189037	4.960003	7.569868	4.342598	3.914925	4.020398
ENSG00000112983	1.490298	1.619888	1.533121	3.594069	1.757703	4.104576	0.999827	3.423554	4.885917	3.085236	2.243436	2.659528
ENSG00000070961	2.359209	1.306506	1.407932	4.527729	1.179143	1.960371	1.290279	4.09513	4.028752	6.435488	1.989286	5.024474
ENSG00000227200	3.522758	1.423717	0.784798	5.370861	2.830021	4.723108	1.340801	1.189408	1.431147	3.831949	1.828323	0.596223
ENSG00000160209	3.447325	1.436159	1.875588	4.574831	3.740677	4.570092	1.465545	2.102563	3.784199	4.252607	2.847383	3.498612
ENSG00000149761	4.778841	1.782939	1.385756	4.247561	5.753752	4.098408	3.066633	3.494939	2.900246	2.222552	2.669797	3.138903
ENSG00000139626	3.521529	1.29194	0.937874	5.129249	2.249503	1.709211	1.449708	3.166808	2.314451	3.848309	3.486426	1.52624
ENSG00000189077	3.294673	0.758316	2.994127	5.860342	3.21117	6.828251	3.722437	4.867967	4.655609	4.244368	2.718886	5.026592
ENSG00000135164	2.812879	0.36856	0.582648	4.069892	0.838307	1.841913	0.508263	1.091804	2.083419	4.74649	0.551963	2.660721
ENSG00000170271	2.041823	17.329152	1.913106	5.501696	1.229752	1.289548	1.698073	3.370499	2.347415	3.180864	1.981113	3.835908
ENSG00000248019	1.943023	0.626114	0.910616	2.866083	0.857296	2.556988	0.910055	1.380555	2.963463	3.732059	1.693063	3.247511
ENSG00000180104	4.060461	1.414969	0.843364	4.911051	2.451953	4.13343	1.708835	2.494765	3.591083	3.759229	2.191901	3.582554
ENSG00000101361	4.047317	1.534973	1.272017	4.996829	3.149473	2.72657	2.155652	3.988213	4.350249	5.919726	3.31789	4.594105
ENSG00000142002	3.80162	2.130899	1.894578	5.052362	4.734529	5.132786	2.488603	4.170551	4.52621	3.670158	3.420931	2.867679
ENSG00000176155	0.904163	0.352435	0.856438	3.304173	2.753741	1.965193	0.312659	0.764551	2.071314	4.753508	1.150564	2.631167
ENSG00000148660	3.478096	1.432088	1.836403	6.209533	3.185347	4.300336	1.680992	2.434659	4.513234	4.263133	3.375594	3.883296
ENSG00000006744	2.532233	1.303654	0.570744	3.956425	0.638482	0.969046	1.037543	1.808257	2.509673	2.503931	1.30522	2.702137
ENSG00000122545	1.733524	0.534404	1.004039	3.416613	0.793331	1.818685	0.896233	1.324605	3.253861	4.038016	2.333689	3.768552
ENSG00000186166	2.291134	1.248869	1.008576	2.781396	0.832505	1.882684	1.062784	2.81638	3.253745	3.713545	1.533682	3.159976
ENSG00000123473	3.378093	7.017291	0.909361	3.731828	1.869755	2.59963	3.446901	1.715776	0.898028	3.138635	1.800269	3.51484
ENSG00000143815	2.899662	0.920869	1.595789	4.352319	2.602622	4.65097	2.460003	2.424956	5.909862	3.085289	3.616146	4.230302
ENSG00000175220	4.199003	1.50511	1.77759	6.041486	4.436991	4.138816	2.329635	3.552602	4.211344	5.049645	2.075147	5.14875
ENSG00000143093	3.389329	1.451574	1.976587	5.570945	2.519337	3.43522	2.009392	2.003876	4.483483	4.489544	2.647401	3.225442
ENSG00000130811	5.995943	4.137411	1.180259	5.920791	7.333817	3.556871	4.444592	7.008713	5.830517	4.588103	5.942698	3.364665
ENSG00000175390	2.020215	0.60708	0.304348	1.259671	0.523685	1.934596	1.058688	3.059323	3.294997	2.567048	1.867223	0.662056
ENSG00000123064	4.801902	1.617458	0.83384	3.880804	2.313842	2.043329	0.972317	3.012641	3.402896	0.784134	1.174596	1.586914
ENSG00000131238	4.442389	3.008607	1.185798	4.473071	3.897313	3.151548	1.018546	5.00496	5.994317	4.148498	3.58456	6.161648
ENSG00000198000	1.123469	3.001271	1.399291	1.975497	1.670285	3.559502	2.762791	2.850344	3.144747	3.828382	4.314302	4.120618
ENSG00000166313	1.712022	1.671288	0.377741	2.589519	1.918248	0.73789	1.207861	4.22267	3.478067	3.411541	1.75359	4.138513
ENSG00000197548	2.773303	0.932518	1.410103	3.479062	1.481777	2.263796	1.622754	2.073046	4.195272	3.819769	2.636943	3.333022
ENSG00000100359	4.754045	1.535144	1.117496	3.721152	2.642389	2.376344	2.285544	4.358515	3.678417	3.968394	1.795022	3.197532
ENSG00000131966	1.649354	2.506374	1.588533	2.871166	1.929715	3.765656	2.197097	2.435063	4.488343	5.293401	3.497802	4.696226
ENSG00000114127	3.848469	1.660325	0.695112	2.730974	0.883784	1.510152	0.632682	2.547916	1.808449	4.06126	1.235003	3.308809
ENSG00000110080	3.342242	1.330053	0.57301	6.764459	1.230228	3.796492	1.565625	1.949906	3.746984	3.31976	2.820584	3.61289
ENSG00000167476	13.987514	10.270111	14.367598	9.8169	15.072424	13.9561	9.627229	9.713305	7.656694	9.718651	11.472989	10.205871
ENSG00000135535	4.376931	2.580586	0.845913	3.487277	3.4277	6.469279	1.229205	3.369712	5.136605	4.382894	1.692289	3.489611
ENSG00000278970	3.928171	1.74967	1.630895	3.496366	2.963518	5.111151	2.123891	4.269306	5.473045	4.223195	2.590905	3.152233
ENSG00000064687	7.801706	3.851779	5.88879	7.020613	7.669041	9.067651	4.863832	6.620526	5.905061	7.317734	5.035317	7.016083
ENSG00000188243	1.269282	1.989286	0.819429	2.026054	2.420099	1.966668	0.351863	3.502769	5.623042	8.337351	2.774653	3.110122
ENSG00000110713	2.241497	1.000425	1.248994	4.774062	1.161606	4.810571	1.551675	1.288886	4.396455	4.251334	1.760564	3.096482
ENSG00000174851	3.08909	1.144962	0.679037	1.716072	2.696822	1.430808	3.253157	4.788651	3.313838	3.833226	1.775967	2.633898
ENSG00000116754	2.704011	0.82868	1.351281	2.849434	1.595447	2.505462	1.449807	2.874237	3.88477	4.806529	2.93092	3.506223
ENSG00000181523	5.559447	1.876732	1.582484	3.979032	3.744312	3.734369	2.142004	3.359497	5.279937	3.184743	1.61547	2.995132
ENSG00000065559	1.469393	0.502407	0.986344	2.702001	1.689252	3.055372	0.287433	1.142646	2.339317	4.54135	1.386196	3.038304
ENSG00000129292	1.900764	1.021755	0.806683	1.905605	0.868507	1.824361	0.642573	0.707964	2.290048	4.262049	2.088587	3.179057
ENSG00000114784	2.65804	1.787215	4.234222	4.737183	2.815778	2.353938	1.473048	3.273062	5.148257	5.141652	1.853108	2.215998
ENSG00000180573	4.349418	3.160541	2.412761	4.321202	5.123522	7.028441	3.935028	0.698261	5.969794	5.058652	5.768369	4.731133
ENSG00000225733	2.382241	1.477604	1.804836	3.607921	2.519309	2.273139	1.59068	2.377581	3.826958	4.363457	4.182458	3.843456
ENSG00000185722	3.600501	1.613567	1.35256	4.401316	2.198719	1.644581	0.992742	1.967029	3.470215	5.528295	2.265965	3.185455
ENSG00000175166	5.176301	1.893988	1.676241	7.123302	4.39441	3.625658	3.731514	3.481676	4.615	5.859293	5.150288	3.318776
ENSG00000113368	0.299688	0.546236	0.784786	2.248292	0.766064	4.399215	0.930502	2.325577	3.486125	2.047544	1.332965	4.277914
ENSG00000186529	2.749071	1.287682	1.818911	4.138634	4.236268	5.978453	1.419511	2.038321	4.328603	3.246819	2.18577	2.102338
ENSG00000242802	6.140862	1.891488	3.218029	6.54215	5.121843	6.037948	3.432281	4.712045	5.352712	5.229781	3.548305	5.615464
ENSG00000185049	3.726201	0.952678	0.544526	1.804257	2.244688	1.140232	1.476083	2.966722	3.006256	3.235428	1.398826	2.486037
ENSG00000141522	6.828986	4.775517	3.540166	7.40582	5.690911	6.435438	6.258069	8.505195	7.681166	5.444954	6.284198	5.27222
ENSG00000101365	2.762841	0.821088	1.532712	3.367875	4.270047	1.647188	1.564243	2.831149	3.454316	4.406508	1.140097	1.445413
ENSG00000213347	2.34983	1.580826	1.742548	5.20189	3.742114	8.772158	2.333413	3.243063	5.374786	2.959538	3.258603	3.355732
ENSG00000160408	3.589037	4.674128	2.565958	3.068919	5.116811	5.386604	2.072248	4.481823	3.568031	3.637473	2.665243	3.647455
ENSG00000251661	3.838175	1.180687	1.75735	2.630051	4.018273	5.784184	1.789444	3.711258	2.435734	2.542223	2.731214	3.415689
ENSG00000126581	3.448065	2.451737	2.09297	5.117065	3.149087	4.265954	2.423877	3.275107	3.871568	4.738732	3.506138	4.889579
ENSG00000143624	3.312836	1.743978	1.605062	4.436418	1.872783	4.410425	1.660423	2.494175	3.298738	3.356606	2.10731	3.55869
ENSG00000263001	4.033383	2.610121	1.7285	4.365069	2.552353	4.964743	0.908904	3.157273	3.40949	4.460439	3.521426	4.715423
ENSG00000106635	2.470216	1.515561	0.511293	3.635976	3.167278	1.316821	1.069892	3.089796	3.32815	4.412833	1.802476	2.609612
ENSG00000114268	2.256023	1.412221	1.998243	6.25645	2.751488	4.969846	2.194553	1.918343	4.540145	2.977311	3.538399	4.153935
ENSG00000106948	6.062229	1.954574	1.725458	6.050657	2.749088	6.078619	2.359996	3.207068	3.464904	4.132581	2.530049	4.17192
ENSG00000186566	2.278114	0.807625	0.332454	2.479378	0.44769	0.934518	0.306234	0.95317	2.076663	3.707481	1.636818	2.612954
ENSG00000135720	3.194247	0.806587	1.384456	3.973457	2.019115	2.633407	1.26585	2.240251	3.899441	4.436728	2.265045	3.06475
ENSG00000283633	3.541884	1.335509	1.830336	2.915345	2.890967	4.375891	1.155197	1.630268	2.167112	3.324861	3.593231	4.98299
ENSG00000102393	1.035289	1.252399	1.12275	4.330773	0.689187	2.264483	1.60126	2.242625	3.034406	3.497758	1.72307	3.375784
ENSG00000276550	0.289568	1.914033	0.168301	3.04038	2.902599	0.203498	2.288082	0.567404	2.487182	2.968877	2.320033	0.697769
ENSG00000229807	3.534514	0	0	0	0	1.807075	1.84766	2.598892	5.490347	0	0	5.204526
ENSG00000078674	2.859946	0.996116	0.306145	4.160518	0.996884	1.585433	1.054287	2.253586	2.758171	5.264929	2.143735	2.752748
ENSG00000167815	1.735413	5.472572	4.293657	4.37487	3.780416	2.835805	4.006279	3.962664	5.770616	4.641153	0.757599	11.381511
ENSG00000092148	4.11188	1.11746	0.931047	3.659662	2.048815	2.072243	1.098682	1.706669	2.873172	4.282382	2.178226	2.91957
ENSG00000101181	2.70562	1.787534	2.267389	6.396338	3.324099	5.753364	1.682551	3.173183	4.068046	5.992093	3.214626	3.193776
ENSG00000135766	1.19433	0.460196	0.544717	2.141137	1.779672	3.860442	1.332543	1.527851	3.448202	4.092736	2.491433	2.99485
ENSG00000284428	3.008022	1.240719	0.503759	3.947256	0.682199	1.381117	0.785161	1.604792	3.336291	4.111464	1.312076	3.582934
ENSG00000010322	5.351255	1.894692	1.779666	4.020475	3.184368	2.852566	1.993742	4.476551	3.866739	4.219024	2.599333	3.256738
ENSG00000147684	1.679022	0.811079	0.326734	2.768364	1.816413	2.620905	0.291327	2.147144	1.77559	4.37473	0.495165	1.967122
ENSG00000011009	2.878487	0.343004	0.128724	1.53414	1.716526	0.27514	0.24763	1.575292	3.531119	1.736926	1.30132	2.140226
ENSG00000054654	4.144616	2.000593	1.250734	6.740364	2.348928	3.169817	2.800605	3.557979	3.46498	4.662178	1.607284	3.304302
ENSG00000108465	5.883508	2.01248	3.192085	5.24885	4.458979	5.396461	1.942616	4.722652	4.303739	5.927336	3.601663	4.900977
ENSG00000197321	2.631147	1.454184	2.959312	5.399253	2.793972	4.34037	1.292331	2.089451	3.077216	4.05839	1.869452	3.08537
ENSG00000203880	7.638195	6.154847	3.342826	4.707347	3.705957	6.081565	2.651229	5.165516	6.195703	6.294243	3.356785	6.501608
ENSG00000081791	3.10215	1.564842	0.658286	5.193994	1.956853	2.18238	0.927595	2.809525	3.356929	5.077898	1.749288	3.956274
ENSG00000152348	1.525255	1.219598	0.653881	2.098617	2.894711	2.17781	0.587528	4.178189	3.315976	5.016274	2.90802	2.971582
ENSG00000051009	1.40884	0.631422	1.287097	3.686793	0.917166	5.366551	0.93615	1.319228	3.033924	2.233863	2.328932	3.660536
ENSG00000100296	2.371484	1.771405	1.085355	3.635204	1.42063	3.684192	1.330573	1.321356	3.185769	3.190414	1.823009	3.261715
ENSG00000103313	2.665598	1.666801	1.978881	4.453176	3.803911	7.84048	2.126433	2.773355	3.845229	4.859972	3.263906	3.890968
ENSG00000137818	4.517766	1.874582	1.406347	4.330657	4.249185	4.906791	3.130297	4.769139	5.04929	5.377751	2.807759	3.263403
ENSG00000168675	3.069588	1.213723	0.616416	3.232765	0.535749	1.862376	0.72188	1.526432	1.597665	3.496274	1.30202	3.832422
ENSG00000035403	1.649562	0.600066	0.380712	3.27107	0.305436	1.315307	2.385728	0.499513	2.073892	3.921008	0.619301	2.178321
ENSG00000061936	1.528713	2.095971	1.079709	5.198063	2.644802	1.962775	1.521419	3.07388	5.311844	3.267353	2.632217	3.834716
ENSG00000229314	3.112643	1.020786	0.910054	3.522605	1.609269	4.173828	1.24954	1.582882	3.034726	2.449906	1.755402	2.835107
ENSG00000069399	4.346384	6.751622	2.00988	6.705537	3.822269	6.419246	3.037477	2.899061	5.09355	2.949186	3.33143	3.810941
ENSG00000100664	3.151773	2.033491	2.370868	4.061337	1.501843	2.922531	2.207089	2.318431	3.463014	4.511847	3.9969	3.990833
ENSG00000145860	3.467995	0.427646	1.182007	3.032754	0.431578	1.475746	0.806458	0.443209	1.609717	5.835297	2.264553	1.078936
ENSG00000163516	3.889944	2.379205	2.281987	5.875333	3.38066	3.485215	2.780482	3.986695	6.118622	4.750891	3.509172	4.560683
ENSG00000100650	4.246524	2.669789	1.623041	4.326415	3.041907	3.07213	2.201218	4.137843	3.536298	5.806475	2.747578	4.266054
ENSG00000042493	2.763531	2.336422	0.424745	3.685276	0.56095	1.110603	1.082442	1.051105	2.727623	2.224627	0.107494	1.875615
ENSG00000101109	1.165072	0.513683	0.433031	2.744896	1.144401	2.322321	0.709245	1.374089	3.003546	3.065129	1.345865	3.242118
ENSG00000108528	3.390663	1.599519	2.126016	4.224532	4.228823	5.133253	2.456501	3.294535	4.510758	4.9672	3.351934	3.553026
ENSG00000126214	2.496382	3.504987	2.346323	3.465601	1.693941	2.984545	1.844274	2.332355	5.461551	4.807375	3.91102	4.225712
ENSG00000177954	2.167281	2.213688	0.9699	4.126748	3.233922	3.285918	3.419526	4.310888	7.572848	5.106098	4.849076	3.968971
ENSG00000165458	3.790112	3.000177	3.389784	6.848978	5.786167	5.405565	5.213133	5.276328	4.93609	3.963804	2.954379	3.97659
ENSG00000108262	2.327813	0.608399	0.569728	2.345205	1.502232	3.138957	1.290128	2.000804	4.233603	3.53069	2.135145	1.076989
ENSG00000099783	4.479854	1.548876	1.332665	4.850954	1.713176	2.367446	1.666961	2.080064	4.089015	5.092223	2.282059	5.308416
ENSG00000157800	1.435929	0.604389	0.779911	4.009175	0.544177	2.949304	0.531352	1.477194	3.044987	1.438913	3.556784	2.21342
ENSG00000179134	3.68867	1.705721	0.953559	6.529713	3.598252	3.42354	0.967844	3.403029	4.431256	4.162528	2.326653	2.853401
ENSG00000128512	1.284283	0.356964	0.582572	3.360112	1.74342	2.554748	1.594364	1.314204	2.784614	3.517773	1.828939	3.123631
ENSG00000109062	3.925901	1.44878	1.569428	6.022581	4.725216	7.250113	2.95873	3.712289	4.589643	4.149319	2.804103	3.423943
ENSG00000278311	1.928951	0.543858	0.497896	4.835868	0.542312	1.630077	0.413555	1.219854	2.446538	2.605218	1.075231	1.864315
ENSG00000169714	3.196327	0.259493	0.68138	2.099586	2.367636	3.433304	0.948766	2.32033	1.684658	4.328721	1.072999	1.31569
ENSG00000111203	2.243285	0.450591	1.036892	3.704741	0.79929	1.100711	1.684092	2.718856	2.863156	2.524374	1.015511	2.322017
ENSG00000139637	3.331718	1.836123	2.030558	4.254929	3.10075	2.322327	4.31105	4.348636	2.64771	3.79251	2.642456	1.955843
ENSG00000123240	5.873402	2.884423	2.964367	0.913926	1.648374	1.265513	5.101376	2.006768	0.982366	1.618434	4.147099	1.53421
ENSG00000103275	3.218087	1.432472	0.867617	3.881522	1.800949	2.652624	1.394668	2.275381	2.91552	3.587274	1.454176	2.369958
ENSG00000066926	7.258802	5.22106	5.425671	7.554457	7.48194	9.004581	6.505681	7.168145	8.095305	5.216194	4.710037	6.723518
ENSG00000160785	3.701245	1.854053	0.887659	5.931343	2.720642	5.957012	1.902441	2.668977	4.42668	4.234338	3.242526	3.762248
ENSG00000274737	2.698655	0.738902	1.279744	3.389007	2.889925	2.695153	1.130734	1.133895	3.43074	3.720076	1.380798	2.989486
ENSG00000055609	1.662851	1.074091	0.71206	2.829825	0.545694	2.001897	0.612293	1.997859	2.052764	4.254143	2.556069	4.346127
ENSG00000082898	3.473516	2.431285	2.147945	3.824556	3.975769	4.899368	4.252349	5.320488	5.193436	8.549947	4.084849	11.663387
ENSG00000108523	2.471591	1.676528	0.879971	5.835898	2.424079	5.002136	1.380814	1.838104	4.119859	1.73789	2.576648	3.429893
ENSG00000161013	4.877857	2.295307	3.010607	5.13226	4.923996	4.789894	3.684308	6.009879	5.755651	4.689425	3.292898	4.002514
ENSG00000133612	4.366587	1.72779	1.232901	3.313371	2.677624	2.427783	1.78842	4.403954	3.541155	4.356373	2.546972	2.601508
ENSG00000103111	2.580947	1.115074	1.771041	4.017967	2.594685	6.179759	1.749126	2.653687	4.384336	2.261121	1.676204	3.666313
ENSG00000113369	2.654897	1.528554	1.861779	3.021223	2.719034	6.091371	2.147216	2.168576	5.612669	6.708164	3.610671	4.39936
ENSG00000184787	2.067626	0.837485	0.430788	2.922546	0.568587	1.434625	1.146655	2.328101	3.01768	3.152532	1.663113	2.386714
ENSG00000104325	1.200531	0.635889	0.676366	2.383863	1.570027	2.926075	0.516951	1.329371	2.39739	5.014002	1.082351	2.655929
ENSG00000168067	2.649797	1.409962	3.63799	1.693257	2.03459	3.451577	2.62992	2.28471	7.772768	3.840452	1.90899	3.571193
ENSG00000121067	2.813218	1.320924	0.675666	2.917195	1.286491	1.324289	0.727854	1.665281	3.07704	2.781637	1.493321	2.4676
ENSG00000215769	0	2.628306	0.987153	6.690766	2.609639	5.038459	2.235464	2.066085	1.989458	1.427024	3.165638	3.669955
ENSG00000160218	3.700784	1.596989	1.100528	4.017898	2.256251	1.888555	1.479747	1.6258	3.515718	3.943277	2.557478	3.062907
ENSG00000116350	2.019045	0.399094	0.239841	2.738838	0.722705	2.401281	0.687661	2.206888	1.571583	2.863622	1.794363	2.810744
ENSG00000026950	3.812593	1.643003	0.751391	3.586341	2.387926	4.124053	0.30092	3.284971	3.255786	5.692529	2.645453	4.375657
ENSG00000269958	4.236699	2.168679	1.672119	4.21326	2.516385	3.417119	1.325411	2.020661	3.40898	5.343263	2.265332	3.694486
ENSG00000108774	0.828482	0.453998	5.179679	1.354449	3.805066	5.837989	0.97459	5.123956	1.358322	1.514118	5.293212	1.504362
ENSG00000047578	2.196708	1.505257	0.664512	3.090839	1.15772	2.892762	0.628192	0.82103	1.984567	3.436705	1.915713	1.843603
ENSG00000007541	4.990374	2.595567	1.266828	2.41584	3.474483	2.091368	5.726274	5.608499	1.909379	2.001241	1.209034	1.507126
ENSG00000197903	5.759316	3.493326	2.482343	4.366688	3.896788	2.312265	3.849344	7.428117	5.716053	4.104277	3.964586	2.636063
ENSG00000280071	0.054385	1.119395	0.86998	1.785005	2.308717	1.296928	0.687962	3.337586	0	0	0.922599	2.351219
ENSG00000100075	4.168105	2.401828	1.640217	4.71776	4.533421	1.785138	3.118634	6.711684	4.343065	4.848798	3.748555	1.660858
ENSG00000108651	1.860244	1.339546	0.589768	3.148023	1.532553	2.740825	0.734639	1.272373	3.958636	4.201569	2.417847	3.001123
ENSG00000132507	1.333509	0.717682	0.43114	3.05401	1.663114	2.48187	1.700977	2.490035	3.700952	3.888899	0.762008	2.113191
ENSG00000214706	4.535775	3.798951	5.929217	2.293612	4.58542	1.990685	2.322966	3.717311	2.553248	0.971701	2.7842	2.44269
ENSG00000100034	4.356726	2.116485	1.658083	3.259755	3.623692	6.37068	1.606847	2.097485	4.79221	4.441361	4.153765	4.71138
ENSG00000176095	3.780779	2.266626	3.176366	3.607166	3.003273	2.321556	1.752621	3.989903	4.392356	4.419481	2.666268	4.400607
ENSG00000087152	1.029997	0.639085	0.681904	2.925028	1.987608	2.751386	0.810367	2.201191	1.857987	1.77613	0.811182	1.90738
ENSG00000124422	2.692365	1.352452	1.249702	3.827737	1.676136	3.570232	2.083264	2.798165	4.846251	3.430155	2.110834	3.641464
ENSG00000120727	3.85729	6.058397	1.159161	2.016738	1.229014	2.598494	1.337352	5.639778	1.671689	2.748507	0.924129	2.270449
ENSG00000181381	1.623982	1.164305	1.028588	1.609224	1.243067	5.584593	0.242288	0.970968	3.578803	5.98347	2.691501	5.173302
ENSG00000152223	1.183033	3.346554	0.543363	2.47351	1.143204	2.179779	0.643548	0.660103	2.317886	2.604325	1.149211	2.717631
ENSG00000175711	2.541324	0.924706	1.916942	3.631753	2.445169	4.548011	0.943542	2.825535	5.17769	2.575156	1.990579	3.885299
ENSG00000133858	2.026004	0.774812	0.592942	3.039083	1.3212	2.614366	0.845979	1.231271	2.462113	4.637103	2.239313	2.710037
ENSG00000119048	1.509971	0.972902	0.495306	2.684706	1.230894	2.931204	1.27505	0.75128	3.377879	2.831514	1.947425	2.38092
ENSG00000108509	2.567219	1.666103	2.504345	7.326866	3.019458	6.543767	1.845155	2.873646	4.397939	3.88028	2.168899	3.614856
ENSG00000166927	1.648975	1.712867	0.850048	2.835234	0.477382	0.335546	0.517974	1.682858	2.835992	2.561051	0.921863	2.023572
ENSG00000174243	3.244971	1.350529	1.067529	5.650074	3.580798	3.392204	1.812315	2.533126	4.24313	5.438206	2.860598	3.305942
ENSG00000136877	5.4231	3.702135	2.355565	4.396401	4.893642	3.184497	1.705115	3.829308	5.854595	7.978332	3.209321	4.163214
ENSG00000154832	4.374235	3.954558	1.859805	4.85404	5.103056	4.296119	3.219065	5.275962	5.537368	6.739691	4.012737	2.49058
ENSG00000103496	4.058083	1.493074	2.154277	3.919741	3.053346	4.563197	1.645164	2.451535	3.38494	4.427716	2.474335	3.215907
ENSG00000128016	3.060841	0	0.70585	0.084144	0	0.005006	1.46984	0	2.262539	1.001022	2.769019	1.885523
ENSG00000137486	9.032066	4.129492	4.06121	7.462074	6.186696	7.07989	4.230543	4.294879	7.798189	7.35049	6.572414	7.560029
ENSG00000085662	3.196364	1.006879	0.584688	2.5814	1.525353	1.325756	1.166124	3.466245	2.867934	3.674861	1.505543	2.503819
ENSG00000067900	1.469885	0.51867	0.635337	3.103588	0.777002	2.129804	1.324328	1.501939	3.378024	3.611944	2.416455	2.475106
ENSG00000015479	2.273509	0.521154	0.4359	2.922445	0.575725	1.482337	0.768664	1.351277	2.230679	3.426467	0.998564	2.917707
ENSG00000123136	3.653503	1.705542	1.749063	4.252117	4.644092	5.364373	2.826872	3.729664	4.153762	4.522917	2.079911	3.194869
ENSG00000172322	1.737869	0.584171	1.581171	2.968592	1.271254	2.470089	1.7187	0.774096	4.634176	1.588073	0.35796	0.35323
ENSG00000122515	2.88353	1.019964	1.719792	3.845879	2.100649	3.039158	1.798734	4.281287	4.480364	3.196033	2.49498	2.710295
ENSG00000151694	0.946747	0.976936	0.700993	2.513912	0.581167	2.845775	0.685095	2.19408	2.303207	2.670572	1.572987	2.333417
ENSG00000132581	3.880188	1.412817	0.44015	2.533968	1.208128	1.27113	0.312849	1.638678	3.515859	2.875742	2.593285	3.313656
ENSG00000132376	5.097592	2.781941	3.642485	6.515998	3.918911	5.139427	1.892802	2.396537	4.299441	4.916346	4.021113	4.782934
ENSG00000206560	2.287634	1.883388	1.162805	1.601367	2.168869	3.751655	0.693549	0.585578	2.511675	4.814475	2.752989	3.766423
ENSG00000008513	3.722495	1.810007	2.242914	4.651846	3.122067	3.209753	2.501739	4.192673	5.624904	7.331091	3.886531	2.91865
ENSG00000243064	2.261847	1.272142	0.648639	1.605003	0.575672	3.030655	0.333934	3.165546	0.243444	2.144246	2.514109	1.105238
ENSG00000049618	2.238244	1.177432	1.531217	4.057398	1.112748	2.040618	1.416649	1.697686	3.885313	4.756258	2.595489	3.399677
ENSG00000066136	2.700491	1.213017	0.525922	3.226067	1.248616	3.716061	0.681352	1.976375	3.162646	3.509165	2.350389	2.822834
ENSG00000101266	3.086482	1.403314	1.526744	3.813963	2.49333	1.418834	0.989806	1.893325	2.220511	3.467371	0.857925	3.371531
ENSG00000167302	4.272606	2.657378	1.823775	5.096822	4.092463	3.261121	1.878796	4.123751	3.976365	3.244969	2.280109	3.273181
ENSG00000260267	3.113032	1.584209	0.741114	0.154937	0.682997	2.484473	1.363411	2.340922	3.184098	3.044842	1.930314	2.118476
ENSG00000140374	3.418694	2.658971	1.32833	4.391726	2.535332	4.130581	3.456964	2.415097	5.280585	6.236494	3.540578	3.346493
ENSG00000104870	5.152701	4.904701	4.418576	5.004056	8.340297	10.574501	2.42734	5.907278	9.018128	6.585722	5.783754	5.340065
ENSG00000007392	2.724691	0.190439	0.350101	1.951403	1.130509	0.87648	0.646773	1.925847	2.810362	3.987442	2.06882	2.69187
ENSG00000010295	2.934266	1.863069	1.342748	4.560136	2.643134	3.540219	1.665918	4.091586	3.939768	2.724083	2.840918	2.454279
ENSG00000187531	4.821288	5.543718	5.236474	7.597913	8.676582	6.895778	7.563569	7.575898	8.606076	5.925341	7.418254	6.959561
ENSG00000167323	3.442934	1.889656	1.219477	2.302635	0.840211	1.700631	0.758553	2.581899	2.694833	2.925869	1.147609	2.938086
ENSG00000125503	5.01323	2.22549	1.508841	5.308324	6.445389	4.463379	3.864204	5.443687	5.583122	4.722238	3.766937	3.747127
ENSG00000229754	2.094315	1.697491	1.411622	4.723716	1.411564	3.752496	1.35257	1.459204	2.447995	2.520592	3.008976	3.994683
ENSG00000092531	2.199165	0.285436	1.184634	1.859004	2.420476	1.500178	1.203406	0.8528	2.688682	4.56822	3.042067	3.495855
ENSG00000138107	5.551143	4.39242	5.913772	9.886847	4.707093	8.253229	4.154928	5.43191	5.700092	3.12267	4.128607	5.335435
ENSG00000139437	2.733445	0.763764	0.655535	2.954367	2.055719	2.414345	0.912439	0.863918	1.620133	3.195735	1.564607	1.824017
ENSG00000198898	1.867724	1.303142	0.542442	3.271259	2.038919	2.726664	1.059776	1.950294	3.456517	4.51522	1.596592	4.226595
ENSG00000107372	1.064884	0.603529	0.966226	5.949281	2.582724	2.072374	0.213627	0.242877	6.278976	6.12538	1.057487	0.307625
ENSG00000135976	2.01101	0.493363	0.388468	3.211351	0.775603	1.720657	1.325689	2.440744	1.73104	2.716321	0.649653	1.587476
ENSG00000197958	4.953931	3.113712	0.835972	4.572086	4.020484	3.150718	3.737347	4.813382	9.07646	5.207905	3.583797	4.057153
ENSG00000170004	2.50017	0.918302	0.568355	3.358236	1.518806	2.591035	0.686647	1.999361	3.108251	3.741595	1.5222	2.037325
ENSG00000117410	8.200963	4.561232	5.503116	6.828242	8.383275	10.773637	7.625086	7.024493	9.080324	7.790829	7.724029	8.929491
ENSG00000182934	2.018533	0.974395	1.627371	3.29089	1.867812	3.134763	0.915493	3.043929	3.657641	4.236902	1.984725	2.498208
ENSG00000043143	2.755606	1.155509	0.656238	3.483699	1.992007	2.126325	1.102482	2.007521	3.046702	3.042039	1.688195	2.816905
ENSG00000110057	4.790479	2.085744	2.818865	5.358917	3.788143	4.520994	2.944201	3.273414	4.080901	4.738879	3.29632	4.863292
ENSG00000167658	4.40361	2.282569	2.177689	5.449632	6.275381	5.201332	4.117043	6.237571	5.104695	5.344028	3.789361	3.748463
ENSG00000169087	2.308942	1.016405	1.286151	2.187516	0.873681	3.108655	0.755248	2.045755	2.926235	3.024489	1.286908	2.913938
ENSG00000112303	1.009732	0.192991	2.483632	2.341934	3.337918	1.317529	0.412608	1.849623	3.526553	1.930653	2.976612	2.599582
ENSG00000065413	2.751666	1.088888	0.992893	5.790785	1.135332	1.704874	1.080994	1.72099	5.069254	5.80045	2.00835	3.117741
ENSG00000085832	2.087027	1.687504	0.871957	2.420438	1.575352	5.179813	1.144488	4.383863	2.652796	5.762719	1.896942	3.230455
ENSG00000104529	3.088018	2.716481	3.106177	3.726195	4.777654	5.287019	5.519435	4.405502	4.689921	2.905184	4.121757	3.511152
ENSG00000123933	2.331006	2.233624	3.048961	2.663547	3.539148	2.189653	4.953534	4.301808	4.319171	3.305114	2.599265	3.982834
ENSG00000179526	9.572477	6.505336	6.001424	6.194863	9.040547	6.629939	6.416827	7.301159	2.447574	4.770986	5.649452	3.647801
ENSG00000073756	0.168944	4.042263	0.28563	1.550458	0.163109	2.325421	0.925854	0.72145	1.936601	1.85099	2.702099	0.845529
ENSG00000149577	3.351018	1.321005	2.007582	4.060972	2.963764	3.681696	1.134826	1.320076	2.788195	4.659181	3.13116	3.636497
ENSG00000135723	2.841067	1.597494	1.633892	4.140855	3.405058	4.26829	1.75879	3.239721	2.349739	4.035658	2.331301	2.249149
ENSG00000125779	2.276233	0.656934	0.259861	3.214423	0.796287	5.642632	0.582584	0.562653	0.836813	5.984702	1.630204	3.843
ENSG00000164054	3.151981	2.69887	1.615002	4.84946	3.436182	5.109464	4.341821	3.615771	2.884616	5.037504	2.966459	6.136328
ENSG00000150593	2.248299	0.421272	0.58711	3.44947	1.102509	1.429886	0.497104	2.527264	2.372589	3.18253	1.190898	2.741909
ENSG00000115677	5.046595	3.408962	2.325395	6.652903	4.103036	6.450022	2.607852	4.085239	6.353893	4.886235	3.917364	4.66239
ENSG00000168310	3.189436	0.433121	0.281313	2.161895	0.642652	2.493192	0.815484	1.20307	2.066545	3.694002	0.901495	1.891378
ENSG00000115977	1.775287	0.768395	0.644346	3.303726	0.936216	1.165802	0.406559	2.13313	2.638957	2.571733	1.76822	2.526547
ENSG00000117625	1.830438	2.201471	3.415184	3.823348	3.747628	6.051122	2.112714	1.785328	2.921448	3.934886	2.220633	2.806897
ENSG00000013275	4.638827	3.585464	1.500443	4.003116	1.804145	3.004041	2.276926	3.526355	3.776311	5.605521	4.892298	3.129307
ENSG00000135387	2.40529	1.309751	0.624804	4.712855	2.094389	2.365612	1.085934	2.23948	3.612464	4.170226	2.18754	2.943386
ENSG00000231389	2.104433	1.130012	0.336892	3.092723	3.365363	1.652706	0.791796	2.580702	2.94235	3.086597	1.356504	2.441546
ENSG00000138185	1.262668	0.418352	0.643195	2.353745	1.138863	3.163963	0.413886	1.201795	3.227458	2.545905	0.850077	2.296577
ENSG00000151532	3.522967	0.702717	0.900808	3.315476	1.268872	3.543144	0.818256	1.739944	2.060978	2.349589	1.610404	2.144868
ENSG00000185864	2.101574	0.011395	1.101984	0.213964	0.205206	0.668462	0.489368	0.128167	2.474243	4.170386	1.932166	1.841541
ENSG00000214331	3.080622	1.558254	0.539545	5.209227	1.490217	3.329027	1.029644	2.051867	5.224711	3.120546	2.055716	2.538004
ENSG00000172725	4.193391	2.369002	0.90223	2.200493	2.353907	3.637941	2.193564	3.280553	1.892546	3.072623	3.686573	1.290119
ENSG00000154222	4.250717	1.205531	1.173243	4.362573	2.721463	3.779915	2.149659	3.439387	3.223263	3.596918	1.980031	2.651385
ENSG00000129465	3.905231	2.519299	1.69848	3.752536	4.344354	5.580185	2.048692	2.321662	3.350378	3.951709	2.01459	2.924255
ENSG00000104738	2.098236	3.687049	1.263333	2.178939	3.41625	2.958021	1.330014	3.991949	2.216378	1.152222	2.268951	1.768326
ENSG00000125534	2.122905	3.763877	3.019772	2.597898	3.12519	1.309519	0.970066	1.00817	3.494242	1.176566	0.53391	1.271404
ENSG00000003400	2.708335	0.604352	0.238959	1.695965	1.145611	0.780868	0.454331	1.947576	2.231379	4.06571	1.137996	3.388947
ENSG00000100083	5.662056	3.891754	2.65187	5.792795	4.867622	3.31782	2.879138	4.929585	4.496572	5.104562	3.478605	3.963126
ENSG00000109736	2.429705	1.485835	0.890254	2.502384	3.153052	3.591284	2.398421	4.482414	3.674215	2.670813	3.203973	1.504566
ENSG00000102030	5.766416	3.05389	3.61581	5.048895	5.53617	5.856711	4.952454	5.445868	6.821523	4.838336	2.656888	3.675764
ENSG00000116017	2.558055	1.323595	2.080106	5.073432	4.16711	6.511368	2.64794	2.746531	5.110525	2.009653	2.542625	3.630792
ENSG00000214160	3.035026	1.6883	0.819191	3.748912	2.949662	3.23397	1.856511	3.479873	4.176188	4.140988	1.963484	3.636937
ENSG00000120451	1.540307	1.30443	0.318728	2.957855	1.208915	0.79223	0.426825	1.503714	2.38002	4.796567	0.53828	2.158439
ENSG00000090863	2.56972	1.135529	0.798361	4.550311	1.591556	1.924789	0.838114	1.966861	2.754939	4.265714	1.429619	3.452442
ENSG00000076043	3.490794	2.713781	2.913884	1.684643	0.794979	0.865626	1.29592	2.30209	2.051724	3.965564	2.147241	4.016124
ENSG00000270120	2.043073	1.563743	1.027841	5.538392	1.886183	3.541431	1.295989	0.817757	4.191425	2.913489	2.364372	2.302521
ENSG00000160584	2.584017	4.506479	3.657487	7.955499	1.681123	2.805299	2.744895	3.729984	2.990875	5.978257	1.866955	4.200278
ENSG00000141127	2.218521	0.494135	0.939061	1.968362	0.602263	2.543982	0.324586	0.527264	1.842937	4.317892	1.274608	1.586257
ENSG00000150753	1.179818	0.53044	0.284743	3.665353	1.633204	1.080014	0.78933	1.013176	2.423948	4.198861	2.144819	2.744994
ENSG00000127481	3.380961	2.000714	1.850466	5.42907	1.627968	2.969863	1.132977	2.209312	4.441812	3.784367	2.162865	3.411823
ENSG00000135486	3.366602	0.625528	0.320552	3.034443	3.260495	2.902122	1.092054	3.422297	4.164568	5.248145	1.801279	3.742325
ENSG00000139842	4.833012	8.934764	1.099789	1.131289	1.79992	1.212392	2.522713	1.237391	4.447809	2.353562	2.260198	1.246636
ENSG00000076641	1.464262	0.194755	0.54808	4.910078	0.298255	1.401646	0.848745	0.707999	3.406295	1.627082	1.48736	2.735406
ENSG00000087087	4.458656	1.272374	1.034872	3.350846	1.644283	2.24449	1.459284	3.091193	2.478908	3.069103	2.132344	1.674331
ENSG00000198034	2.481511	2.501672	0.059939	3.155521	2.763225	1.134207	0.739057	3.994419	1.607709	1.576162	1.237506	1.766839
ENSG00000271646	1.300119	1.160638	0.659556	2.147567	2.52766	3.616765	1.415215	1.443592	3.051451	2.529566	2.610156	2.560206
ENSG00000285994	2.186955	0.825365	0.741842	3.524492	1.065416	1.479826	0.911887	1.364606	2.518737	4.313025	1.930422	4.591688
ENSG00000261971	4.270545	1.026004	1.461445	3.592478	2.104274	3.06767	1.380102	1.919667	3.285256	2.454077	1.640167	2.611179
ENSG00000105778	2.17291	0.504219	0.958466	2.610017	1.068766	1.96058	0.866705	0.858796	2.214174	2.808627	1.470221	2.805488
ENSG00000196756	3.066833	0.629258	0.901261	2.07701	0.240662	1.589925	0.623504	1.984803	3.198208	3.022791	1.509273	1.545774
ENSG00000159346	1.414523	1.284527	0.806055	1.631124	1.839487	0.963646	1.881075	2.56676	3.358998	3.129313	3.683365	3.055757
ENSG00000126012	3.787577	1.095839	0.78606	3.069545	2.740008	3.637006	1.969204	2.034083	4.712198	2.995824	2.376658	3.502987
ENSG00000164091	1.778979	1.718052	0.736718	2.631743	1.195488	2.876846	1.029969	1.924449	3.652943	5.45101	1.023057	2.217386
ENSG00000119777	3.117281	1.555021	1.581465	4.524879	2.017483	1.998619	1.345355	3.424073	4.199896	3.295241	2.333089	2.785213
ENSG00000167522	3.959429	1.458593	1.509984	7.389329	2.524689	3.555236	2.340085	2.2586	3.107503	3.522257	2.27589	2.343551
ENSG00000005810	1.545222	0.855032	1.812834	4.705732	0.927126	1.632989	0.816234	2.645716	2.521996	2.652241	1.104922	2.274207
ENSG00000060339	0.975059	0.078197	0.187847	1.210933	0	1.781893	0.348461	0.9051	2.172686	2.461036	1.08066	2.973749
ENSG00000181409	1.864739	1.177664	2.270497	3.087732	2.970011	4.680187	1.346337	1.151018	2.594984	1.365	2.034798	2.290664
ENSG00000170633	2.063209	1.247509	0.553447	4.779132	1.83897	2.842732	1.248823	2.120074	2.729495	4.682816	1.968309	3.201073
ENSG00000103245	1.25494	1.003228	1.329154	3.075424	1.170034	2.305376	2.626523	3.581156	2.636752	2.922259	1.770037	1.945245
ENSG00000180229	2.640523	2.71839	1.241481	3.614432	1.256867	0.835327	3.543216	1.649208	2.418096	1.657205	2.080436	4.566914
ENSG00000141564	2.504718	1.782519	0.248113	2.507617	1.536321	2.911825	0.418206	3.141498	1.205401	1.637984	1.556697	2.730681
ENSG00000173638	4.468062	1.142989	2.201747	6.546464	4.444119	6.875116	2.49821	2.790473	3.790044	3.226463	2.749491	2.706818
ENSG00000179218	3.565335	1.940091	1.77056	4.532694	3.345775	2.314885	1.655389	2.953964	3.915822	3.903078	3.012774	2.424353
ENSG00000156030	2.754549	1.288245	1.199839	4.847918	2.106756	2.487104	0.984781	1.840152	4.926711	3.799485	1.719223	2.867776
ENSG00000170852	1.801064	1.007874	1.367165	2.716402	1.106741	2.184636	0.862299	1.955433	2.692747	3.306904	1.51305	3.59046
ENSG00000160201	1.911475	0.683581	0.934916	3.111777	1.68168	2.036589	1.141837	2.109432	2.899322	3.492504	1.262762	2.727716
ENSG00000149187	3.049001	0.987526	0.923919	4.300555	2.241437	2.200659	1.023007	2.70172	2.961846	3.562176	2.323583	4.15463
ENSG00000157881	6.064968	2.371525	2.276813	5.415331	4.277845	3.379987	3.899983	5.750815	4.629909	3.415131	3.044877	4.01373
ENSG00000090661	2.560415	0.612573	1.211282	3.011717	1.886684	1.036288	0.345056	0.533179	1.044954	2.97805	1.516438	2.437631
ENSG00000100258	4.719007	2.138513	3.20817	3.783242	2.744099	4.047176	2.756126	4.948677	4.882026	3.015723	2.378722	4.325775
ENSG00000182841	3.082934	1.058235	0.538147	2.715455	1.515274	1.880802	0.866947	1.790306	2.639648	2.8436	1.648427	2.050492
ENSG00000141469	0.810222	3.73037	2.214334	2.249535	2.969651	2.485779	0.752492	3.740246	1.389418	2.506009	1.29741	2.371848
ENSG00000184470	4.234213	2.884021	2.409282	4.264122	3.019744	2.303349	2.240624	3.417295	3.315511	3.794126	2.311043	3.986901
ENSG00000140264	3.634019	3.23782	2.728831	13.441325	3.125402	26.55683	2.565526	2.852599	18.150312	4.752108	2.971764	4.425215
ENSG00000115652	1.799708	1.109292	0.407826	3.678201	0.270669	1.43553	0.796376	1.346044	2.826756	3.997463	1.042676	2.959391
ENSG00000159461	2.065965	1.474377	1.030052	2.10822	1.201382	1.960298	0.839045	1.192528	2.777178	3.091669	2.22614	3.494487
ENSG00000164062	4.314013	2.625088	3.755039	5.329541	6.31118	3.986066	4.428568	6.150479	4.892312	6.100967	4.29484	3.209968
ENSG00000068796	2.369308	1.611816	0.803251	1.098365	2.084394	1.357808	1.191538	2.946802	2.789443	1.024886	2.898681	2.695999
ENSG00000136250	3.11402	1.734782	1.471342	9.467781	2.624972	3.936117	0.678844	3.595401	4.197249	3.848211	2.704711	6.822423
ENSG00000148288	4.006585	1.675859	3.493599	5.013079	4.868449	4.13137	4.218536	2.075271	3.171117	3.179172	3.915257	5.398464
ENSG00000118507	0.468996	1.520767	0.389201	0.45912	1.28604	6.454787	1.592929	2.545734	2.358405	2.850992	1.741877	2.168136
ENSG00000185885	3.395167	1.353305	1.556516	1.734877	2.307993	3.748557	2.284103	3.269672	2.022054	1.866182	3.124795	3.543654
ENSG00000172977	1.812375	1.186715	1.077063	2.841431	2.836198	2.253355	1.113025	2.7032	2.292223	2.850015	1.550516	1.269023
ENSG00000272501	2.435394	1.131975	1.390333	2.315605	2.7478	4.283803	1.667068	2.283399	4.137053	3.234214	3.186686	3.821354
ENSG00000165280	3.576199	2.741579	2.055233	4.305708	6.223962	3.589407	2.660166	4.076681	3.226847	3.689581	1.87627	4.500689
ENSG00000133313	5.786778	2.010931	1.008214	6.337964	2.34516	2.634387	2.001426	2.7038	3.56481	7.157347	2.828159	4.591502
ENSG00000117394	4.32454	1.819972	2.623594	7.086411	2.523422	2.996003	3.242173	2.031949	3.708033	4.627342	2.303503	3.865965
ENSG00000196730	2.947473	0.868519	1.263593	3.681611	2.214066	2.667759	1.385586	2.148114	5.407687	3.666505	1.846537	2.51539
ENSG00000152818	2.320725	0.504023	1.152406	3.24582	1.061349	2.189541	0.762735	1.668783	2.186061	3.594504	1.318884	2.713274
ENSG00000099624	4.995669	1.780975	1.24314	0.982831	2.610286	2.375246	2.80367	4.884329	4.463219	1.73856	1.498684	0.636636
ENSG00000142657	3.444617	0.792855	1.796226	4.761477	3.603065	4.578585	2.39976	1.752634	3.747231	2.487442	2.532976	3.257221
ENSG00000082701	4.42648	2.677884	0.438862	1.248331	1.391956	2.357793	2.772326	1.190264	1.182998	2.784632	1.745842	0.798015
ENSG00000103005	2.442116	1.174521	1.384107	4.727453	1.651654	3.302933	1.004275	2.038601	2.943644	3.213418	2.745998	1.810692
ENSG00000197070	5.29901	2.626937	1.892789	3.938353	3.910429	4.528783	3.002684	4.389879	5.060471	3.040197	2.764375	2.80343
ENSG00000187735	0.787049	0.431517	1.268555	3.8389	0.15873	0.728153	1.578288	0.679688	5.571407	2.236854	3.353682	1.992526
ENSG00000031003	2.797188	2.645033	0.87463	3.873708	0.811038	1.360676	1.188699	1.432761	2.422961	2.854901	1.088112	2.325314
ENSG00000211456	1.784138	1.74529	0.897563	3.129719	1.432671	2.989417	0.543548	1.72588	3.385308	4.317215	2.352163	2.544308
ENSG00000171700	1.648736	0.53152	0.481699	3.540518	3.393867	2.07243	1.00775	4.92307	1.276208	2.375995	1.064952	0.819362
ENSG00000197948	2.888857	1.150758	1.601141	3.346426	3.719789	2.823084	1.485875	3.370971	3.511442	2.463388	1.786887	2.502965
ENSG00000101290	1.492016	0.901638	0.936933	2.50955	0.722339	2.551046	0.684896	0.900012	2.071489	2.403598	2.168912	2.012968
ENSG00000161904	4.420591	2.034478	1.521906	3.583581	3.264789	2.758804	2.232571	3.10396	4.448033	4.313163	3.845523	3.619245
ENSG00000186469	1.980941	0.32052	0.094855	2.165255	0.310683	1.129746	0.188102	0.806158	1.985064	2.349656	0.922318	1.202913
ENSG00000285793	7.086835	7.240695	3.937112	9.248746	5.914204	8.653466	6.176235	8.486418	7.501592	6.32449	5.962893	6.604447
ENSG00000159339	2.771631	1.902487	4.195679	7.297143	2.242226	4.131618	3.100332	2.26331	9.744232	2.95734	2.540054	3.133849
ENSG00000100376	2.927285	1.822027	0.142025	3.470412	1.742097	2.108249	2.97092	1.376402	2.963636	2.480639	0.970278	1.668642
ENSG00000145495	3.64166	2.405369	4.31635	4.768893	2.415469	4.782182	3.15652	4.917412	4.055659	3.948007	3.347846	4.785177
ENSG00000198918	1.059705	1.339571	0.238975	1.789274	1.762745	1.125824	0.840265	2.85287	4.572069	3.580864	1.837723	2.60447
ENSG00000036257	1.857638	0.635856	0.877633	3.34354	0.806081	1.963813	0.748953	1.699781	1.96577	4.68107	1.810887	2.42057
ENSG00000171606	2.640952	0.967079	0.622954	3.928301	1.599587	3.139966	0.90124	2.025158	2.445685	5.118353	1.932705	2.773962
ENSG00000136504	2.089704	0.955843	0.575066	2.625443	0.539276	0.890058	1.27622	1.661581	3.46909	3.428147	1.687005	2.429656
ENSG00000119688	2.978849	1.447358	1.522448	3.28534	2.857001	2.918316	1.537571	2.208979	3.326368	3.177698	1.737763	1.747271
ENSG00000198026	3.12515	1.143849	0.916826	3.454369	2.367752	3.13964	1.303556	2.178864	3.007341	3.140849	2.361143	1.607491
ENSG00000073350	2.638038	1.444765	0.502236	2.218205	2.789053	0.835192	0.47474	2.788461	1.490533	2.252871	1.215944	1.144269
ENSG00000154451	1.876467	0.867067	0.061902	2.468317	1.478183	2.212849	0.992079	0.932685	2.525619	3.810979	1.551019	2.631336
ENSG00000120802	2.67124	0.690126	0.352384	1.973599	0.438462	0.86443	0.771611	1.026569	2.327627	3.156144	1.363087	2.596643
ENSG00000124226	3.854007	0.861568	2.161786	2.470569	1.982471	4.09702	0.909049	1.302412	1.858684	2.837408	1.793913	2.867276
ENSG00000115760	2.328283	1.058577	0.814585	4.158694	1.682159	3.047383	1.570739	1.822518	2.957688	4.247671	2.709744	2.846645
ENSG00000103064	2.721864	0.417375	0.380291	2.125012	0.827077	1.51666	1.083215	4.075362	1.753962	2.484495	1.157416	2.359165
ENSG00000178952	1.149196	0.361137	0.457399	1.11608	5.706841	1.201245	0.591296	0.935981	4.740571	5.423534	5.978451	4.681674
ENSG00000227507	3.391068	1.355924	2.310454	2.543611	4.016153	5.274801	2.457021	2.484434	5.85935	4.006856	3.127584	3.677782
ENSG00000267263	2.629325	1.076328	0.331629	3.528237	1.35834	1.742429	0.681784	1.098336	2.329104	3.507341	2.075484	2.437068
ENSG00000204427	5.312227	2.253744	2.108006	4.260779	3.109363	4.558115	4.211142	4.638922	5.081687	3.635016	3.055643	3.519788
ENSG00000111801	2.611948	0.717025	0.659094	3.840182	1.327087	2.209992	0.801221	2.414107	2.856197	4.780728	1.823187	1.75096
ENSG00000114978	3.304501	0.941433	1.695259	3.826575	2.297691	4.719781	1.950564	3.078559	3.514708	4.280507	2.804166	3.562635
ENSG00000196950	1.796582	0.413757	0.507737	1.6297	1.650789	1.725618	0.99018	2.517723	3.241737	5.139359	1.539722	3.032317
ENSG00000175137	3.313736	1.698842	1.557791	3.148926	3.11409	4.873233	2.251254	2.485632	5.434705	3.724917	2.119777	3.591178
ENSG00000168214	1.367026	0.795435	0.237078	3.047117	1.047682	2.056257	0.532096	1.06913	3.254454	2.318821	1.835554	2.525833
ENSG00000132300	2.269455	0.834447	2.117086	2.948148	1.062172	2.865281	2.173047	3.191458	4.880987	5.105399	3.479359	4.110453
ENSG00000168883	2.722243	1.274081	1.447718	3.734005	1.951726	1.84066	1.831949	4.098443	4.244394	3.784441	1.227494	2.292785
ENSG00000269609	4.04389	1.296658	0.673357	1.804447	2.317643	2.724517	3.028652	2.709628	3.381377	3.573968	1.804669	2.79745
ENSG00000185507	2.205121	1.655873	2.555321	5.304398	3.872682	8.109688	3.099292	2.073677	2.638444	3.169079	4.065048	2.700538
ENSG00000134899	1.896288	0.934911	0.785614	3.016338	1.21515	1.819131	1.17327	2.198578	2.082703	3.012177	0.820762	2.694075
ENSG00000135829	3.52328	0.8628	0.291901	3.778179	1.500064	1.81034	1.615968	1.176564	3.386591	4.312251	2.381903	1.635664
ENSG00000180747	6.125175	0.018724	2.342439	5.353005	1.23	1.308361	0.823512	1.71333	3.637605	14.610242	1.02991	1.465271
ENSG00000163625	1.388085	1.312542	1.239092	2.789458	1.449576	3.106381	1.119307	1.922602	3.147963	2.29637	2.775785	3.364347
ENSG00000228382	2.325852	1.248965	0.739434	2.532585	1.014915	2.134272	0.5721	1.354875	3.250936	3.263099	1.407431	3.153327
ENSG00000118579	1.854898	0.678533	0.540249	2.619051	0.797349	1.91907	0.874295	0.854435	1.814527	2.391738	1.982289	1.451866
ENSG00000196329	2.224493	1.487101	0.270835	3.262533	2.200593	1.773203	1.247514	3.02186	2.498142	5.383041	2.384706	3.104275
ENSG00000072274	4.413928	14.194354	3.201645	4.330754	5.128536	5.926183	3.954183	3.611945	3.943659	6.341178	3.652523	6.276836
ENSG00000131446	1.018127	1.249355	0.842598	4.525609	1.43052	2.763833	1.34963	2.057682	4.898888	5.154791	1.880382	2.646356
ENSG00000131504	2.433391	1.806062	1.221952	2.808343	1.29334	3.247404	1.628698	3.134583	3.32031	3.948207	1.716149	2.706646
ENSG00000168137	3.154479	1.959938	1.814468	4.242891	2.438714	3.908847	1.859006	3.343443	3.246331	7.454036	3.134779	3.952888
ENSG00000138688	1.639058	0.810553	0.815442	2.815717	0.613356	1.962257	0.515732	0.884742	2.373806	3.743512	1.450042	2.322905
ENSG00000122390	2.476105	1.297778	0.83183	3.086664	2.338132	2.018092	1.514083	1.46298	3.122489	4.419488	2.150159	2.926479
ENSG00000127084	2.656732	0.749006	0.764382	2.521328	1.790208	3.49041	0.998161	1.671175	2.138185	2.78277	1.287006	3.142024
ENSG00000100300	3.142912	1.25549	0.708306	3.135852	3.039906	2.488644	1.530529	2.387035	2.231272	2.40679	1.414034	1.588131
ENSG00000142330	3.002458	1.772698	1.163271	3.673291	3.605863	2.651499	2.20025	5.388885	2.439121	3.726007	2.086575	1.808871
ENSG00000227671	2.521585	0.53535	0.496085	2.652889	0.153246	1.299536	1.621369	1.432829	2.043286	2.652974	1.13251	1.863731
ENSG00000156711	1.870848	1.554139	1.059264	3.559462	2.352164	5.180955	1.399261	1.864208	3.984344	3.152539	1.316015	2.821518
ENSG00000100150	3.602875	1.066323	0.803336	5.122868	1.258786	1.266907	1.207706	1.12528	2.535372	3.226527	2.432363	4.678574
ENSG00000143575	1.290318	1.049516	1.907899	2.548607	2.43652	2.998405	1.124524	2.776987	5.237968	3.453249	2.150553	3.415542
ENSG00000186350	4.833398	1.994362	3.582442	5.043976	7.312209	10.466663	4.14803	3.743451	5.546097	4.831146	3.852187	3.728821
ENSG00000117592	2.911907	1.856027	4.202854	3.220213	3.79507	2.499564	4.114749	3.841903	5.513981	1.718893	4.176263	7.640417
ENSG00000182885	1.962763	2.096018	1.385848	3.42158	2.15784	9.21532	3.519545	1.997881	10.3775	1.990946	3.300508	3.955496
ENSG00000187742	3.519216	1.940567	1.908469	4.477118	1.979167	2.601459	1.739073	2.104082	4.290717	4.799368	2.549491	4.682277
ENSG00000099341	2.41474	1.646031	1.085669	2.111483	2.906755	3.214941	1.22468	2.771264	1.40382	3.496825	2.322986	1.128851
ENSG00000137845	1.118446	1.033456	0.795291	2.110745	0.98108	1.86417	0.805804	3.860492	2.483879	3.18747	2.695357	1.62335
ENSG00000143569	3.34178	2.134477	1.470004	4.441688	3.674996	3.736674	2.647665	2.025399	3.769272	4.123018	4.490921	4.472723
ENSG00000117228	1.515347	0.759374	0.501111	2.714092	1.061577	2.421476	1.092736	0.964833	2.466268	3.949899	1.884234	3.14134
ENSG00000168259	2.051364	0.673109	0.744479	5.721361	1.10456	1.322349	0.496232	0.828352	3.750418	4.07197	1.595584	2.321072
ENSG00000127054	4.49714	2.464569	2.340572	5.119478	4.059805	4.43423	2.55945	4.873667	4.687897	4.780513	2.362277	2.99795
ENSG00000087903	1.085797	1.015778	0.703647	2.548718	2.139166	2.465224	1.164056	0.853913	2.54268	3.654456	1.45389	4.140759
ENSG00000257621	4.209146	1.678578	2.31841	3.956242	3.168711	4.666927	2.035241	4.245226	4.137061	10.336431	3.898645	6.331409
ENSG00000070756	3.613858	1.543005	1.964756	4.670622	1.851618	2.350044	1.012036	3.041178	4.112279	9.775855	2.348363	2.399005
ENSG00000185485	2.640736	2.850277	3.387095	7.061892	2.610737	3.139661	3.147215	4.310819	4.241562	5.853338	2.425893	6.43311
ENSG00000135046	1.680536	0.64945	1.556072	4.198315	1.13049	2.975457	1.160364	2.001134	4.511463	5.975646	1.831911	1.956456
ENSG00000272606	0.240518	0.454464	0.280997	1.959106	0.990882	1.008459	1.221922	1.367682	2.432811	2.37756	0.947701	2.338962
ENSG00000105671	0.933442	0.733031	1.767563	3.059637	1.47253	0.774435	0.599431	1.728891	3.116856	0.742749	2.228091	1.927514
ENSG00000058272	1.494684	0.570078	0.739245	3.876644	0.898079	2.656626	1.001732	1.767209	2.391454	3.645929	1.341509	2.142539
ENSG00000172493	5.280053	6.158565	3.2807	5.528176	6.271754	7.748835	7.073381	7.005134	5.708722	5.737008	6.773124	4.876724
ENSG00000213753	2.528104	1.328736	1.199316	1.611465	2.445853	3.653856	1.624638	2.740953	3.307967	3.00929	1.802013	2.473833
ENSG00000138674	1.606966	1.380375	0.964606	2.99862	3.317485	2.057417	1.206589	2.197574	2.458965	4.233872	1.38198	2.498776
ENSG00000122085	2.238327	0.705675	0.350316	2.975568	0.747675	0.96228	1.423861	0.672279	2.496046	1.690442	1.635821	1.825311
ENSG00000146540	3.894385	0.999305	1.320818	2.095226	2.25074	1.790379	1.241757	3.007228	3.343671	2.599182	1.074732	1.153422
ENSG00000126088	1.877051	2.344272	8.87227	3.388837	4.265126	2.606056	2.637171	3.735347	3.764198	3.344162	1.878697	3.974426
ENSG00000110756	1.585396	0.10369	0.036376	1.843902	1.197733	0	1.293426	2.060024	0.726084	0.571205	2.323185	2.242707
ENSG00000158545	2.607127	1.617586	0.976737	2.747265	1.837783	4.244989	1.729844	2.359224	4.049394	3.574257	2.388594	3.218426
ENSG00000087589	1.19662	0.31327	0.408383	2.035647	0.44905	1.301617	0.654671	0.547737	3.001409	1.571744	1.676355	2.197752
ENSG00000136059	3.15011	0.917981	0.144705	2.265795	2.081844	1.937095	1.266105	3.028439	2.613231	2.753146	1.219636	1.457159
ENSG00000141580	2.573457	0.656023	0.358597	2.273363	1.316254	1.929252	0.774447	1.511779	2.417096	2.749687	1.101685	1.404971
ENSG00000161526	3.431735	2.225897	1.371258	4.290381	2.911417	3.710403	2.678934	3.092398	5.509804	5.310109	2.738345	4.16367
ENSG00000282508	2.00282	0.495175	0.720996	1.504694	1.49406	3.421837	1.224078	0.793553	2.540467	2.656539	2.016598	0.601194
ENSG00000004399	3.611299	2.043025	1.454026	5.9072	1.932722	1.916042	2.25449	3.317572	3.794349	3.499193	1.97667	3.07673
ENSG00000172869	1.409109	0.43336	0.694099	2.489471	1.268995	1.327306	0.763063	1.158453	2.390192	4.502739	2.175417	2.761923
ENSG00000185627	1.731774	0.596409	0.441784	2.122853	0.493159	2.455684	0.81512	0.991449	2.222262	3.05704	1.133014	1.920079
ENSG00000103194	2.200679	0.995761	0.379508	3.644778	0.392189	0.942365	1.050688	1.438244	2.454294	4.130181	2.088185	2.159629
ENSG00000121741	2.004325	1.536243	0.423848	4.258415	1.945447	3.016158	1.593864	0.128157	4.32411	5.780814	1.603553	2.300269
ENSG00000169499	2.385778	0.408478	0.426506	3.170219	0.631191	1.190128	0.253832	1.124136	1.622838	2.320081	0.941072	2.453185
ENSG00000111605	1.04025	1.620619	1.186772	1.527638	0.512062	3.060475	2.151035	3.305009	2.665163	3.145529	1.492047	2.500626
ENSG00000082781	0.294893	0.292315	1.235375	0.65853	0.184732	2.185806	0.189402	0.226584	1.846755	1.531831	2.766264	2.273356
ENSG00000071894	3.788959	2.179602	1.456369	4.249645	3.605105	2.855166	3.122536	5.15552	4.268635	3.19604	2.292286	3.365123
ENSG00000006015	3.155466	0.986383	0.728343	2.514781	2.959961	1.309575	1.606771	3.385217	2.786288	2.113377	1.750935	1.533956
ENSG00000186088	2.213375	1.72192	0.987709	3.013238	1.327628	2.893157	1.375876	2.636984	4.406244	3.400359	2.58593	3.299108
ENSG00000163719	3.932944	1.748178	1.714815	4.658186	2.5159	3.924068	1.543874	2.081845	2.867478	5.358494	1.723842	2.399077
ENSG00000173846	6.121448	6.96368	3.196621	8.042615	6.211131	9.704714	6.324572	7.157121	6.006899	6.430084	5.488837	4.691151
ENSG00000141401	3.171587	1.735755	1.480863	3.880798	1.897798	2.731724	1.746734	2.170529	7.859968	4.466517	1.423249	3.205207
ENSG00000160908	2.647821	1.890947	0.951766	3.058698	0.474768	1.19627	1.174555	2.782384	1.881508	3.042862	2.287788	1.765457
ENSG00000157601	1.883263	1.25504	1.015571	3.26161	1.055686	2.423335	1.014437	0.853958	0.795626	8.812888	3.55998	2.326977
ENSG00000116001	1.26443	0.68125	0.650044	2.160454	0.588263	2.116382	1.215026	1.086219	2.847459	3.773403	1.512529	2.804747
ENSG00000146872	1.540669	0.551729	0.278146	2.017698	0.689502	1.235445	0.434301	0.941776	2.271394	3.512649	1.37078	2.068549
ENSG00000100226	5.209633	1.846377	1.553627	6.059572	1.066175	2.123489	1.292342	1.307473	2.955575	2.757608	1.842628	2.954473
ENSG00000075151	1.470747	0.159017	0.874338	2.176321	0.334209	0.738684	1.07274	0.467405	1.971749	2.007603	1.404906	1.969887
ENSG00000165637	1.369823	0.393789	0.157523	2.864247	0.811084	2.647339	0.676368	1.187781	2.273997	1.742861	1.694497	1.897114
ENSG00000144848	3.606138	1.716331	2.214936	1.952658	1.698637	2.833317	1.412145	2.728288	3.743905	3.773378	1.61778	2.661721
ENSG00000100060	3.704044	1.328286	1.060838	2.745583	2.925328	3.006997	1.806741	3.048177	3.478558	3.653315	1.357054	2.315894
ENSG00000203875	1.215021	2.930127	0.169746	2.192592	1.150135	1.488981	1.12697	2.574909	2.982998	4.383251	1.544424	3.229044
ENSG00000099956	3.014373	1.488538	0.373774	3.159727	1.595366	1.825163	1.529133	2.408079	3.04194	3.918772	1.802259	2.946943
ENSG00000231177	2.624138	0.978166	0.704329	4.249214	1.341571	2.129261	1.28609	1.878603	2.107292	3.290704	1.978355	2.830564
ENSG00000090615	2.375683	1.602009	0.589094	2.236154	1.503418	2.856223	1.909012	0.970284	2.744836	3.326071	1.227666	3.34107
ENSG00000044115	1.558758	0.709521	1.636082	3.476857	0.955631	1.859147	1.365844	1.175239	2.536055	3.616237	2.414715	2.887251
XLOC_013359	2.443099	1.680599	1.136428	0.900893	1.902309	3.979725	1.005779	3.330843	1.202661	2.735734	1.794022	2.591105
ENSG00000108946	2.330115	1.506576	1.547003	0.984496	0.837201	1.38684	2.052727	1.161118	3.015619	3.315358	2.777731	2.881543
ENSG00000118515	3.192969	2.968188	2.09456	3.121251	3.395444	8.105061	2.113605	3.524991	7.846253	4.441635	2.539053	3.991739
ENSG00000099992	3.217944	1.336812	0.918032	3.741995	2.21275	2.201207	2.132546	2.807303	4.083436	3.178886	2.504296	1.726474
ENSG00000235314	2.056472	0.565635	2.682192	4.038844	2.520575	3.613125	1.391374	2.49966	2.994595	1.672205	1.52246	3.124349
ENSG00000088826	0.850042	1.486245	0.688653	1.800069	0.059612	1.072105	3.059057	0.717439	0.134095	1.585828	0.056421	3.447757
ENSG00000125970	2.810332	0.701976	1.2332	3.534851	1.438347	3.108615	1.399903	1.795723	3.154958	2.716899	2.095086	3.012848
ENSG00000171298	6.242005	0.616479	1.158435	2.013118	1.489465	5.606251	1.887533	2.609689	4.614482	4.162943	1.676854	1.568211
ENSG00000159352	4.485042	4.923267	1.577371	5.745114	3.971225	5.053087	2.285436	4.329548	5.041989	3.768752	3.738036	3.472743
ENSG00000285509	5.123352	1.371167	2.789353	3.658511	0.159062	0.257937	0.970869	0.933118	0.224362	6.833862	0.22919	0.834732
ENSG00000172273	3.042789	1.772055	1.070716	2.779719	2.07725	3.539297	1.600176	3.33313	2.657105	3.428106	1.959484	3.458564
ENSG00000196182	2.801468	2.131772	1.368145	3.971592	3.686146	8.402474	2.35214	2.862844	4.232998	5.006655	3.194732	4.095879
ENSG00000278829	1.437229	0.539175	0.487114	2.67795	0.801725	2.325192	0.513981	1.01129	2.409751	2.750929	0.608243	2.083045
ENSG00000160179	1.609375	0.791361	0.620819	2.875351	1.133493	6.579114	1.323452	1.690448	2.849125	2.581539	1.681649	2.057522
ENSG00000147894	1.704337	0.639111	0.966368	2.571393	1.325702	2.410192	1.355364	1.198253	3.558514	5.374573	1.505559	2.644572
ENSG00000113108	1.534225	1.259086	1.415935	2.998173	2.327372	2.976931	1.35577	2.467068	2.654188	2.175547	0.946703	2.9436
ENSG00000135637	4.272598	1.869404	1.259328	4.337054	3.954052	2.706788	0.821999	3.455636	4.366517	3.805586	2.685895	3.90247
ENSG00000157764	1.830759	0.802873	0.901646	2.949135	1.115627	2.138075	0.40305	1.120809	2.103896	3.43042	1.860971	1.847485
ENSG00000239665	1.69052	0.293983	0.440641	3.813628	0.704003	2.081726	0.346448	1.039971	2.069388	3.389857	0.760564	1.188169
ENSG00000108953	2.286076	1.625757	1.08956	3.066502	1.347305	2.943627	1.208708	1.773009	2.774934	4.341162	2.322099	3.57394
ENSG00000094631	2.594292	0.845955	1.27565	4.999811	2.313895	1.578576	2.086709	2.23574	2.830354	1.26664	1.390174	3.016627
ENSG00000145348	1.307687	0.064434	0.063068	0.362729	0.138532	0.932567	0.183049	1.623197	1.012574	1.193684	2.076183	1.783122
ENSG00000230615	3.667576	3.601644	2.679014	4.559126	5.217671	3.165591	3.544951	2.373974	3.830698	5.581694	5.337604	4.379152
ENSG00000136051	0.998056	1.961315	0.674036	2.993287	1.324375	2.024068	1.911939	1.115374	2.487486	4.353448	1.916904	3.123932
ENSG00000102103	2.597043	1.861153	1.568724	4.034095	3.075953	4.731214	2.893882	2.651024	4.384157	3.971864	3.505469	5.356561
ENSG00000160294	2.958499	2.283998	2.519024	5.375438	2.050437	2.018568	1.728874	2.860739	3.700822	4.450981	2.644814	3.787942
ENSG00000167770	3.129102	1.944739	1.950963	3.543292	3.270523	4.737492	2.154335	3.888607	3.946825	4.350615	3.024802	2.793539
ENSG00000134686	2.591618	3.053059	1.019443	3.705432	15.349255	29.198676	1.64449	3.852918	3.499726	3.173067	2.647173	5.270832
ENSG00000135679	1.894966	0.685525	1.180285	6.317557	1.105453	2.171238	0.954888	1.599075	2.808291	3.797322	1.476645	3.115978
ENSG00000164880	2.952209	1.110128	1.765663	2.855068	2.546131	3.371856	1.960776	2.731076	3.863831	1.519294	1.278508	1.41147
ENSG00000161395	2.745902	0.141017	0.393909	1.84863	0.363356	1.437292	0.517701	2.403387	1.40343	1.576283	1.597644	2.042954
ENSG00000157954	5.329259	5.917482	6.73168	6.900094	4.122129	6.333566	7.281473	4.352779	7.635127	6.962089	3.723721	6.477831
ENSG00000168014	1.407542	1.258466	0.926028	3.14406	1.199926	3.185206	0.462651	0.762092	2.149629	3.132168	2.266286	2.191878
ENSG00000074054	2.655	0.740083	0.533591	3.52902	1.224373	2.393845	1.342117	1.6109	3.060793	4.031991	1.679027	2.227189
ENSG00000156298	4.276431	4.642401	4.850819	7.906116	1.640633	1.721984	0.969094	1.987411	1.632789	0.989217	1.292167	2.390004
ENSG00000114745	1.745721	0.720249	1.162776	4.205503	3.447175	2.075914	2.065125	1.978236	2.968558	3.442868	1.457115	1.968862
ENSG00000085224	1.920102	1.700316	0.79821	2.825407	0.668308	1.925173	0.677061	1.270498	1.894248	2.693323	0.634896	1.887084
ENSG00000133112	1.561456	3.15017	1.208049	1.923825	1.702363	2.984129	1.903145	1.612406	4.387375	3.871109	2.48779	4.311311
ENSG00000140694	1.90136	0.479746	0.255332	1.021602	1.142999	1.931706	0.788795	1.265834	3.460185	2.597708	0.661403	2.733071
ENSG00000107551	2.937802	1.928083	0.81706	4.523342	1.603209	1.830395	0.621148	2.049166	3.668842	4.481573	1.950017	2.482513
ENSG00000124155	3.260766	0.991396	0.639758	3.593169	2.370075	1.840297	2.021611	1.871927	3.395026	3.791157	2.240328	2.451881
ENSG00000140931	0.759001	0.400935	0.352768	1.387345	3.032312	2.38817	0.255792	3.100953	0.998723	4.563307	1.155534	0.381157
ENSG00000163565	0.934882	0.164353	0.287998	4.710784	0.555908	2.163516	0.335543	0.810448	1.431487	2.856194	1.108741	2.049648
ENSG00000141367	2.09659	0.689266	0.752743	2.227583	0.804252	2.136151	0.681568	1.623674	2.542828	3.284293	1.177051	2.596071
ENSG00000149564	2.489154	0.148365	2.025813	1.057145	1.468835	2.409555	0.591911	0.598224	0.971387	0.897385	2.010725	2.088062
ENSG00000092330	3.056049	1.470936	1.754681	4.523457	3.269761	3.206962	2.176192	1.433614	3.198576	3.594713	2.665282	1.597653
ENSG00000141503	3.130353	0.884998	0.861603	1.822248	2.027523	2.080244	2.321367	2.760854	1.845021	1.342385	0.886442	0.707379
ENSG00000182446	5.088279	2.556294	2.431499	3.934051	4.824416	3.487728	1.554455	3.449464	4.259204	4.13207	2.920265	3.485148
ENSG00000167536	1.092746	0.634452	0.966914	5.803345	1.086917	4.026857	1.530257	1.09053	2.385157	2.940302	1.691764	3.437221
ENSG00000197965	1.16021	0.493971	0.858894	2.113214	0.695515	3.099952	0.223755	2.004792	1.18061	4.072744	1.56684	2.90103
ENSG00000143543	2.488427	1.011118	2.412583	1.277359	2.360589	1.267626	2.447289	1.375062	0.602666	2.086477	0.668982	1.321737
ENSG00000109381	1.507691	1.846809	1.294403	5.877075	2.000568	5.79873	1.464603	2.209698	2.845383	6.738527	2.179911	6.141712
ENSG00000138964	4.958607	1.210549	2.630099	5.294818	4.535617	9.034018	3.01046	4.017762	7.224209	4.686535	4.300844	4.182557
ENSG00000113161	0.989208	1.037843	0.603011	1.993988	1.586686	3.875851	0.893228	2.5951	2.055852	3.420224	1.853585	1.262932
ENSG00000129559	4.296657	4.214072	0.334993	2.691005	3.090232	4.448728	1.06497	5.08022	3.991583	3.982208	3.351684	1.671331
ENSG00000155256	4.270757	1.100673	1.328489	3.953166	2.89211	5.214543	1.315229	2.65654	2.807472	2.680908	2.747448	3.012148
ENSG00000182087	4.350381	2.148473	3.48486	6.64626	3.664585	2.969937	3.141431	5.098547	4.175677	4.209323	1.825875	2.64133
ENSG00000058600	2.983193	2.048182	0.896699	3.705213	1.778596	1.582111	1.319803	3.069414	3.188401	3.41467	2.162085	2.978134
ENSG00000109861	2.150068	0.779611	0.529665	2.0127	0.600163	1.284434	0.398953	1.699198	3.021612	2.002436	0.572463	1.469249
ENSG00000104731	6.082622	2.661207	1.361323	4.04322	2.634244	2.995787	2.079327	3.482457	4.392546	5.607774	2.924167	3.585169
ENSG00000086730	2.803271	2.251255	0.697268	2.88124	2.098324	3.787073	1.307764	1.326983	4.017453	1.472521	1.695369	2.299061
ENSG00000121749	0.406929	0.708596	0.209802	2.219322	0.084367	1.533891	0.521113	1.204562	2.04126	1.875786	0.818858	1.875472
ENSG00000100479	3.06751	1.854725	1.934129	1.031805	1.626153	2.027832	1.222171	3.487377	2.141837	2.8062	1.124363	2.628522
ENSG00000198265	1.869693	0.976973	0.459856	2.403959	0.553689	1.129989	0.212213	0.807276	2.074678	2.775126	1.092355	1.866044
ENSG00000122741	1.057783	2.676873	0.428315	3.101821	1.845971	0.735453	1.095957	1.713553	2.416785	1.437182	2.295912	2.60765
ENSG00000136271	1.8467	1.933438	1.092572	3.50196	1.683658	1.271104	2.242722	3.13739	0.912465	4.189978	0.351593	1.033137
ENSG00000273542	1.509146	0.538686	0.506834	0	1.545415	1.322148	1.285077	2.431	3.454252	2.621448	1.43669	0.81572
ENSG00000093072	3.071347	1.666946	1.095736	3.361484	2.564368	2.074705	0.788463	1.942639	2.897362	3.981703	1.048	2.618084
ENSG00000145012	1.350859	0.493054	0.134367	2.532032	1.438889	2.792568	1.183146	1.462618	2.011413	2.259237	0.822154	2.226105
ENSG00000178685	2.943025	1.617047	1.305225	7.835965	2.401494	3.129142	2.190292	3.539365	4.677959	3.120297	2.671938	3.804791
ENSG00000183386	1.070838	0.753276	1.614577	10.199259	2.642665	2.938046	2.771492	2.02548	1.239678	1.52748	2.00459	1.722565
ENSG00000105656	2.770366	2.563418	1.367467	5.459259	3.734751	5.952676	2.598962	1.630239	2.751235	2.452798	3.712084	2.309234
ENSG00000156858	3.169382	2.024182	2.142138	4.056543	3.58605	4.820111	2.213165	3.142268	3.614404	2.125713	3.101171	2.644285
ENSG00000120438	1.287371	0.601429	0.826109	2.225303	1.831444	1.371633	0.646422	2.887874	2.366049	2.251777	1.250829	1.50786
ENSG00000130159	2.852953	0.674375	0.286243	0.587979	5.053448	1.978572	4.233887	3.202479	1.540973	0.964104	1.119994	0.983333
ENSG00000107290	1.576472	0.66534	0.818859	3.470496	1.311286	1.408296	0.767397	1.637889	2.231241	3.073542	0.702203	1.9687
ENSG00000215041	2.507954	0.72692	1.387794	2.992745	3.033608	2.446187	1.109791	2.693521	1.479428	2.223312	0.55753	1.253473
ENSG00000244187	2.509518	0.552851	0.388054	0.823322	2.079357	2.007547	1.616111	0.952452	1.295524	1.393748	0.407071	2.197442
ENSG00000244045	1.932757	0.540801	0.517432	2.321796	0.812525	2.882567	1.10584	1.230996	2.94339	2.487869	1.8008	2.166171
ENSG00000198624	1.524944	0.85566	0.270622	3.830037	0.896894	1.658136	1.025391	1.812699	2.728523	3.001636	1.660833	2.056905
ENSG00000042429	1.674201	0.666317	0.4604	2.20721	0.534635	1.740876	0.77796	1.14474	2.367556	4.09582	1.504598	1.969372
ENSG00000175029	2.378271	1.268062	1.126247	3.549249	2.560336	3.233751	0.964106	2.049088	2.594309	3.317412	1.838638	2.324511
ENSG00000224959	2.050426	0.544355	0.684299	2.415421	0.52566	1.656771	0.655553	0.523204	1.733968	2.418001	1.08064	1.520521
ENSG00000002586	4.380103	1.202267	0.536791	3.395872	1.146034	1.285932	0.486139	2.082464	2.488436	3.816151	1.093863	2.272151
ENSG00000176444	3.191921	1.847587	1.048807	3.407135	1.879471	2.703167	1.43034	2.175473	2.889916	3.199564	1.496468	2.493114
ENSG00000120008	1.358853	0.71717	0.523741	2.217867	1.0819	0.79859	1.146047	1.96299	2.616259	2.893349	1.549028	2.657793
ENSG00000092108	1.205581	1.31557	0.500142	2.468269	1.248452	1.891717	1.515567	2.064329	2.824471	3.865125	2.838992	2.402376
ENSG00000167604	3.598764	2.326584	1.47117	2.695691	3.414081	3.31976	1.92794	2.212109	4.413136	2.52002	3.132499	1.727171
ENSG00000078747	1.284817	2.184467	0.86098	3.265476	1.465756	3.068227	1.443824	1.71021	3.083799	2.777854	1.551913	2.676331
ENSG00000135439	1.987378	1.341214	0.974506	3.024008	2.732044	4.535813	1.585838	1.807734	3.174378	2.924112	1.97127	2.173162
ENSG00000062194	1.248755	1.530646	0.241178	2.821575	1.502957	2.615359	1.507993	1.089726	2.633041	3.051129	2.327156	3.147053
ENSG00000153339	2.448859	1.434267	0.690001	2.259973	1.072609	2.679236	1.599578	2.372781	3.242422	3.664138	1.86842	2.987875
ENSG00000063177	3.615722	3.4587	1.608247	1.297002	1.449933	1.705584	1.709741	4.530002	2.546089	4.522632	1.900091	2.67947
ENSG00000164985	2.675245	0.930546	0.615001	1.840567	0.889762	1.84135	1.287348	1.429476	2.291211	3.221186	1.997506	2.962309
ENSG00000124782	2.149785	0.723264	0.415731	2.864338	0.478302	1.236489	0.762327	1.148152	2.025913	3.124048	1.852151	2.065627
ENSG00000223865	1.590458	5.374547	0.299627	2.08922	0.580343	1.812188	5.828443	1.361228	0.527555	1.710394	1.070544	0.701981
ENSG00000124574	2.613298	1.850068	0.999226	3.80511	2.485123	3.80769	1.845791	2.455704	2.629422	3.342443	1.861544	3.195506
ENSG00000118046	5.766921	1.293778	4.575175	3.874359	4.089656	2.868654	3.195161	6.121693	3.196334	2.378474	2.882118	3.38134
ENSG00000116478	6.320374	2.259622	1.866465	4.639943	3.335159	3.830924	2.705403	6.033718	4.179912	4.721351	3.935017	4.125613
ENSG00000277496	3.458301	1.379001	0.915744	2.616099	4.089198	3.487847	1.650995	2.339006	2.943935	3.167287	1.507887	2.955353
ENSG00000099860	1.739619	0.141521	1.517972	2.400788	2.8732	3.327913	1.389104	1.670411	3.438534	1.321115	0.798692	2.392957
ENSG00000169084	1.729572	0.643011	0.449459	2.707034	1.264729	2.984046	0.522934	0.493068	1.990113	2.446156	1.134793	1.015036
ENSG00000169738	2.933453	2.025765	1.190483	2.63833	4.058621	1.812344	1.954835	4.817635	3.721177	4.091342	1.825562	2.382329
ENSG00000105640	4.227076	1.327424	1.16664	3.188773	2.809517	1.734305	2.562597	3.565844	4.609863	2.464223	2.937614	2.185547
ENSG00000166295	1.289273	0.499717	0.522661	2.052227	0.572	0.573993	0.207655	0.274786	1.816638	1.939575	2.081891	2.217833
ENSG00000185122	2.844808	0.992232	1.025389	4.477867	2.80173	3.06027	1.275957	2.787366	2.859739	3.434821	1.426866	2.054838
ENSG00000178467	3.861119	1.434816	1.108884	3.96695	3.246069	3.122767	2.072572	3.83831	4.297971	4.336717	2.253706	4.16626
ENSG00000158825	2.483815	0.722352	1.130171	2.568376	1.189062	5.264634	1.153101	1.273989	2.687458	1.691425	2.051238	2.305362
ENSG00000182768	1.80174	4.074793	2.890714	2.012091	2.647468	3.239327	2.085215	2.91001	2.4063	4.312209	4.19959	3.464244
ENSG00000088448	1.449789	0.444966	0.511378	1.983425	0.93304	0.993251	0.392862	1.889272	1.719188	6.479672	0.648261	2.159322
ENSG00000078142	2.890936	1.191482	1.159503	1.669738	1.715315	3.616588	1.058209	2.126531	2.983746	2.909006	2.295928	2.847451
ENSG00000153113	4.485818	1.059752	0.792319	4.273545	0.586072	0.854035	0.417746	1.173728	3.108268	2.683263	1.20714	2.384855
ENSG00000163597	3.973401	2.931681	1.41276	5.217146	0.752132	2.300694	2.780434	3.990789	4.157396	3.090696	4.156091	4.959411
ENSG00000100387	1.265381	0.641608	0.368701	2.051315	0.371874	0.348352	0.341378	1.491559	1.332188	1.748795	1.058877	2.09381
ENSG00000225484	1.93526	0.820314	0.606256	3.328344	0.918335	1.894068	0.642896	1.617147	2.294266	4.575179	1.691197	1.565886
ENSG00000135473	3.852732	1.35361	1.732429	2.962156	2.698672	1.6469	1.788271	2.635958	2.351729	4.254726	1.825177	2.81716
ENSG00000184634	2.773683	0.89016	1.181984	1.509366	2.594062	3.319411	1.857568	1.21992	2.491214	1.959396	2.012489	1.173235
ENSG00000102882	6.531818	1.661762	4.874755	9.084344	9.450254	14.174594	6.160757	6.307133	7.270274	6.236175	6.061677	6.94264
ENSG00000100348	1.784489	3.872016	3.646673	4.86284	4.279842	4.373719	1.923156	2.28221	1.374878	1.679343	2.099876	2.144708
ENSG00000108587	2.614338	2.350943	1.242	2.532507	1.241879	3.811619	2.359405	1.228495	2.207467	3.748754	1.230399	2.453725
ENSG00000116288	0.434883	2.289066	0.77548	0.519442	0.403163	0.283958	0.277949	2.294316	2.731167	1.762031	1.158092	1.785575
ENSG00000285399	1.876748	0.430377	0.449964	2.257709	0.531196	1.453286	0.59484	1.044354	1.644984	2.368739	0.819329	2.229315
ENSG00000131748	1.875523	1.392043	1.268977	3.130164	1.999242	4.284937	1.692828	3.898712	2.071005	3.4542	2.664905	2.384898
ENSG00000102974	2.027299	2.662644	0.302182	2.567791	1.286185	2.419337	1.511684	1.293656	2.104463	3.138244	1.237067	2.965574
ENSG00000178057	3.197698	1.829085	2.678144	3.129824	4.759789	2.158287	1.995941	2.933619	3.615555	3.554187	2.08473	2.419474
ENSG00000147548	1.865996	0.452933	1.088431	3.142916	0.815121	1.333714	1.07907	1.18312	2.205283	3.146148	2.361193	2.433986
ENSG00000186184	4.037332	6.979065	4.141463	1.769244	2.756153	4.904479	3.046103	3.584728	3.954532	3.48465	2.777648	2.000617
ENSG00000242294	2.528112	0.634456	0.565609	1.524073	0.937672	1.060859	1.370968	2.193859	3.241331	2.288998	1.081694	2.06487
ENSG00000110906	2.817554	1.24892	0.706079	2.563306	0.9004	2.046829	0.623268	1.199807	2.297293	2.787022	1.477345	2.041207
ENSG00000169919	2.552503	0.966849	1.391593	2.695678	1.580234	1.515143	0.913803	2.391658	2.963702	3.100518	1.08381	1.663821
ENSG00000074319	1.831106	1.395193	2.989757	2.856673	2.869122	0.369516	1.441851	3.336096	2.14027	1.030231	2.403936	2.917841
ENSG00000265148	3.624197	1.890481	1.426357	3.992561	2.69996	5.715301	2.540646	2.621175	2.332464	3.25342	4.434751	2.681598
ENSG00000156482	1.22313	2.416734	0.824537	0.85476	0.959332	0.968959	0.707154	3.317509	1.914918	1.944122	5.766576	2.21748
ENSG00000100902	1.760736	0.224959	0.298799	1.617423	0.289968	0.358447	0.882499	1.808245	2.603562	4.275423	0.835474	1.065551
ENSG00000245060	3.014577	1.628648	0.732077	3.015648	1.957019	1.897408	1.349339	2.352903	3.077313	4.419727	2.024724	2.308744
ENSG00000114796	2.449036	0.195581	0.451373	3.161714	0.861744	0.69023	0.828083	2.240949	2.049009	0.531472	1.140419	2.166628
ENSG00000100100	0.435479	1.908224	0.823602	3.870345	2.443421	2.324871	2.745358	3.437449	4.010882	3.178809	2.79212	3.45445
ENSG00000232112	2.274065	1.477878	3.096652	2.101892	3.666456	4.079417	2.029587	1.887015	4.851237	2.933313	2.552122	3.365176
ENSG00000240972	2.446459	1.487525	0.592614	1.230705	2.119698	0.410875	0.55264	1.628483	1.398188	2.323832	1.605988	0.766249
ENSG00000068903	1.34052	1.726557	0.534869	1.888999	1.057922	2.305398	0.906282	0.536077	1.288434	2.102027	2.216818	0.446617
ENSG00000119559	3.24421	1.158844	2.027583	3.227836	1.474291	4.895233	1.717103	3.114823	1.627282	2.974088	2.808435	3.379053
ENSG00000004534	2.193974	0.92598	1.251218	3.77247	1.365073	1.802646	0.53248	0.74959	2.950673	4.434729	1.308505	2.277433
ENSG00000105698	3.030197	1.916259	1.990284	4.471749	4.397665	4.902285	2.659034	3.470829	3.328507	2.983716	2.34986	3.642512
ENSG00000115216	2.955386	1.503806	0.899775	4.390622	2.714938	2.623884	1.82287	3.072623	3.669323	4.197598	3.296329	3.708447
ENSG00000229512	4.096352	1.066551	1.800357	2.593161	4.019354	3.469993	2.375044	3.149029	2.478285	1.937866	1.18836	1.804518
ENSG00000074706	1.814648	0.466122	0.189119	1.855423	0.997655	0.749807	0.842305	1.003687	2.110588	3.019633	0.640476	2.040055
ENSG00000136718	2.263207	1.25679	1.189546	3.298547	2.128261	1.455613	1.62673	2.800398	3.178264	4.335639	1.928344	1.942551
ENSG00000107672	2.369205	0.981759	0.483538	3.286325	0.37007	0.724143	1.155658	1.382927	2.48363	3.945328	0.710432	1.446086
ENSG00000158555	2.599818	3.313504	4.209651	4.735611	4.067573	2.724362	3.436275	4.039049	3.82645	3.390432	2.237468	2.256693
ENSG00000149100	2.856365	1.329276	0.628082	2.959285	1.806539	1.263081	0.336629	2.580286	2.514119	2.226648	3.123634	3.166517
ENSG00000143321	1.362733	3.640051	4.304212	4.662018	4.981182	4.331112	5.334037	4.023839	3.498936	4.498696	6.208562	6.579962
ENSG00000178149	3.256913	1.789403	1.26783	2.669528	2.619069	3.751224	1.916322	3.141244	3.673186	2.671193	2.720018	1.753225
ENSG00000071575	0.993222	0.501491	0.294295	1.427296	1.407281	1.382609	1.815658	2.439677	2.851853	2.843793	0.372305	1.479905
ENSG00000223891	2.780895	4.814356	4.149282	3.534118	1.43762	2.6045	4.376527	3.229533	3.189085	1.961926	2.194325	2.840474
ENSG00000136104	0.843934	1.608755	0.35708	2.467323	0.833272	2.161513	0.822585	1.375409	2.851975	4.805458	1.120421	2.850129
ENSG00000239900	2.394351	0.54872	0.484453	2.205933	1.556865	2.304021	1.056022	1.700493	1.943617	3.314541	1.054475	2.729914
ENSG00000244682	2.14682	0.987722	3.427716	1.798919	4.01494	2.511316	1.068432	3.136797	2.365899	2.673246	0.56259	2.477156
ENSG00000110696	1.510763	0.461014	0.677878	4.177475	0.256119	0.833981	0.282133	0.530598	1.797216	4.766164	1.375059	2.043815
ENSG00000255284	5.647364	1.082435	1.224981	0.366076	2.41463	2.56088	0	1.980647	1.59553	3.821778	2.00585	2.15111
ENSG00000175224	3.738558	2.20613	1.892498	4.355595	2.229521	2.777425	1.66554	2.330383	3.477706	3.96921	3.054652	2.993774
ENSG00000287168	2.041982	0.553104	1.093921	2.764184	2.983738	3.023643	2.759866	2.148061	1.824147	2.14756	1.217119	1.916119
ENSG00000113269	0.947732	0.813159	0.954219	2.760382	0.834078	1.888524	0.593875	1.368873	2.461505	3.165936	1.611271	2.476489
ENSG00000151893	1.614355	0.983655	0.483882	2.41671	1.129305	1.958175	1.110403	0.911548	3.041908	2.755702	1.960486	2.140718
ENSG00000140941	1.342256	0.301399	0.49966	1.841878	1.12123	1.830434	0.269215	0.335308	1.24334	1.86006	0.846246	0.146804
ENSG00000100422	3.516782	0.900056	1.055709	3.674344	1.165426	2.532888	1.664582	1.56384	1.715915	2.386219	1.682726	2.729736
ENSG00000168216	0.278413	0.188615	0.81297	1.680264	0.211393	1.049909	0.253979	1.13608	1.734988	4.378728	0.498386	1.288604
ENSG00000078902	4.095005	2.601884	2.45086	5.132391	3.780805	3.020821	2.523437	2.072531	4.7418	3.275063	2.904256	4.576383
ENSG00000167107	2.676024	0.99113	0.767208	3.695273	2.053912	1.153943	1.946998	2.332919	1.02891	2.569054	1.854888	1.968281
ENSG00000196154	1.3365	0.684318	0.633099	1.262347	1.868617	3.779755	1.241717	2.777288	2.080921	3.013143	0.751804	1.629298
ENSG00000273759	2.17337	0.800941	0.454579	2.117095	1.215356	1.972528	0.802981	0.643882	2.434954	3.132216	0.704372	1.296483
ENSG00000162894	1.482048	0.375705	0.792966	2.392842	1.583193	1.229469	0.748538	2.640965	3.942368	1.981838	0.9439	1.988433
ENSG00000262380	1.718575	1.296705	0.414453	2.272876	1.181252	4.187054	1.002541	0.977506	1.793464	3.147698	1.810322	3.149706
ENSG00000137266	2.043403	2.548825	3.000993	4.166682	1.991926	2.5171	4.75066	3.320117	0.353994	2.466408	1.637054	4.137289
ENSG00000166507	3.067766	1.756884	1.742092	4.437127	1.894971	3.560783	1.43889	1.486971	2.705766	2.373928	2.341809	3.076033
ENSG00000122986	2.197323	0.443026	0.29983	3.098906	0.569572	1.184985	0.364916	0.544475	1.689739	4.351074	0.816653	2.449167
ENSG00000179115	3.364016	1.747766	0.945727	2.980079	2.423295	2.89032	0.786356	3.348727	3.598398	3.441662	2.498445	2.067688
ENSG00000273243	0.498159	0.167294	0.334927	1.566047	0	1.490632	0.008231	1.223934	1.724149	2.515053	0.317301	1.051319
ENSG00000179950	5.47892	2.604166	2.659356	6.074755	5.719119	5.766293	4.793916	11.63716	7.296959	5.879664	3.734525	5.081454
ENSG00000239998	2.650173	1.85712	1.822842	2.510828	4.113697	5.662323	3.074159	1.933225	8.380498	3.255366	2.081557	2.456673
ENSG00000204351	4.272756	1.562646	1.535192	5.033332	5.253182	4.723873	3.380117	4.399838	4.774338	5.658493	1.967813	4.565054
ENSG00000180182	1.562886	0.509957	0.451862	1.689396	1.529517	2.225055	0.732567	1.049919	2.187864	3.729175	0.550797	2.118157
ENSG00000166377	2.750837	1.183045	0.714893	3.269323	1.033351	1.597372	1.095254	1.612236	1.491218	3.165522	0.735141	2.699348
ENSG00000153250	0.853099	0.649791	0.539021	2.172751	0.627436	1.701494	1.04359	1.685599	2.333643	2.5017	1.631339	1.254237
ENSG00000103222	2.257747	2.039039	1.340021	4.70289	2.340988	1.428029	1.590452	3.710692	3.744763	2.704997	2.608049	2.719279
ENSG00000158869	0.756759	2.377591	1.007021	4.177387	3.029502	3.006472	2.17321	2.338921	2.94987	1.825803	4.541792	1.679056
ENSG00000134452	5.484726	2.727071	2.443487	5.47362	2.578	3.56694	2.390311	2.739967	3.121808	5.471254	3.219014	5.365258
ENSG00000164080	1.291637	0.586393	0.558486	2.413505	0.868611	2.373844	1.345765	2.194474	1.011944	2.621193	1.045608	1.905693
ENSG00000160613	5.384656	1.434121	1.293542	6.751486	2.102216	1.852906	1.384691	1.342751	3.831066	5.702306	1.528185	3.350686
ENSG00000169221	2.178883	1.198008	0.387674	3.578238	1.823007	2.833282	1.403028	1.671098	2.720869	2.160889	1.700978	3.158555
ENSG00000140829	2.650953	1.309892	0.918155	3.111223	1.43128	1.772694	0.692188	2.110252	2.00845	2.627521	1.384793	3.128959
ENSG00000128159	2.642792	1.401971	0.90088	3.342621	1.78558	2.219735	4.026134	2.285092	2.306309	4.203022	0.923847	1.867642
ENSG00000105254	3.144749	1.037258	1.098456	2.270501	3.58768	2.405614	2.532629	4.383333	5.53301	5.65637	3.285189	2.44167
ENSG00000130703	1.520233	0.740299	1.10314	3.280066	1.327242	2.243269	0.741764	1.211991	1.491556	2.515193	2.109435	2.218101
ENSG00000104518	4.566723	2.399182	1.610562	3.9807	3.998527	4.621712	3.499411	3.131448	3.792378	4.446191	3.736156	2.930383
ENSG00000153207	1.379214	0.240309	0.543716	1.813575	2.124132	0.743536	0.345529	0.136908	1.917446	1.163222	0.24669	1.285951
ENSG00000203497	1.380938	1.080313	1.249394	1.778103	2.166738	4.353726	0.816462	2.354246	3.038002	2.844173	1.695891	2.390656
ENSG00000282907	0.711177	3.309225	4.453467	3.110955	0.613448	0	2.712225	0.010917	0.010871	0.041207	0	0.936851
ENSG00000108405	6.018052	2.914526	4.446519	7.808226	4.458397	9.77758	3.822013	4.698513	6.728672	4.52296	3.893505	4.506289
ENSG00000133063	1.001373	2.342338	0.440218	2.571111	1.11468	1.630124	1.57866	1.560777	3.530988	0.825542	3.857183	1.178758
ENSG00000111540	2.658839	1.57589	1.751852	3.94343	1.830347	2.795454	2.24605	2.463347	8.12713	1.968138	2.646209	3.49253
ENSG00000164032	1.570736	3.294106	1.479673	2.759027	3.404843	6.404423	2.753684	2.994275	2.96557	6.499104	5.388194	4.063169
ENSG00000104897	6.232399	4.017008	5.384972	6.734456	8.460594	5.944727	6.222239	7.908579	4.923327	5.211819	4.110953	5.158601
ENSG00000108021	1.544258	1.017968	0.482205	3.026994	0.23519	0.118654	0.26486	0.718466	2.211675	3.289217	0.726493	1.930401
ENSG00000267279	1.236945	0.469985	0.834543	1.171428	1.859474	3.691953	1.101054	0.802751	2.874085	1.709217	2.35515	4.168235
ENSG00000198176	3.324528	1.99825	4.399791	3.306758	2.687777	4.108937	2.375376	2.711067	1.697256	2.03888	2.02396	1.120222
ENSG00000011485	1.902482	0.868072	0.621256	3.103481	0.817795	1.914683	0.713724	2.287815	2.110323	2.201534	1.141109	1.278431
ENSG00000104814	2.844627	1.98726	0.678725	3.171384	1.987571	1.69124	1.758719	3.194535	3.067013	3.627015	1.798192	2.873997
ENSG00000089737	1.898679	0.344279	0.335807	2.70749	0.538189	0.707364	0.304591	0.768128	1.788099	2.507961	1.201555	1.643196
ENSG00000230068	1.201459	0.717597	0.673747	1.711253	0.651897	2.877331	0.661621	0.683814	1.463143	2.754967	1.608131	2.472117
ENSG00000072864	1.510117	0.831532	0.351924	2.329037	1.126575	2.259921	0.591418	0.665396	1.541987	1.971817	1.293379	2.593878
ENSG00000158828	3.265444	1.95914	1.364408	3.579693	2.615751	4.3658	1.82433	1.513164	3.487921	3.88902	2.979409	3.662343
ENSG00000185880	2.388129	1.133823	1.27792	2.613741	1.649363	3.21959	1.06914	1.726937	2.955839	4.251511	2.471882	2.085988
ENSG00000141376	2.345618	2.191384	0.612603	2.897937	1.131855	2.006002	1.614736	1.211715	3.262077	2.96315	1.974492	2.60583
ENSG00000167962	1.957067	0.917223	0.902114	2.902712	0.983736	1.475288	2.123436	2.811504	1.649738	2.310104	0.670094	0.889415
ENSG00000139613	3.477246	1.469654	1.429466	4.304204	3.01364	2.435525	1.640969	2.038356	2.909818	3.34357	2.51659	2.905735
ENSG00000286185	1.91576	0.868743	0.515475	1.900428	1.585499	1.967512	0.915502	2.962548	2.051917	2.261709	0.958731	4.646915
ENSG00000102978	2.4838	0.924092	0.892645	2.975397	1.440279	2.544907	1.176142	1.504079	2.742736	2.781805	1.662421	2.668453
ENSG00000151474	0.658676	2.604951	2.319698	2.24495	1.591117	1.367081	3.004342	2.725524	0.97142	0.323718	1.302961	2.34331
ENSG00000198242	2.497213	0.989941	0.158199	2.516607	0.947635	1.971291	0.967719	1.496748	2.081828	3.091262	1.762524	1.308386
ENSG00000111880	1.079339	0	0	1.328773	0.444495	1.300502	0	1.026314	0.693945	2.031649	0	0.623766
ENSG00000273420	0.029479	0.410761	0.267821	1.568163	1.815708	1.584439	0.595532	1.663668	2.534153	0.377712	0.727111	1.123927
ENSG00000010256	2.831712	1.03011	1.162527	2.569611	2.658692	0.999577	1.384566	1.582916	2.32839	1.832977	0.853072	1.788691
ENSG00000107262	3.440691	3.395945	1.645067	2.99949	2.480039	3.40881	2.574203	2.174768	3.364185	4.491524	4.046815	4.01159
ENSG00000186716	4.038913	1.948784	1.157325	4.603082	3.046694	4.014786	1.505659	5.057878	3.305734	3.825776	3.45176	3.226512
ENSG00000155363	1.884905	0.952717	0.572962	1.965438	0.968377	1.459154	0.763633	2.122866	1.76392	4.011165	0.958791	2.612885
ENSG00000105856	1.589655	0.856492	1.040635	2.34142	1.15602	2.417727	0.849743	2.102701	3.102359	4.256511	1.938281	2.208131
ENSG00000085719	1.00483	0.462833	0.434092	1.674233	0.842987	0.212747	0.258628	1.187308	4.049456	2.733459	1.4968	1.994412
ENSG00000102144	0.966191	0.421449	0.165223	2.053275	0.435909	2.020394	0.882779	1.018416	2.046689	2.565396	1.133859	1.505697
ENSG00000178035	3.372966	1.830175	0.931552	2.710562	2.74193	2.700556	1.766183	3.264554	3.421113	3.142542	1.525411	2.079932
ENSG00000088833	2.220114	0.847762	1.256883	3.748536	1.893817	1.943331	1.090927	1.941906	4.050867	2.995195	2.165712	2.548388
ENSG00000125755	5.394151	3.482503	1.718396	4.297224	4.185468	3.553771	2.837651	2.688847	4.094057	6.051772	3.409487	4.635642
ENSG00000166801	1.57655	1.180518	1.050118	2.013387	0.96191	2.551208	1.708706	2.340625	2.3616	2.605062	0.752029	1.708555
ENSG00000188529	1.310596	0.571913	0.364027	1.757666	0.563217	0.514912	1.600549	1.503536	2.02168	2.217689	2.169359	2.956715
ENSG00000117523	2.016336	1.013632	0.536256	1.857517	0.990919	2.273297	1.688407	2.605578	3.249093	2.968011	1.88053	2.572512
ENSG00000204842	2.931605	2.295755	1.179547	4.270581	2.880366	3.25506	2.235316	2.63213	3.729747	6.158243	2.81024	3.836031
ENSG00000197858	4.270281	2.167379	2.463995	3.325842	2.665627	2.668759	2.529663	6.048702	4.458221	3.742686	2.939435	4.765289
ENSG00000272831	3.67049	4.604393	3.250114	4.565651	4.174928	8.696868	3.284293	3.605269	5.182973	5.018004	4.379423	4.083182
ENSG00000077254	2.769932	1.302198	1.437856	2.309764	2.109556	1.828867	3.4583	1.91909	3.106773	3.754785	3.206276	2.507195
ENSG00000129103	3.228611	2.112258	1.136274	4.537229	2.922563	1.814302	1.951753	5.94424	2.47617	5.361286	2.423224	2.808346
ENSG00000068784	0.023564	0.86667	0	0.065258	0.223672	1.998774	4.749462	0.466494	1.698836	0.498753	1.181855	3.101724
ENSG00000204120	1.498824	0.90932	0.680846	4.066933	0.691925	1.302225	0.726142	1.391743	3.062103	4.316324	1.27466	3.296685
ENSG00000105738	3.526634	1.378267	0.811634	5.722007	1.606048	1.742048	1.62783	1.282498	3.090672	5.712315	1.552168	3.669595
ENSG00000105643	3.653952	2.379463	3.027448	4.071011	2.937648	2.33765	3.036159	4.105763	3.675863	1.384284	2.400635	3.408294
ENSG00000171475	1.106537	0.453221	0.432	1.083388	0.354125	1.604159	0.408135	0.529911	1.726702	2.151584	1.322267	1.826881
ENSG00000117305	2.041208	0.48767	0.1881	1.760624	0.770537	1.193224	0.383562	1.205827	1.583177	2.403771	0.849493	2.949584
ENSG00000099338	3.528111	0.717243	0.223648	2.230723	1.086705	0.710541	0.945084	1.197073	1.560624	2.09606	1.50213	2.419931
ENSG00000140526	2.5653	1.69007	1.751574	5.546934	1.7319	2.784084	1.414039	1.512987	3.827393	4.192874	1.80134	3.860445
ENSG00000141027	3.899269	2.519502	2.52572	7.247913	2.790541	2.813672	3.11701	2.774276	5.679888	7.68296	3.197925	5.047118
ENSG00000109390	0.808865	0	0	0	0.460186	2.293934	0.01783	1.862119	2.260728	2.456352	0	2.004289
ENSG00000157823	1.844521	1.138263	1.000178	2.301077	0.754073	1.693791	0.741322	0.96389	2.612719	3.201939	1.538962	2.023383
ENSG00000197114	2.551444	2.308717	2.086367	4.898132	2.741491	4.008403	2.922195	4.661941	1.665248	4.686918	3.169405	2.386268
ENSG00000060237	2.770284	1.541127	2.126953	3.496214	2.479917	2.036385	0.680107	2.375053	3.303433	4.326981	3.071458	4.052825
ENSG00000167632	2.386443	0.883492	0.369956	2.836787	1.251151	1.073079	0.595988	0.760031	2.278309	2.307477	0.977399	1.862932
ENSG00000122218	2.907556	1.115349	0.876702	2.97487	0.564356	1.848067	1.741077	1.386094	2.379108	3.312903	1.602174	2.381764
ENSG00000197756	1.877283	0.998035	0.910287	2.005586	1.684832	1.937073	3.458753	3.41004	2.950247	30.201974	2.486711	2.210232
ENSG00000111596	0.389896	0.276317	0.222977	2.915727	0.663436	1.295876	0.537527	1.105249	1.653735	3.200704	0.952583	1.818909
ENSG00000162769	3.022575	3.394903	1.544976	1.984911	4.483297	4.47103	3.459315	2.746354	4.567088	3.143044	3.161427	4.010035
ENSG00000106327	1.962902	3.052119	4.993111	3.563319	2.757471	2.721871	2.252937	1.643108	1.309996	1.308939	1.95252	1.770284
ENSG00000204282	2.872356	1.584346	0.819383	3.137024	3.101826	1.108493	1.074077	3.008922	3.124829	2.286497	1.873888	4.047164
ENSG00000009307	3.193768	0.652831	0.893972	2.306276	1.522733	1.407527	0.549372	0.705456	1.597676	1.787197	0.77418	1.873829
ENSG00000167100	0.40549	1.386566	2.102105	1.790938	0.386433	2.986105	0.97912	0.189866	0.938359	1.074705	3.031557	0.798224
ENSG00000170832	1.94992	2.289047	1.523868	2.990205	1.382245	2.377113	1.541966	1.234837	2.733454	2.767004	1.231315	3.229743
ENSG00000109323	1.848075	0.933602	0.835849	2.60017	1.406012	2.577883	1.862666	2.054245	4.097553	3.471309	1.382115	3.031809
ENSG00000170949	1.713068	0.476116	0.55722	2.495895	0.275043	0.735845	0.219372	1.07291	2.212732	3.268443	1.219155	1.444902
ENSG00000107929	2.458377	1.200373	1.458522	2.374703	1.021581	2.131018	1.138855	1.436888	3.095662	2.89882	1.726964	2.857974
ENSG00000198001	0.652054	0.452635	0.273136	1.710574	0.760641	0.736433	0.355503	1.452184	2.130087	2.693938	1.34396	1.784241
ENSG00000109686	2.762033	2.812222	0.61798	2.021296	1.570059	3.0096	0.73957	4.045088	2.392491	7.28582	2.385844	3.278802
ENSG00000260417	1.794295	1.405975	0.740201	2.646002	2.537659	3.509294	0.963549	1.64054	2.128465	2.529502	1.234192	2.015438
ENSG00000105808	3.796922	1.164505	1.061236	2.923633	2.99585	1.989711	0.837541	2.849014	0.316356	2.677346	1.904776	2.928477
ENSG00000085978	1.639728	0.785017	0.898107	2.218678	0.362172	2.21583	1.441105	0.85661	2.116448	2.381536	1.537751	1.966542
ENSG00000265681	1.756586	1.799028	0.656815	2.438684	1.335485	4.674824	1.183668	3.272525	1.651228	4.302434	1.659379	4.848065
ENSG00000196497	0.909587	1.240288	0.236124	2.445282	1.934048	1.878924	1.07966	0.810424	2.255426	2.387711	0.955489	2.097123
ENSG00000105486	2.724416	1.112868	0.800391	0.841392	0.79698	2.054236	1.390954	0.259681	0.646574	2.06646	1.900412	2.159933
ENSG00000104853	2.022898	0.708959	0.863909	2.323738	1.036424	3.772182	1.209244	1.240655	1.527404	2.288481	1.638859	2.466316
ENSG00000075914	1.911681	0.530466	0.339779	2.095836	0.425179	1.143097	0.23025	1.057264	1.677187	1.891976	0.966826	1.627545
ENSG00000135297	1.84906	0.267586	0.649101	1.490798	0.509274	0.849306	0.541692	2.113465	1.558588	3.265813	0.900435	1.793491
ENSG00000157540	1.213534	0.918407	0.480071	2.189091	0.980932	1.914594	0.936864	1.527896	3.229816	3.705186	1.578614	2.70403
ENSG00000102901	2.816586	2.590292	2.377408	4.176579	2.20067	5.159518	3.020251	3.488013	4.609922	3.569249	2.666984	3.524999
ENSG00000198952	1.261172	0.924335	0.617711	2.9614	2.017574	2.072861	1.113253	2.560128	1.371049	3.209561	1.873723	1.751197
ENSG00000135250	1.679941	1.131052	0.212912	2.96185	2.778455	2.845693	1.711502	1.132019	3.343265	2.685783	2.603278	2.099728
ENSG00000089094	2.627373	1.01999	0.729543	2.795281	1.545111	1.71756	1.062314	2.543869	3.149975	2.858437	1.777428	2.74456
ENSG00000009335	2.378039	0.809264	0.521785	2.513488	0.944644	1.583641	1.162845	1.394382	2.059421	4.057439	1.278583	3.230017
ENSG00000103423	1.181583	0.47787	0.351181	2.13973	0.370366	1.035052	0.712407	0.488785	2.01983	2.021314	1.229094	1.332302
ENSG00000138449	3.232695	2.823131	3.464274	1.670457	1.880568	2.783395	1.269558	1.744434	4.236293	1.849158	1.792435	3.84687
ENSG00000115419	2.146486	1.132471	1.647797	3.122321	2.132342	2.119678	1.563776	3.755934	2.81225	3.611177	1.56514	4.093406
ENSG00000109606	1.24932	0.615758	0.19167	3.067195	0.357685	1.712462	0.486473	1.002152	1.863524	2.786694	1.22242	1.463702
ENSG00000224699	2.093728	1.375539	1.510958	2.356442	1.37912	2.393886	1.253413	1.930509	2.806621	3.728214	2.042205	2.861906
ENSG00000216490	2.728688	1.732513	1.645618	3.553905	3.653529	5.722764	2.738846	2.429427	4.126389	3.188576	2.351108	2.758677
ENSG00000171953	2.740545	1.20746	1.400205	3.227515	1.773603	0.813196	1.498806	1.46572	2.528596	2.791688	2.010297	2.500083
ENSG00000164576	2.143086	0.873988	0.949643	2.594412	1.896243	2.005665	0.622885	2.254272	2.798869	2.257651	0.920836	2.856659
ENSG00000145703	1.297248	0.673595	0.48847	2.630329	1.010321	0.655982	0.286455	2.664054	1.732847	3.733555	0.995052	2.239049
ENSG00000264772	2.671806	1.358552	0.792063	3.701046	3.397198	5.205693	0.988201	3.553086	3.015095	2.990922	2.31078	2.876856
ENSG00000168958	1.140439	0.342243	0.343865	1.812119	0.226698	1.008759	0.28382	0.647999	1.651121	2.091437	0.918717	1.472011
ENSG00000122565	1.118979	0.536311	0.51999	3.426029	0.431122	1.394408	0.63459	0.915638	2.185546	2.722354	1.293207	1.600242
ENSG00000101158	2.054765	1.804391	1.196855	2.529209	0.890475	0.869842	0.62578	1.110026	2.331835	2.177081	1.050146	2.282331
ENSG00000204231	1.686336	1.004257	0.973185	2.53602	3.475753	3.667104	2.180699	1.363048	2.344454	2.407217	1.574602	2.321007
ENSG00000147439	2.410331	0.187899	0.935036	1.741707	0.502413	4.211646	0.367763	1.30479	1.871784	0.509648	0.759029	1.528812
ENSG00000091073	3.929334	1.938382	2.278879	4.475191	2.542153	5.899333	2.034	2.923582	2.669466	4.031815	1.665538	2.34488
ENSG00000249437	2.549877	0.33319	1.130626	1.396928	0.454988	1.796727	1.081758	0.557721	1.131679	3.721434	1.292052	3.851754
ENSG00000131626	3.190734	1.058652	1.010634	2.762543	1.228917	2.792	1.396853	1.675864	2.912601	2.330147	2.539447	2.277114
ENSG00000198563	5.825241	3.386195	2.201458	5.426434	5.598751	5.958393	4.341403	6.479387	10.592289	6.181113	3.91	5.864779
ENSG00000158161	1.368136	0.470089	0.091746	1.109598	0	1.706113	0.009458	1.050757	0.535246	2.633839	1.529226	1.877219
ENSG00000177410	1.203774	1.420233	0.702932	1.057084	2.064537	1.169044	2.476003	2.358218	2.609521	1.872202	2.563149	3.327519
ENSG00000142208	2.657354	1.696767	2.132188	3.197585	4.464098	4.144851	1.640503	3.367711	3.047659	3.052498	2.087502	2.95354
ENSG00000127527	2.719447	1.028423	1.15288	2.301012	2.676087	3.451766	1.31033	1.710742	1.575643	3.02023	2.220732	2.709294
ENSG00000077463	2.19815	0.233853	0.843556	1.653002	3.198518	2.888388	1.469423	2.903633	2.434982	2.065389	1.41979	1.199925
ENSG00000110955	0.936905	1.55062	0.754832	2.281264	1.792088	2.407963	1.217006	1.664257	2.532033	3.237369	1.011013	1.99075
ENSG00000175155	2.329581	0.787613	0.454089	2.517953	0.592742	1.412341	0.467376	1.200518	1.621261	2.234316	0.831864	1.601092
ENSG00000085872	2.559777	1.483606	1.632507	1.764255	3.011415	2.856224	2.603846	2.260347	3.03492	2.484722	1.651871	1.74941
ENSG00000214212	0.858108	0.995033	1.321682	2.552456	2.692616	2.956722	1.987881	1.988908	2.058288	0.892019	1.937657	1.702401
ENSG00000130741	0.634387	2.028228	1.031355	0.841187	2.727611	0.349449	2.229889	5.454666	9.592751	0.80495	0.292506	0.706551
ENSG00000198959	1.822293	1.135206	1.302685	1.4735	2.329867	3.899107	4.456166	2.989237	1.220616	0.977378	1.089019	2.384417
ENSG00000171988	6.505565	5.10526	6.708035	4.644065	4.401153	3.682938	4.765128	4.240013	4.455436	5.410499	7.036212	8.050741
ENSG00000167699	1.469105	0.637592	0.540141	1.488812	0.577664	0.880552	0.414836	1.494865	2.4248	2.618328	0.974998	2.315219
ENSG00000131149	2.447395	1.718191	1.01144	3.396053	2.367776	2.946683	1.641946	2.515078	2.803653	3.122376	1.251824	1.993049
ENSG00000130717	1.014236	0.608072	0.512521	1.764698	2.493277	2.296	0.517405	1.925271	1.594098	0.949217	0.536555	1.341558
ENSG00000266173	1.789212	0.929002	1.360276	3.141079	0.642133	0.992523	0.472066	1.126811	2.397637	3.372764	1.935674	1.922687
ENSG00000138795	1.478631	1.181731	0.594396	1.205286	0.348486	0.833815	0.536483	2.849676	1.862041	6.8618	0.565016	1.756687
ENSG00000124496	1.857832	0.616463	0.715216	2.850197	0.819641	1.553138	1.005995	1.183875	1.800716	2.561273	1.524409	2.233541
ENSG00000008710	4.085318	1.507301	2.040542	4.290586	1.841618	1.205041	2.575356	2.540665	4.620923	2.255208	3.069072	2.513198
ENSG00000138756	1.262503	0.908556	0.350036	2.518363	0.514555	0.770873	1.337277	1.237987	1.481445	2.448039	2.291911	1.996182
ENSG00000182484	2.663072	2.438389	0.409432	7.461786	3.245759	1.932898	1.935092	2.626287	2.817017	3.530349	2.693148	2.021661
ENSG00000249086	1.189663	1.257941	1.205039	1.959356	0.968415	1.252061	0.288332	0.505105	2.342515	2.205417	1.774488	2.130583
ENSG00000104921	1.177331	0.215141	0	0.116376	0.005464	0.029317	0.063735	1.12698	2.050911	1.702278	1.365169	1.100257
ENSG00000137955	1.545323	0.618306	0.119413	1.065758	0.386407	0.74742	0.326621	2.301123	1.869917	2.551504	0.868663	2.20982
ENSG00000250903	1.681709	0.097838	0.240718	1.691221	0.16013	0.544373	0.377286	1.275787	1.461943	2.414336	0.330386	1.178954
ENSG00000100982	2.477594	1.063279	0.715988	1.435085	1.831248	2.703544	1.432205	1.5717	2.599373	1.884687	1.114	2.334655
ENSG00000125633	1.072108	0.079122	0.245052	2.082781	0.550807	1.008207	0.222883	0.308961	1.509015	1.15105	1.323852	2.006512
ENSG00000090006	3.041204	1.160364	0.432073	4.032241	2.900279	2.468126	1.502648	2.269635	1.681201	1.815006	2.511131	2.275619
ENSG00000115317	2.899377	1.65175	1.893249	2.00419	2.717789	3.298019	1.367079	1.858989	2.97017	3.740956	2.396851	3.047945
ENSG00000161217	1.338854	0.437134	0.676614	1.590815	0.63513	1.880148	1.392309	2.814617	2.031138	2.427891	0.814536	1.670249
ENSG00000196083	1.416804	1.012325	0.494687	2.985168	1.021142	2.237508	1.033123	1.290549	1.906667	2.875435	1.853166	2.615278
ENSG00000159753	2.564476	1.093796	1.122105	3.290534	2.020462	1.849411	1.243312	2.343949	2.504088	2.398893	1.110794	1.34871
ENSG00000089022	2.079639	0.539728	0.023191	2.037747	0.822033	0.964773	0.753581	1.497826	1.860532	2.547533	1.662112	1.316381
ENSG00000135362	1.805053	0.999078	0.515852	3.343303	1.866538	1.064585	1.628308	2.740993	1.647519	2.953161	1.061581	0.754249
ENSG00000244625	2.169517	1.217097	0.364313	3.896159	1.656471	1.391437	0.955109	1.556257	2.736421	4.629333	1.597978	2.8051
ENSG00000029363	1.186282	1.565638	0.670049	3.211805	0.924224	1.2756	0.567848	1.061444	2.827109	2.938328	1.532275	3.942842
ENSG00000198960	2.308774	1.517568	1.885216	1.278759	1.738047	1.586615	3.051315	2.912095	2.869855	2.890249	3.288848	3.103149
ENSG00000111728	0.799598	1.538594	5.151655	4.213397	0.566896	0.383832	0.310023	1.036236	0.301794	1.275598	1.127447	9.268694
ENSG00000144136	2.1168	1.080674	0.566398	2.648755	1.000162	1.94766	0.879718	2.117592	2.797902	3.407469	2.296643	2.411969
ENSG00000130772	1.733026	0.847602	0.056174	1.033173	1.682357	1.305799	0.964471	0.283319	0.277503	1.687104	0.451344	0.316867
ENSG00000144381	1.087611	0.562913	0.520138	1.89632	0.203885	1.295243	0.51308	1.158713	1.731541	2.779481	1.070149	1.8951
ENSG00000132153	2.755845	1.233548	1.223946	2.334782	1.795967	2.410229	0.982933	1.839866	2.704051	3.468107	1.49273	2.416423
ENSG00000136536	0.415524	0.089034	0.639767	1.712902	0	0	0.774794	0.298791	1.299675	2.132195	1.624466	0.732002
ENSG00000146963	1.250496	0.908629	0.312731	2.893909	0.548244	0.315733	0.115887	0.735961	2.004445	3.404673	1.043127	1.525863
ENSG00000144021	1.692603	1.21024	0.552476	2.876232	2.21231	1.257366	0.803954	1.492858	2.741303	3.204043	1.474439	2.183249
ENSG00000015676	2.781847	0.662005	0.359142	1.791799	1.006416	0.873242	0.573921	1.238885	2.210412	2.634535	1.355219	1.871297
ENSG00000276649	1.232391	0.673152	0.278799	2.181373	0.766547	2.225282	0.487339	0.424792	2.530148	1.427615	1.146626	1.222474
ENSG00000147140	2.15885	0.979775	0.740105	1.985384	0.695279	0.950762	0.586587	2.322396	1.791829	2.212405	1.33687	1.780821
ENSG00000276603	3.154959	1.269781	1.471579	2.54123	2.368625	2.020357	1.285339	2.472554	2.862801	5.136071	1.634279	2.442839
ENSG00000167671	2.750799	1.298663	2.123963	3.002895	2.303701	2.277029	3.702217	3.744168	3.257704	2.211568	1.742775	3.398547
[truncated: 3,001 more rows]
