# Supplementary material for: Identification of Key LncRNAs and Pathways in Prediabetes and Type 2 Diabetes Mellitus for Hypertriglyceridemia Patients Based on Weighted Gene Co-Expression Network Analysis
Source: Front Endocrinol (Lausanne). 2022 Jan 24;12:800123. doi: 10.3389/fendo.2021.800123 (PMC8818867; doi:10.3389/fendo.2021.800123)
Supplement: Supplementary file 1 [file DataSheet_1.zip › 800123raw data/800123raw data/PCR/ENST00000485392relative expression(original).xlsx]

## Sheet: Sheet1
prediabetes	control
0.00078746	0.00972246
0.00172502	6.84266e-06
0.000477527	2.14446e-05
0.000818001	1.29945e-06
0.000344739	3.96215e-05
0.000198885	0.00445651
0.000201294	0.00908419
0.000250177	0.00690243
0.00163947	0.0284358
0.00111304	0.00497712
0.00033291	0.00401008
0.000476847	0.0102167
0.000324356	0.00112686
0.000329411	9.62322e-06
0.000294918	0.000137737
0.000498579	0.000465272
0.00124932	0.000297495
0.000337413	0.000900401
0.000186696	0.000234336
0.000560598	0.000139782
0.00115379	0.00108926
0.000275759	0.00051898
0.00105563	0.000170084
0.000489236	7.52309e-05
0.000925179	0.0040585
0.000405082	5.22604e-05
0.000182126	1.00333e-05
0.000339784	0.000468142
0.000175398	0.000720663
6.68024e-05	0.00125297
0.000303393	0.000680113
0.000783672	0.00023334
0.000479048	0.00029329
0.0142455	0.000204029
0.00099247	0.000337794
0.00506279	0.00067993
0.00170054	0.000338117
0.000317644	0.000535091
0.000694874	0.000191098
0.000190068	0.00117541
0.000981334	0.000192372
0.000977247	0.00033483
0.000894859	9.42638e-05
0.000756742	0.000393891
0.000470706	0.000658445
0.0112625	0.000967129
0.00455869	0.00152298
0.000423206	0.000269066
0.000329549	0.000944645
0.000345777	0.000263318
0.000396893	0.00042971
0.000363886	3.76363e-05
0.000300724	4.39731e-05
0.0017213	0.000995719
0.000313766	0.000561681
0.000729467	0.000481989
0.000158417	0.00070357
	0.000144202
	0.000485202
	0.000618102
	0.000566476
	0.000285824
