# Supplementary material for: Identification of Key LncRNAs and Pathways in Prediabetes and Type 2 Diabetes Mellitus for Hypertriglyceridemia Patients Based on Weighted Gene Co-Expression Network Analysis
Source: Front Endocrinol (Lausanne). 2022 Jan 24;12:800123. doi: 10.3389/fendo.2021.800123 (PMC8818867; doi:10.3389/fendo.2021.800123)
Supplement: Supplementary file 1 [file DataSheet_1.zip › 800123raw data/800123raw data/PCR/ENST00000503273relative expression(original).xlsx]

## Sheet: Sheet1
diabetes	control
0.00987016	0.0569742
0.0972631	0.291557
3.34282	0.0750191
2.36179	0.150996
0.270047	0.362332
0.109307	0.0917258
0.0991189	0.0215675
0.069915	0.0830746
0.053301	0.0769193
0.0210265	0.0892947
0.050865	0.00774547
0.136802	0.0330107
0.0449268	0.0579891
0.0508129	0.0519289
0.0569985	0.165451
0.00222018	0.13848
0.0329045	0.207692
0.238236	0.0855279
0.0491718	0.0654727
0.0130813	0.0573164
0.0247298	0.0718365
0.257398	0.0824246
0.0605757	0.0869996
0.049936	0.100354
0.698336	0.150512
0.505537	0.0584773
0.11182	0.347879
0.128959	0.243131
0.102248	0.212114
0.0577035	0.0735244
0.098196	0.3323
0.0877769	0.287152
0.244961	0.31987
0.343431	0.39099
0.125076	0.184285
0.0742804	0.176554
0.10805	1.71289
0.167125	0.697866
0.0491688	4.00018
0.210539	0.652305
0.177877	1.34606
0.0637177	0.512507
0.17922	1.0987
0.102949	1.22422
0.15588	1.25949
0.113403	0.787158
0.0338813	1.21374
0.097664	1.38516
0.198237	4.94045
0.0274574	1.21151
0.173138	1.48095
0.0557396	0.271171
0.204795	0.0805152
0.362847	1.0871
0.0763522	0.0948942
0.314925	0.0551495
0.187205	0.115705
0.233343	0.792913
0.129422	2.47244
0.0887232	0.812694
0.150818	0.104648
0.0929406	0.201196
0.157178	0.0932031
0.0880301	0.313417
0.164447	0.255174
0.138018	0.686339
0.153794	0.14744
0.625259	0.275574
0.213449	0.279905
0.226598	0.253865
0.500457	0.473382
0.0633514	0.229931
0.0768599	0.280022
0.767961	0.572834
0.11272	0.185469
0.0903485	0.163933
0.307667	0.391505
0.827475	0.229449
0.165321	0.418944
0.187482	0.603306
0.363373	0.237902
0.25117	0.21539
0.113775	0.0827889
0.205628	0.362042
0.851748	0.368516
0.199635	0.179349
0.306363	0.157465
0.250365	0.1417
0.145344	0.442766
1.02674	0.41955
0.358946	0.499236
0.341326	0.27596
0.0756286	0.319288
0.0481446	0.264854
0.19467	0.317174
0.39226	0.940854
0.143859	0.743273
0.361433	0.464037
0.280475	0.137053
0.178512	0.167858
0.269191	0.599625
0.326904	1.15255
0.252291	0.73213
0.124364	0.952244
0.299689	1.65673
0.24511	0.523997
0.117976	0.466577
0.206732	0.167761
0.0815644	0.193868
0.892592	0.0965796
0.121644	0.0622706
0.410581	0.118008
0.408729	0.0791852
0.322168	0.0423242
1.29184	0.11251
0.309449	0.0305416
0.352719	0.0350205
	0.0778634
	0.0636396
	0.181238
	0.0798255
	0.0261451
	0.0340651
	0.0343028
